# Supplementary material for: Biochemical Deconstruction and Reconstruction of Nuclear Matrix Reveals the Layers of Nuclear Organization
Source: Mol Cell Proteomics. 2023 Oct 19;22(12):100671. doi: 10.1016/j.mcpro.2023.100671 (PMC10687341; doi:10.1016/j.mcpro.2023.100671)
Supplement: Supplementary Table S4 — Quantitative summary: This table contains two sheets. First sheet named “PCA input” contains the MaxQuant output file where protein identification rows containing less than 2 unique peptides or zero LFQ values in all fractions and contaminants identified have been removed. Second sheet named “identifications qualitative” present a summary of total unique peptide and LFQ values for each fraction alongside protein IDs and percentage coverage. [file mmc6.xlsx]

## Sheet: PCA input
Protein IDs	Majority protein IDs	Peptide counts (all)	Peptide counts (razor+unique)	Peptide counts (unique)	Protein names	Gene names	Fasta headers	Number of proteins	Peptides	Razor + unique peptides	Unique peptides	Peptides NumatSeqExt_070620_1A	Peptides NumatSeqExt_070620_1B	Peptides NumatSeqExt_070620_1C	Peptides NumatSeqExt_070620_2A	Peptides NumatSeqExt_070620_2B	Peptides NumatSeqExt_070620_2C	Peptides NumatSeqExt_070620_3A	Peptides NumatSeqExt_070620_3B	Peptides NumatSeqExt_070620_3C	Peptides NumatSeqExt_070620_4A	Peptides NumatSeqExt_070620_4B	Peptides NumatSeqExt_070620_4C	Peptides NumatSeqExt_070620_8A	Peptides NumatSeqExt_070620_8B	Peptides NumatSeqExt_070620_8C	Peptides NumatSeqExt_070620_PA	Peptides NumatSeqExt_070620_PB	Peptides NumatSeqExt_070620_PC	Razor + unique peptides NumatSeqExt_070620_1A	Razor + unique peptides NumatSeqExt_070620_1B	Razor + unique peptides NumatSeqExt_070620_1C	Razor + unique peptides NumatSeqExt_070620_2A	Razor + unique peptides NumatSeqExt_070620_2B	Razor + unique peptides NumatSeqExt_070620_2C	Razor + unique peptides NumatSeqExt_070620_3A	Razor + unique peptides NumatSeqExt_070620_3B	Razor + unique peptides NumatSeqExt_070620_3C	Razor + unique peptides NumatSeqExt_070620_4A	Razor + unique peptides NumatSeqExt_070620_4B	Razor + unique peptides NumatSeqExt_070620_4C	Razor + unique peptides NumatSeqExt_070620_8A	Razor + unique peptides NumatSeqExt_070620_8B	Razor + unique peptides NumatSeqExt_070620_8C	Razor + unique peptides NumatSeqExt_070620_PA	Razor + unique peptides NumatSeqExt_070620_PB	Razor + unique peptides NumatSeqExt_070620_PC	Unique peptides NumatSeqExt_070620_1A	Unique peptides NumatSeqExt_070620_1B
A0A023GQA5	A0A023GQA5;P24156	13;13	13;13	13;13	Protein l(2)37Cc	l(2)37Cc	tr|A0A023GQA5|A0A023GQA5_DROME Lethal (2) 37Cc, isoform D OS=Drosophila melanogaster GN=l(2)37Cc PE=1 SV=1;sp|P24156|L2CC_DROME Protein l(2)37Cc OS=Drosophila melanogaster GN=l(2)37Cc PE=2 SV=2	2	13	13	13	1	0	1	9	0	7	9	6	9	7	6	7	3	4	5	3	3	2	1	0	1	9	0	7	9	6	9	7	6	7	3	4	5	3	3	2	1	0
Q9XYM5	Q9XYM5;Q5BIG7;A0A0B4JD03;A0A0B4JCQ7;Q7KNF5;A1Z7P9;A1Z7P7;A0A0B4K6T9;A0A0B4LEH9;A0A0B4JD33;A1Z7Q1;Q8IGK3;A1Z7P8;A1Z7P5	7;7;7;7;7;7;7;7;7;7;7;7;7;7	7;7;7;7;7;7;7;7;7;7;7;7;7;7	7;7;7;7;7;7;7;7;7;7;7;7;7;7		Su(var)2-10	tr|Q9XYM5|Q9XYM5_DROME LD27861p OS=Drosophila melanogaster GN=Su(var)2-10 PE=1 SV=1;tr|Q5BIG7|Q5BIG7_DROME RE55465p OS=Drosophila melanogaster GN=Su(var)2-10 PE=1 SV=1;tr|A0A0B4JD03|A0A0B4JD03_DROME Suppressor of variegation 2-10, isoform J OS=Drosophila m	14	7	7	7	0	0	0	1	0	0	0	0	0	1	0	0	5	2	3	2	1	4	0	0	0	1	0	0	0	0	0	1	0	0	5	2	3	2	1	4	0	0
Q7K1Q6	Q7K1Q6;B7YZK6;A0A0B4KFV2;A0A0B4KG78;B7YZK4;A0A0B4JCT7;B7YZK5	7;7;7;7;7;7;7	7;7;7;7;7;7;7	7;7;7;7;7;7;7		Jabba	tr|Q7K1Q6|Q7K1Q6_DROME Jabba, isoform B OS=Drosophila melanogaster GN=Jabba PE=1 SV=1;tr|B7YZK6|B7YZK6_DROME Jabba, isoform D OS=Drosophila melanogaster GN=Jabba PE=1 SV=1;tr|A0A0B4KFV2|A0A0B4KFV2_DROME Jabba, isoform H OS=Drosophila melanogaster GN=Jabba	7	7	7	7	2	0	0	0	0	0	0	0	0	1	1	1	5	2	6	1	0	1	2	0	0	0	0	0	0	0	0	1	1	1	5	2	6	1	0	1	2	0
Q86BB4	Q86BB4;A0A0B4JCV4;A0A0B4K6I7;Q8IPN1;Q9VN51;Q86BB5;Q95TU9;A0A0B4KFK1;A0A0B4JD97	10;10;10;10;10;10;10;10;10	10;10;10;10;10;10;10;10;10	10;10;10;10;10;10;10;10;10		tacc	tr|Q86BB4|Q86BB4_DROME Transforming acidic coiled-coil protein, isoform E OS=Drosophila melanogaster GN=tacc PE=1 SV=1;tr|A0A0B4JCV4|A0A0B4JCV4_DROME Transforming acidic coiled-coil protein, isoform J OS=Drosophila melanogaster GN=tacc PE=1 SV=1;tr|A0A0B4K	9	10	10	10	8	4	5	3	1	2	2	0	1	0	0	1	1	3	2	0	1	1	8	4	5	3	1	2	2	0	1	0	0	1	1	3	2	0	1	1	8	4
A0A0B4LGQ5	A0A0B4LGQ5;A0A0B4JCW5;A0A0B4JCV6;A0A0B4LGR2;A0A0B4JDA1;Q9VN58;A0A0B4LHQ4;A0A0B4JD62;A0A0B4JDB5	16;16;16;16;16;16;15;15;15	16;16;16;16;16;16;15;15;15	16;16;16;16;16;16;15;15;15		ctrip	tr|A0A0B4LGQ5|A0A0B4LGQ5_DROME Circadian trip, isoform L OS=Drosophila melanogaster GN=ctrip PE=1 SV=1;tr|A0A0B4JCW5|A0A0B4JCW5_DROME Circadian trip, isoform J OS=Drosophila melanogaster GN=ctrip PE=1 SV=1;tr|A0A0B4JCV6|A0A0B4JCV6_DROME Circadian trip, iso	9	16	16	16	3	0	0	1	1	0	0	0	0	0	0	0	10	9	5	6	2	3	3	0	0	1	1	0	0	0	0	0	0	0	10	9	5	6	2	3	3	0
A0A0B4JCW4	A0A0B4JCW4;A0A126GUR6;Q9VHJ8;Q95U38	10;10;10;10	10;10;10;10	10;10;10;10	Succinyl-CoA ligase subunit beta	skap	tr|A0A0B4JCW4|A0A0B4JCW4_DROME Succinate-CoA ligase subunit beta OS=Drosophila melanogaster GN=skap PE=1 SV=1;tr|A0A126GUR6|A0A126GUR6_DROME Succinate-CoA ligase subunit beta OS=Drosophila melanogaster GN=skap PE=1 SV=1;tr|Q9VHJ8|Q9VHJ8_DROME Succinate-CoA	4	10	10	10	2	2	3	4	3	4	4	5	5	9	4	6	8	6	7	5	4	5	2	2	3	4	3	4	4	5	5	9	4	6	8	6	7	5	4	5	2	2
A0A0B4JD11	A0A0B4JD11;Q9NJH0	9;9	9;9	9;9	Elongation factor 1-gamma	Ef1gamma	tr|A0A0B4JD11|A0A0B4JD11_DROME Ef1gamma, isoform C OS=Drosophila melanogaster GN=eEF1gamma PE=4 SV=1;sp|Q9NJH0|EF1G_DROME Elongation factor 1-gamma OS=Drosophila melanogaster GN=Ef1gamma PE=2 SV=2	2	9	9	9	3	1	3	0	1	0	3	1	2	4	3	5	5	4	6	4	2	3	3	1	3	0	1	0	3	1	2	4	3	5	5	4	6	4	2	3	3	1
A0A0B4JD39	A0A0B4JD39;P17789	16;16	16;16	10;10	Protein tramtrack, beta isoform	ttk	tr|A0A0B4JD39|A0A0B4JD39_DROME Tramtrack, isoform H OS=Drosophila melanogaster GN=ttk PE=4 SV=1;sp|P17789|TTKB_DROME Protein tramtrack, beta isoform OS=Drosophila melanogaster GN=ttk PE=1 SV=2	2	16	16	10	8	3	8	12	10	10	9	8	11	15	7	8	10	9	6	7	5	7	8	3	8	12	10	10	9	8	11	15	7	8	10	9	6	7	5	7	6	1
A0A0B4JD46	A0A0B4JD46;Q8T8R1	7;7	7;7	7;7	CCHC-type zinc finger protein CG3800	CG3800	tr|A0A0B4JD46|A0A0B4JD46_DROME CG3800, isoform B OS=Drosophila melanogaster GN=CG3800 PE=2 SV=1;sp|Q8T8R1|Y3800_DROME CCHC-type zinc finger protein CG3800 OS=Drosophila melanogaster GN=CG3800 PE=1 SV=1	2	7	7	7	0	0	0	0	0	0	0	0	0	0	1	0	0	0	1	7	6	7	0	0	0	0	0	0	0	0	0	0	1	0	0	0	1	7	6	7	0	0
A0A0B4JD48	A0A0B4JD48;Q95029	4;4	4;4	4;4	Cathepsin L;Cathepsin L heavy chain;Cathepsin L light chain	Cp1	tr|A0A0B4JD48|A0A0B4JD48_DROME Cysteine proteinase-1, isoform D OS=Drosophila melanogaster GN=Cp1 PE=1 SV=1;sp|Q95029|CATL_DROME Cathepsin L OS=Drosophila melanogaster GN=Cp1 PE=2 SV=2	2	4	4	4	0	0	0	1	1	2	3	0	3	2	1	2	2	3	2	2	4	2	0	0	0	1	1	2	3	0	3	2	1	2	2	3	2	2	4	2	0	0
A0A126GUS7	A0A126GUS7;A0A0B4K618;A0A0B4KGP6;A0A0B4KFN9;B3LF78;Q9NFU0	9;9;7;7;7;7	9;9;7;7;7;7	9;9;7;7;7;7	Fragile X mental retardation syndrome-related protein 1	Fmr1	tr|A0A126GUS7|A0A126GUS7_DROME Fmr1, isoform J OS=Drosophila melanogaster GN=Fmr1 PE=1 SV=1;tr|A0A0B4K618|A0A0B4K618_DROME Fmr1, isoform G OS=Drosophila melanogaster GN=Fmr1 PE=1 SV=1;tr|A0A0B4KGP6|A0A0B4KGP6_DROME Fmr1, isoform H OS=Drosophila melanogaste	6	9	9	9	0	0	0	6	4	2	6	4	5	7	2	4	4	4	4	4	0	1	0	0	0	6	4	2	6	4	5	7	2	4	4	4	4	4	0	1	0	0
A0A0B4K652	A0A0B4K652;P36958	3;3	3;3	3;3	DNA-directed RNA polymerase subunit;DNA-directed RNA polymerase II subunit RPB9	RpII15	tr|A0A0B4K652|A0A0B4K652_DROME DNA-directed RNA polymerase subunit OS=Drosophila melanogaster GN=RpII15 PE=1 SV=1;sp|P36958|RPB9_DROME DNA-directed RNA polymerase II subunit RPB9 OS=Drosophila melanogaster GN=RpII15 PE=2 SV=2	2	3	3	3	3	2	2	1	1	2	3	0	2	1	2	0	2	1	1	1	1	2	3	2	2	1	1	2	3	0	2	1	2	0	2	1	1	1	1	2	3	2
E1JIM1	E1JIM1;A0A0B4K6Z4;A0A0B4K6I8;Q0KI68;E1JIM0;A4V2Z1;A0A0B4K690;A0A0B4K663;E2QD16	5;5;5;5;5;5;5;5;5	5;5;5;5;5;5;5;5;5	5;5;5;5;5;5;5;5;5		nsl1	tr|E1JIM1|E1JIM1_DROME Non-specific lethal 1, isoform J OS=Drosophila melanogaster GN=nsl1 PE=1 SV=1;tr|A0A0B4K6Z4|A0A0B4K6Z4_DROME Non-specific lethal 1, isoform L OS=Drosophila melanogaster GN=nsl1 PE=1 SV=1;tr|A0A0B4K6I8|A0A0B4K6I8_DROME Non-specific le	9	5	5	5	0	0	0	0	0	0	0	0	0	0	0	0	5	2	2	0	1	1	0	0	0	0	0	0	0	0	0	0	0	0	5	2	2	0	1	1	0	0
A0A0B4K664	A0A0B4K664;A0A0B4K700;Q9VEZ3;E1JIM4	31;31;30;30	31;31;30;30	31;31;30;30		msps	tr|A0A0B4K664|A0A0B4K664_DROME Mini spindles, isoform E OS=Drosophila melanogaster GN=msps PE=1 SV=1;tr|A0A0B4K700|A0A0B4K700_DROME Mini spindles, isoform D OS=Drosophila melanogaster GN=msps PE=1 SV=1;sp|Q9VEZ3|MSPS_DROME Protein mini spindles OS=Drosophi	4	31	31	31	1	0	1	0	0	0	0	0	0	0	0	0	23	24	17	15	8	14	1	0	1	0	0	0	0	0	0	0	0	0	23	24	17	15	8	14	1	0
Q8IHB0	Q8IHB0;Q8INB6;Q86BR9;Q86NK8;Q4AB31;A0A0B4K7C4;A0A0B4K697;A0A0B4KHL4;Q9VEX2;Q59DW8	8;8;8;8;8;8;8;8;7;7	8;8;8;8;8;8;8;8;7;7	8;8;8;8;8;8;8;8;7;7		gish	tr|Q8IHB0|Q8IHB0_DROME AT18609p OS=Drosophila melanogaster GN=gish PE=1 SV=1;tr|Q8INB6|Q8INB6_DROME Gilgamesh, isoform C OS=Drosophila melanogaster GN=gish PE=1 SV=2;tr|Q86BR9|Q86BR9_DROME Gilgamesh, isoform B OS=Drosophila melanogaster GN=gish PE=1 SV=2;t	10	8	8	8	1	0	0	0	0	0	0	0	0	0	0	0	6	2	3	2	2	2	1	0	0	0	0	0	0	0	0	0	0	0	6	2	3	2	2	2	1	0
Q9VG78	Q9VG78;A0A0B4K6G3	23;23	23;23	23;23		pps	tr|Q9VG78|Q9VG78_DROME Protein partner of snf, isoform A OS=Drosophila melanogaster GN=pps PE=1 SV=1;tr|A0A0B4K6G3|A0A0B4K6G3_DROME Protein partner of snf, isoform B OS=Drosophila melanogaster GN=pps PE=1 SV=1	2	23	23	23	12	9	9	5	5	4	2	0	0	0	0	0	7	4	2	2	1	2	12	9	9	5	5	4	2	0	0	0	0	0	7	4	2	2	1	2	12	9
A0A0B4K6N1	A0A0B4K6N1;Q8MLY8	18;18	18;18	18;18	40S ribosomal protein S8	RpS8	tr|A0A0B4K6N1|A0A0B4K6N1_DROME 40S ribosomal protein S8 OS=Drosophila melanogaster GN=RpS8 PE=3 SV=1;sp|Q8MLY8|RS8_DROME 40S ribosomal protein S8 OS=Drosophila melanogaster GN=RpS8 PE=1 SV=1	2	18	18	18	14	13	14	14	14	17	10	6	13	8	9	5	8	8	7	6	2	10	14	13	14	14	14	17	10	6	13	8	9	5	8	8	7	6	2	10	14	13
A0A0B4K6U6	A0A0B4K6U6;Q08473	11;11	11;11	11;11	RNA-binding protein squid	sqd	tr|A0A0B4K6U6|A0A0B4K6U6_DROME Squid, isoform E OS=Drosophila melanogaster GN=sqd PE=4 SV=1;sp|Q08473|SQD_DROME RNA-binding protein squid OS=Drosophila melanogaster GN=sqd PE=1 SV=3	2	11	11	11	6	5	6	8	6	5	3	1	2	3	1	1	1	2	1	6	5	5	6	5	6	8	6	5	3	1	2	3	1	1	1	2	1	6	5	5	6	5
A0A0B4K6W1	A0A0B4K6W1;P08970	13;13	13;13	13;13	Protein suppressor of hairy wing	su(Hw)	tr|A0A0B4K6W1|A0A0B4K6W1_DROME Suppressor of hairy wing, isoform C OS=Drosophila melanogaster GN=su(Hw) PE=4 SV=1;sp|P08970|SUHW_DROME Protein suppressor of hairy wing OS=Drosophila melanogaster GN=su(Hw) PE=1 SV=2	2	13	13	13	0	0	0	1	1	1	5	2	2	4	1	2	9	9	10	5	4	7	0	0	0	1	1	1	5	2	2	4	1	2	9	9	10	5	4	7	0	0
A0A0B4LF93	A0A0B4LF93;A1Z928;A1Z927;A0A126GUN9;A0A0B4LF82;Q5U0Y0;A0A0B4K765	23;23;23;23;23;23;23	23;23;23;23;23;23;23	23;23;23;23;23;23;23		Sin3A	tr|A0A0B4LF93|A0A0B4LF93_DROME Sin3A, isoform I OS=Drosophila melanogaster GN=Sin3A PE=1 SV=1;tr|A1Z928|A1Z928_DROME Sin3A, isoform D OS=Drosophila melanogaster GN=Sin3A PE=1 SV=1;tr|A1Z927|A1Z927_DROME Sin3A, isoform A OS=Drosophila melanogaster GN=Sin3A	7	23	23	23	1	1	1	3	3	3	1	1	1	1	1	3	18	16	14	12	5	11	1	1	1	3	3	3	1	1	1	1	1	3	18	16	14	12	5	11	1	1
A1ZB80	A1ZB80;E1JGL5;A0A0B4K7G1;A1ZB83;A0A0B4LGX1;A0A0B4K897;A1ZB77;Q7JRI6;A1ZB79;A1ZB78	12;12;12;12;12;12;11;9;9;8	12;12;12;12;12;12;11;9;9;8	12;12;12;12;12;12;11;9;9;8		CG5174-RA	tr|A1ZB80|A1ZB80_DROME CG5174, isoform A OS=Drosophila melanogaster GN=CG5174-RA PE=1 SV=1;tr|E1JGL5|E1JGL5_DROME CG5174, isoform L OS=Drosophila melanogaster GN=CG5174 PE=1 SV=1;tr|A0A0B4K7G1|A0A0B4K7G1_DROME CG5174, isoform N OS=Drosophila melanogaster G	10	12	12	12	9	9	8	7	9	10	4	3	4	4	5	4	0	0	0	0	0	0	9	9	8	7	9	10	4	3	4	4	5	4	0	0	0	0	0	0	9	9
A0A0B4K7G4	A0A0B4K7G4;P13469	20;20	20;20	20;20	DNA-binding protein modulo	mod	tr|A0A0B4K7G4|A0A0B4K7G4_DROME Modulo, isoform C OS=Drosophila melanogaster GN=mod PE=1 SV=1;sp|P13469|MODU_DROME DNA-binding protein modulo OS=Drosophila melanogaster GN=mod PE=1 SV=2	2	20	20	20	13	6	11	17	16	15	11	9	9	16	8	11	12	11	10	12	7	11	13	6	11	17	16	15	11	9	9	16	8	11	12	11	10	12	7	11	13	6
Q9VBU7	Q9VBU7;A0A0B4K7J2	54;54	54;54	54;54		Nup358	tr|Q9VBU7|Q9VBU7_DROME Nucleoporin 358kD, isoform A OS=Drosophila melanogaster GN=Nup358 PE=1 SV=2;tr|A0A0B4K7J2|A0A0B4K7J2_DROME Nucleoporin 358kD, isoform B OS=Drosophila melanogaster GN=Nup358 PE=1 SV=1	2	54	54	54	21	6	12	15	12	15	10	6	7	12	6	6	43	33	30	34	21	28	21	6	12	15	12	15	10	6	7	12	6	6	43	33	30	34	21	28	21	6
A0A0B4K7L0	A0A0B4K7L0;Q9W252	10;10	10;10	10;10	DNA repair protein RAD50	rad50	tr|A0A0B4K7L0|A0A0B4K7L0_DROME Rad50, isoform E OS=Drosophila melanogaster GN=rad50 PE=1 SV=1;sp|Q9W252|RAD50_DROME DNA repair protein RAD50 OS=Drosophila melanogaster GN=rad50 PE=2 SV=4	2	10	10	10	0	0	0	1	0	1	0	0	0	0	0	0	6	4	3	3	0	2	0	0	0	1	0	1	0	0	0	0	0	0	6	4	3	3	0	2	0	0
A0A0B4KFI7	A0A0B4KFI7;A0A0B4K7L1;P52034	3;3;3	3;3;3	3;3;3	ATP-dependent 6-phosphofructokinase	Pfk	tr|A0A0B4KFI7|A0A0B4KFI7_DROME ATP-dependent 6-phosphofructokinase OS=Drosophila melanogaster GN=Pfk PE=1 SV=1;tr|A0A0B4K7L1|A0A0B4K7L1_DROME ATP-dependent 6-phosphofructokinase OS=Drosophila melanogaster GN=Pfk PE=1 SV=1;sp|P52034|PFKA_DROME ATP-dependent	3	3	3	3	0	0	0	0	0	0	0	0	0	0	0	0	0	0	1	3	2	2	0	0	0	0	0	0	0	0	0	0	0	0	0	0	1	3	2	2	0	0
D3DN23	D3DN23;Q7KVH7;A0A0B4K7M9;Q27237	6;6;6;6	6;6;6;6	6;6;6;6	Protein tumorous imaginal discs, mitochondrial	l(2)tid-RA;l(2)tid	tr|D3DN23|D3DN23_DROME GH23452p OS=Drosophila melanogaster GN=l(2)tid PE=1 SV=1;tr|Q7KVH7|Q7KVH7_DROME Lethal (2) tumorous imaginal discs, isoform C OS=Drosophila melanogaster GN=l(2)tid PE=1 SV=1;tr|A0A0B4K7M9|A0A0B4K7M9_DROME Lethal (2) tumorous imaginal	4	6	6	6	3	2	3	3	2	3	1	1	1	2	1	1	0	0	1	1	0	0	3	2	3	3	2	3	1	1	1	2	1	1	0	0	1	1	0	0	3	2
A0A0B4K7U3	A0A0B4K7U3;Q9V333	4;4	4;4	4;4	Probable lysine-specific demethylase 4A	Kdm4A	tr|A0A0B4K7U3|A0A0B4K7U3_DROME Lysine (K)-specific demethylase 4A, isoform B OS=Drosophila melanogaster GN=Kdm4A PE=4 SV=1;sp|Q9V333|KDM4A_DROME Probable lysine-specific demethylase 4A OS=Drosophila melanogaster GN=Kdm4A PE=1 SV=1	2	4	4	4	0	0	0	0	0	0	0	0	0	1	1	0	2	3	3	1	1	2	0	0	0	0	0	0	0	0	0	1	1	0	2	3	3	1	1	2	0	0
A0A126GUM8	A0A126GUM8;A0A0B4K7U5;E1JH02;A0A0B4KFC5;Q86S05;A0A0B4K6T1;D0Z768	9;9;9;9;9;8;7	9;9;9;9;9;8;7	9;9;9;9;9;8;7	Protein lingerer	lig;lig-RA	tr|A0A126GUM8|A0A126GUM8_DROME Lingerer, isoform L OS=Drosophila melanogaster GN=lig PE=1 SV=1;tr|A0A0B4K7U5|A0A0B4K7U5_DROME Lingerer, isoform H OS=Drosophila melanogaster GN=lig PE=1 SV=1;tr|E1JH02|E1JH02_DROME Lingerer, isoform E OS=Drosophila melanogas	7	9	9	9	6	4	3	4	4	6	3	2	3	2	2	1	1	1	1	1	2	1	6	4	3	4	4	6	3	2	3	2	2	1	1	1	1	1	2	1	6	4
A1Z945	A1Z945;A0A0B4K859	19;19	19;19	19;19			tr|A1Z945|A1Z945_DROME CG8771, isoform B OS=Drosophila melanogaster GN=CG8771 PE=1 SV=2;tr|A0A0B4K859|A0A0B4K859_DROME CG8771, isoform C OS=Drosophila melanogaster GN=CG8771 PE=1 SV=1	2	19	19	19	0	0	0	0	0	0	0	0	0	0	0	0	11	18	9	0	0	0	0	0	0	0	0	0	0	0	0	0	0	0	11	18	9	0	0	0	0	0
A0A0B4K891	A0A0B4K891;Q7K581	7;7	7;7	7;7			tr|A0A0B4K891|A0A0B4K891_DROME CG8963, isoform E OS=Drosophila melanogaster GN=CG8963 PE=1 SV=1;tr|Q7K581|Q7K581_DROME CG8963, isoform A OS=Drosophila melanogaster GN=CG8963 PE=1 SV=1	2	7	7	7	0	0	0	0	0	2	1	0	0	0	0	1	5	4	2	4	3	4	0	0	0	0	0	2	1	0	0	0	0	1	5	4	2	4	3	4	0	0
A0A0B4KED0	A0A0B4KED0;Q9W5N2	7;7	7;7	7;7	60S ribosomal protein L38	RpL38	tr|A0A0B4KED0|A0A0B4KED0_DROME GEO09618p1 OS=Drosophila melanogaster GN=RpL38 PE=2 SV=1;sp|Q9W5N2|RL38_DROME 60S ribosomal protein L38 OS=Drosophila melanogaster GN=RpL38 PE=1 SV=1	2	7	7	7	5	7	5	4	5	4	3	2	3	3	2	2	1	1	1	3	3	5	5	7	5	4	5	4	3	2	3	3	2	2	1	1	1	3	3	5	5	7
A0A0B4KEE4	A0A0B4KEE4;A1Z6Q1	29;22	29;22	12;12		koi	tr|A0A0B4KEE4|A0A0B4KEE4_DROME Klaroid, isoform A OS=Drosophila melanogaster GN=koi PE=1 SV=1;tr|A1Z6Q1|A1Z6Q1_DROME Klaroid, isoform B OS=Drosophila melanogaster GN=koi PE=1 SV=2	2	29	29	12	25	5	13	6	7	8	1	2	3	3	2	3	11	13	11	3	2	5	25	5	13	6	7	8	1	2	3	3	2	3	11	13	11	3	2	5	8	0
A0A0B4KEH0	A0A0B4KEH0;P29310	6;6	5;5	5;5	14-3-3 protein zeta	14-3-3zeta	tr|A0A0B4KEH0|A0A0B4KEH0_DROME 14-3-3zeta, isoform K OS=Drosophila melanogaster GN=14-3-3zeta PE=1 SV=1;sp|P29310|1433Z_DROME 14-3-3 protein zeta OS=Drosophila melanogaster GN=14-3-3zeta PE=1 SV=1	2	6	5	5	3	4	3	3	2	3	3	3	3	3	2	4	2	4	2	2	1	3	3	3	3	3	2	2	3	3	2	2	2	4	2	3	2	2	1	2	3	3
A0A0B4KEI5	A0A0B4KEI5;Q9V9K7	21;21;2	21;21;2	21;21;2	Serrate RNA effector molecule homolog	Ars2	tr|A0A0B4KEI5|A0A0B4KEI5_DROME Ars2, isoform E OS=Drosophila melanogaster GN=Ars2 PE=1 SV=1;sp|Q9V9K7|SRRT_DROME Serrate RNA effector molecule homolog OS=Drosophila melanogaster GN=Ars2 PE=1 SV=2	3	21	21	21	17	2	4	8	2	4	11	4	5	3	1	5	14	10	9	4	4	6	17	2	4	8	2	4	11	4	5	3	1	5	14	10	9	4	4	6	17	2
A0A0B4KEI6	A0A0B4KEI6;P18289	2;2	2;2	2;2	Transcription factor AP-1	Jra	tr|A0A0B4KEI6|A0A0B4KEI6_DROME Jun-related antigen, isoform C OS=Drosophila melanogaster GN=Jra PE=3 SV=1;sp|P18289|JRA_DROME Transcription factor AP-1 OS=Drosophila melanogaster GN=Jra PE=1 SV=2	2	2	2	2	0	0	0	2	2	2	1	0	2	2	1	0	2	2	1	0	1	0	0	0	0	2	2	2	1	0	2	2	1	0	2	2	1	0	1	0	0	0
A1Z8M2	A1Z8M2;A0A0B4KEM1;A8DYA3;A0A0B4KFE3	15;15;15;14	15;15;15;14	15;15;15;14		tou	tr|A1Z8M2|A1Z8M2_DROME Toutatis, isoform A OS=Drosophila melanogaster GN=tou PE=1 SV=2;tr|A0A0B4KEM1|A0A0B4KEM1_DROME Toutatis, isoform G OS=Drosophila melanogaster GN=tou PE=1 SV=1;tr|A8DYA3|A8DYA3_DROME Toutatis, isoform E OS=Drosophila melanogaster GN=t	4	15	15	15	8	2	6	1	1	0	0	1	0	0	0	0	8	4	3	2	3	3	8	2	6	1	1	0	0	1	0	0	0	0	8	4	3	2	3	3	8	2
A1Z9L2	A1Z9L2;A1Z9L0;A0A0B4KFX4;Q8T076;A0A0B4KEP1;A0A0B4LFC1;A0A0B4KFM5;A0A0B4KF25	3;3;3;3;3;3;3;3	3;3;3;3;3;3;3;3	3;3;3;3;3;3;3;3		Rcd1	tr|A1Z9L2|A1Z9L2_DROME Reduction in Cnn dots 1, isoform C OS=Drosophila melanogaster GN=Rcd1 PE=1 SV=1;tr|A1Z9L0|A1Z9L0_DROME LD05087p OS=Drosophila melanogaster GN=Rcd1 PE=1 SV=1;tr|A0A0B4KFX4|A0A0B4KFX4_DROME Reduction in Cnn dots 1, isoform F OS=Drosoph	8	3	3	3	0	0	0	0	0	0	1	0	0	1	0	1	3	3	2	3	1	2	0	0	0	0	0	0	1	0	0	1	0	1	3	3	2	3	1	2	0	0
Q5U156	Q5U156;A0A0B4KER0;Q95RL2	31;31;19	31;31;19	31;31;19		row	tr|Q5U156|Q5U156_DROME RE01954p OS=Drosophila melanogaster GN=row PE=1 SV=1;tr|A0A0B4KER0|A0A0B4KER0_DROME Relative of woc, isoform C OS=Drosophila melanogaster GN=row PE=1 SV=1;tr|Q95RL2|Q95RL2_DROME LD21608p OS=Drosophila melanogaster GN=row PE=1 SV=1	3	31	31	31	4	4	4	1	1	1	4	2	2	6	4	4	24	23	21	9	5	11	4	4	4	1	1	1	4	2	2	6	4	4	24	23	21	9	5	11	4	4
A0A0B4KF23	A0A0B4KF23;E1JGX3;Q7PLI2	15;15;15	15;15;15	15;15;15	Nipped-B protein	Nipped-B	tr|A0A0B4KF23|A0A0B4KF23_DROME Nipped-B, isoform J OS=Drosophila melanogaster GN=Nipped-B PE=1 SV=1;tr|E1JGX3|E1JGX3_DROME Nipped-B, isoform G OS=Drosophila melanogaster GN=Nipped-B PE=1 SV=1;sp|Q7PLI2|NIPB_DROME Nipped-B protein OS=Drosophila melanogaster	3	15	15	15	0	0	0	0	0	0	0	0	0	0	0	0	11	7	9	5	3	6	0	0	0	0	0	0	0	0	0	0	0	0	11	7	9	5	3	6	0	0
A0A0B4KF46	A0A0B4KF46;Q8T0L3	15;15	15;15	15;15		Uba1	tr|A0A0B4KF46|A0A0B4KF46_DROME Ubiquitin activating enzyme 1, isoform C OS=Drosophila melanogaster GN=Uba1 PE=1 SV=1;tr|Q8T0L3|Q8T0L3_DROME GH24511p OS=Drosophila melanogaster GN=Uba1 PE=1 SV=1	2	15	15	15	1	0	1	0	0	0	0	0	0	0	0	1	11	8	9	8	3	10	1	0	1	0	0	0	0	0	0	0	0	1	11	8	9	8	3	10	1	0
Q0E965	Q0E965;A0A0B4KF69;A1ZA05	7;7;4	7;7;4	7;7;4		SRPK	tr|Q0E965|Q0E965_DROME SR protein kinase, isoform A OS=Drosophila melanogaster GN=SRPK PE=1 SV=1;tr|A0A0B4KF69|A0A0B4KF69_DROME SR protein kinase, isoform D OS=Drosophila melanogaster GN=SRPK PE=1 SV=1;tr|A1ZA05|A1ZA05_DROME SR protein kinase, isoform C OS	3	7	7	7	2	0	0	1	0	1	0	0	0	1	0	0	6	3	3	0	0	0	2	0	0	1	0	1	0	0	0	1	0	0	6	3	3	0	0	0	2	0
A0A0B4KFB8	A0A0B4KFB8;A0A0B4LGR1;Q9VI14;Q6NN86	32;19;19;16	32;19;19;16	31;19;19;16		CG15187	tr|A0A0B4KFB8|A0A0B4KFB8_DROME Uncharacterized protein, isoform C OS=Drosophila melanogaster GN=CG42724 PE=1 SV=1;tr|A0A0B4LGR1|A0A0B4LGR1_DROME Uncharacterized protein, isoform M OS=Drosophila melanogaster GN=CG42724 PE=1 SV=1;tr|Q9VI14|Q9VI14_DROME GH124	4	32	32	31	19	1	4	14	6	10	13	2	10	3	2	2	15	12	11	2	0	5	19	1	4	14	6	10	13	2	10	3	2	2	15	12	11	2	0	5	19	1
Q7KF43	Q7KF43;A0A0B4KFC4	15;15	15;15	15;15		rib	tr|Q7KF43|Q7KF43_DROME LD16058p OS=Drosophila melanogaster GN=rib PE=1 SV=1;tr|A0A0B4KFC4|A0A0B4KFC4_DROME Ribbon, isoform C OS=Drosophila melanogaster GN=rib PE=1 SV=1	2	15	15	15	6	3	5	9	4	4	6	1	3	7	5	6	12	9	5	4	4	5	6	3	5	9	4	4	6	1	3	7	5	6	12	9	5	4	4	5	6	3
A0A0B4KFE9	A0A0B4KFE9;A1Z8P9	88;88	88;88	88;88	Nucleoprotein TPR	Mtor	tr|A0A0B4KFE9|A0A0B4KFE9_DROME Megator, isoform B OS=Drosophila melanogaster GN=Mtor PE=1 SV=1;sp|A1Z8P9|TPR_DROME Nucleoprotein TPR OS=Drosophila melanogaster GN=Mtor PE=1 SV=1	2	88	88	88	4	1	2	0	0	1	0	0	1	0	0	0	52	52	40	57	67	61	4	1	2	0	0	1	0	0	1	0	0	0	52	52	40	57	67	61	4	1
A0A0B4KFN0	A0A0B4KFN0;P49905	2;2	2;2	2;2	Transcription initiation factor TFIID subunit 12	Taf12	tr|A0A0B4KFN0|A0A0B4KFN0_DROME TBP-associated factor 12, isoform E OS=Drosophila melanogaster GN=Taf12 PE=4 SV=1;sp|P49905|TAF12_DROME Transcription initiation factor TFIID subunit 12 OS=Drosophila melanogaster GN=Taf12 PE=1 SV=1	2	2	2	2	2	2	2	0	1	1	0	1	0	0	1	1	0	0	0	0	0	0	2	2	2	0	1	1	0	1	0	0	1	1	0	0	0	0	0	0	2	2
A0A0B4KFP4	A0A0B4KFP4;Q8INR6	12;12	12;12	12;12	Histone-lysine N-methyltransferase, H3 lysine-79 specific	gpp	tr|A0A0B4KFP4|A0A0B4KFP4_DROME Histone-lysine N-methyltransferase, H3 lysine-79 specific OS=Drosophila melanogaster GN=gpp PE=3 SV=1;sp|Q8INR6|DOT1L_DROME Histone-lysine N-methyltransferase, H3 lysine-79 specific OS=Drosophila melanogaster GN=gpp PE=1 SV=2	2	12	12	12	1	0	0	0	2	5	0	0	0	0	0	0	4	6	3	2	3	3	1	0	0	0	2	5	0	0	0	0	0	0	4	6	3	2	3	3	1	0
Q7JW01	Q7JW01;A0A0B4KFV4	8;8	8;8	8;8			tr|Q7JW01|Q7JW01_DROME LD14312p OS=Drosophila melanogaster GN=CG15107 PE=2 SV=1;tr|A0A0B4KFV4|A0A0B4KFV4_DROME Uncharacterized protein, isoform B OS=Drosophila melanogaster GN=CG15107 PE=4 SV=1	2	8	8	8	2	2	2	3	3	3	3	3	5	4	3	2	2	2	3	1	2	2	2	2	2	3	3	3	3	3	5	4	3	2	2	2	3	1	2	2	2	2
A0A0B4KFZ9	A0A0B4KFZ9;P84040	17;17	17;17	17;17	Histone H4	His4r;His4	tr|A0A0B4KFZ9|A0A0B4KFZ9_DROME Histone H4 OS=Drosophila melanogaster GN=His4r PE=3 SV=1;sp|P84040|H4_DROME Histone H4 OS=Drosophila melanogaster GN=His4 PE=1 SV=2	2	17	17	17	17	17	16	16	16	15	13	13	13	13	12	9	10	7	8	5	5	8	17	17	16	16	16	15	13	13	13	13	12	9	10	7	8	5	5	8	17	17
E0R905	E0R905;Q7KSP5;A0A0B4KGA3;A0A0B4K6S1;A0A0B4K6F4;Q8SZN9	5;5;5;3;3;3	5;5;5;3;3;3	5;5;5;3;3;3		l(3)neo38-RA;l(3)neo38	tr|E0R905|E0R905_DROME LP14345p OS=Drosophila melanogaster GN=l(3)neo38 PE=1 SV=1;tr|Q7KSP5|Q7KSP5_DROME Lethal (3) neo38, isoform B OS=Drosophila melanogaster GN=l(3)neo38 PE=1 SV=1;tr|A0A0B4KGA3|A0A0B4KGA3_DROME Lethal (3) neo38, isoform L OS=Drosophila	6	5	5	5	2	1	1	4	3	2	2	2	2	2	2	2	2	2	3	2	2	2	2	1	1	4	3	2	2	2	2	2	2	2	2	2	3	2	2	2	2	1
Q8MLR4	Q8MLR4;O61602;Q9W1M6;A0A0B4KGD0	9;9;9;9	9;9;9;9	9;9;9;9		apt	tr|Q8MLR4|Q8MLR4_DROME Apontic, isoform E OS=Drosophila melanogaster GN=apt PE=1 SV=1;tr|O61602|O61602_DROME Apontic OS=Drosophila melanogaster GN=apt PE=1 SV=1;tr|Q9W1M6|Q9W1M6_DROME Apontic, isoform B OS=Drosophila melanogaster GN=apt PE=1 SV=2;tr|A0A0B4	4	9	9	9	3	1	2	8	5	6	7	7	6	4	4	4	7	4	4	4	5	6	3	1	2	8	5	6	7	7	6	4	4	4	7	4	4	4	5	6	3	1
A0A0B4KHB1	A0A0B4KHB1;Q7KSE8;A0A0B4KGD1;E1JIN6;Q8IN94	10;10;10;10;10	10;10;10;10;10	10;10;10;10;10	Trithorax group protein osa	osa	tr|A0A0B4KHB1|A0A0B4KHB1_DROME Osa, isoform E OS=Drosophila melanogaster GN=osa PE=1 SV=1;tr|Q7KSE8|Q7KSE8_DROME Osa, isoform C OS=Drosophila melanogaster GN=osa PE=1 SV=1;tr|A0A0B4KGD1|A0A0B4KGD1_DROME Osa, isoform F OS=Drosophila melanogaster GN=osa PE=1	5	10	10	10	2	0	1	0	0	0	0	0	0	0	0	0	9	5	5	6	3	7	2	0	1	0	0	0	0	0	0	0	0	0	9	5	5	6	3	7	2	0
A0A0B4LIF3	A0A0B4LIF3;A0A0B4KGH5;Q86NP2	7;7;7	7;7;7	7;7;7	Negative elongation factor A	Nelf-A	tr|A0A0B4LIF3|A0A0B4LIF3_DROME Negative elongation factor A, isoform C OS=Drosophila melanogaster GN=Nelf-A PE=4 SV=1;tr|A0A0B4KGH5|A0A0B4KGH5_DROME Negative elongation factor A, isoform B OS=Drosophila melanogaster GN=Nelf-A PE=4 SV=1;sp|Q86NP2|NELFA_DROM	3	7	7	7	4	0	0	1	0	0	2	1	0	2	0	0	4	3	2	0	1	1	4	0	0	1	0	0	2	1	0	2	0	0	4	3	2	0	1	1	4	0
A4V304	A4V304;A0A126GUV9;A0A0B4KGT1;A0A126GUV3;P09087	2;2;2;1;1	2;2;2;1;1	2;2;2;1;1	Homeobox protein abdominal-B	Abd-B	tr|A4V304|A4V304_DROME Abdominal B, isoform C OS=Drosophila melanogaster GN=Abd-B PE=2 SV=1;tr|A0A126GUV9|A0A126GUV9_DROME Abdominal B, isoform G OS=Drosophila melanogaster GN=Abd-B PE=4 SV=1;tr|A0A0B4KGT1|A0A0B4KGT1_DROME Abdominal B, isoform F OS=Drosoph	5	2	2	2	2	1	1	2	2	2	2	1	2	0	1	0	1	2	1	0	0	0	2	1	1	2	2	2	2	1	2	0	1	0	1	2	1	0	0	0	2	1
A0A0B4KGU4	A0A0B4KGU4;Q9VHP0	23;23	22;22	22;22	ATP-dependent RNA helicase bel	bel	tr|A0A0B4KGU4|A0A0B4KGU4_DROME Belle, isoform B OS=Drosophila melanogaster GN=bel PE=4 SV=1;sp|Q9VHP0|DDX3_DROME ATP-dependent RNA helicase bel OS=Drosophila melanogaster GN=bel PE=1 SV=1	2	23	22	22	13	3	6	9	8	8	9	7	8	12	8	10	18	14	15	15	11	12	12	2	5	8	7	7	8	6	7	11	7	9	17	13	14	14	10	11	12	2
A0A0B4LHV4	A0A0B4LHV4;H1UUJ8;A0A0B4KGX1;Q01989	14;14;14;14	14;14;14;14	14;14;14;14	Myosin heavy chain 95F	jar;jar-RG	tr|A0A0B4LHV4|A0A0B4LHV4_DROME Jaguar, isoform N OS=Drosophila melanogaster GN=jar PE=1 SV=1;tr|H1UUJ8|H1UUJ8_DROME FI18104p1 OS=Drosophila melanogaster GN=jar PE=1 SV=1;tr|A0A0B4KGX1|A0A0B4KGX1_DROME Jaguar, isoform L OS=Drosophila melanogaster GN=jar PE=	4	14	14	14	3	0	0	0	0	0	0	0	0	0	0	0	6	7	3	7	2	8	3	0	0	0	0	0	0	0	0	0	0	0	6	7	3	7	2	8	3	0
A0A0B4KH25	A0A0B4KH25;P08985	9;9	9;9	7;7	Histone H2A;Histone H2A.v	His2Av	tr|A0A0B4KH25|A0A0B4KH25_DROME Histone H2A OS=Drosophila melanogaster GN=His2Av PE=3 SV=1;sp|P08985|H2AV_DROME Histone H2A.v OS=Drosophila melanogaster GN=His2Av PE=1 SV=2	2	9	9	7	9	8	8	7	6	7	5	5	6	6	5	3	2	2	1	3	2	3	9	8	8	7	6	7	5	5	6	6	5	3	2	2	1	3	2	3	7	6
A0A0B4KH26	A0A0B4KH26;Q9VH20;A0A0B4KG32	10;10;9	10;10;9	10;10;9	TATA box-binding protein-associated factor RNA polymerase I subunit B	TAF1B;CG6241	tr|A0A0B4KH26|A0A0B4KH26_DROME TATA box-binding protein-associated factor RNA polymerase I subunit B, isoform C OS=Drosophila melanogaster GN=TAF1B PE=4 SV=1;sp|Q9VH20|TAF1B_DROME TATA box-binding protein-associated factor RNA polymerase I subunit B OS=Dro	3	10	10	10	1	0	1	0	0	0	0	0	0	2	1	0	7	6	6	2	0	3	1	0	1	0	0	0	0	0	0	2	1	0	7	6	6	2	0	3	1	0
Q9VA83	Q9VA83;A0A0B4KHF0	11;11	11;11	11;11	Ferritin	Fer2LCH	tr|Q9VA83|Q9VA83_DROME Ferritin OS=Drosophila melanogaster GN=Fer2LCH PE=1 SV=1;tr|A0A0B4KHF0|A0A0B4KHF0_DROME Ferritin OS=Drosophila melanogaster GN=Fer2LCH PE=1 SV=1	2	11	11	11	8	3	3	4	3	2	6	3	5	0	0	0	0	0	0	0	0	0	8	3	3	4	3	2	6	3	5	0	0	0	0	0	0	0	0	0	8	3
A0A0B4KHJ1	A0A0B4KHJ1;P25867	4;4	4;4	4;4	Ubiquitin-conjugating enzyme E2-17 kDa	eff	tr|A0A0B4KHJ1|A0A0B4KHJ1_DROME Effete, isoform B OS=Drosophila melanogaster GN=eff PE=2 SV=1;sp|P25867|UBCD1_DROME Ubiquitin-conjugating enzyme E2-17 kDa OS=Drosophila melanogaster GN=eff PE=2 SV=1	2	4	4	4	0	2	3	0	0	0	0	0	2	1	0	1	2	0	1	4	3	3	0	2	3	0	0	0	0	0	2	1	0	1	2	0	1	4	3	3	0	2
A0A0B4KHJ5	A0A0B4KHJ5;Q9VFC8	5;5	5;5	5;5	Glycogen [starch] synthase	GlyS	tr|A0A0B4KHJ5|A0A0B4KHJ5_DROME Glycogen [starch] synthase OS=Drosophila melanogaster GN=GlyS PE=1 SV=1;sp|Q9VFC8|GYS_DROME Glycogen [starch] synthase OS=Drosophila melanogaster GN=GlyS PE=1 SV=2	2	5	5	5	0	0	0	0	0	0	0	0	0	0	0	0	4	3	3	1	1	2	0	0	0	0	0	0	0	0	0	0	0	0	4	3	3	1	1	2	0	0
A0A0B4KHJ7	A0A0B4KHJ7;Q9Y0I1	11;11	11;11	11;11	NuA4 complex subunit EAF3 homolog	MRG15	tr|A0A0B4KHJ7|A0A0B4KHJ7_DROME MORF-related gene 15, isoform B OS=Drosophila melanogaster GN=MRG15 PE=4 SV=1;sp|Q9Y0I1|EAF3_DROME NuA4 complex subunit EAF3 homolog OS=Drosophila melanogaster GN=MRG15 PE=1 SV=1	2	11	11	11	6	0	4	0	0	0	0	0	0	2	1	2	7	3	7	0	1	2	6	0	4	0	0	0	0	0	0	2	1	2	7	3	7	0	1	2	6	0
A0A0B4KHL2	A0A0B4KHL2;Q8I0G5	2;2	2;2	2;2	Coatomer subunit gamma	gammaCOP;gammaCop	tr|A0A0B4KHL2|A0A0B4KHL2_DROME Coatomer subunit gamma OS=Drosophila melanogaster GN=gammaCOP PE=1 SV=1;sp|Q8I0G5|COPG_DROME Coatomer subunit gamma OS=Drosophila melanogaster GN=gammaCOP PE=2 SV=1	2	2	2	2	0	0	0	0	0	0	0	0	0	0	0	0	2	2	2	1	0	1	0	0	0	0	0	0	0	0	0	0	0	0	2	2	2	1	0	1	0	0
A0A0B4KHS9	A0A0B4KHS9;P48461	8;8	4;4	4;4	Serine/threonine-protein phosphatase;Serine/threonine-protein phosphatase alpha-1 isoform	Pp1alpha-96A	tr|A0A0B4KHS9|A0A0B4KHS9_DROME Serine/threonine-protein phosphatase OS=Drosophila melanogaster GN=Pp1alpha-96A PE=3 SV=1;sp|P48461|PP11_DROME Serine/threonine-protein phosphatase alpha-1 isoform OS=Drosophila melanogaster GN=Pp1alpha-96A PE=1 SV=1	2	8	4	4	3	1	2	0	0	0	1	0	3	5	1	0	6	5	5	5	2	3	0	0	0	0	0	0	0	0	1	3	1	0	3	3	2	2	1	1	0	0
E1JIT0	E1JIT0;B3DNL7;A0A0B4KHV5;O01367	10;10;10;10	10;10;10;10	10;10;10;10	Protein held out wings	how	tr|E1JIT0|E1JIT0_DROME Held out wings, isoform E OS=Drosophila melanogaster GN=how PE=1 SV=1;tr|B3DNL7|B3DNL7_DROME Held out wings, isoform D OS=Drosophila melanogaster GN=how PE=1 SV=1;tr|A0A0B4KHV5|A0A0B4KHV5_DROME Held out wings, isoform F OS=Drosophila	4	10	10	10	1	0	0	5	4	8	6	7	6	10	6	5	7	5	6	3	7	4	1	0	0	5	4	8	6	7	6	10	6	5	7	5	6	3	7	4	1	0
A0A0B4KHX3	A0A0B4KHX3;O76324	10;10	10;10	10;10	Discs overgrown protein kinase	dco	tr|A0A0B4KHX3|A0A0B4KHX3_DROME Discs overgrown, isoform D OS=Drosophila melanogaster GN=dco PE=3 SV=1;sp|O76324|DCO_DROME Discs overgrown protein kinase OS=Drosophila melanogaster GN=dco PE=1 SV=2	2	10	10	10	1	0	0	1	0	1	1	0	1	4	2	1	9	7	9	4	2	5	1	0	0	1	0	1	1	0	1	4	2	1	9	7	9	4	2	5	1	0
A0A0B4KI43	A0A0B4KI43;Q9VB55;A0A0B4KHZ0;A8JRE3;A0A0B4K7W6	16;16;16;16;12	16;16;16;16;12	16;16;16;16;12		woc	tr|A0A0B4KI43|A0A0B4KI43_DROME Without children, isoform D OS=Drosophila melanogaster GN=woc PE=1 SV=1;tr|Q9VB55|Q9VB55_DROME Without children, isoform A OS=Drosophila melanogaster GN=woc PE=1 SV=2;tr|A0A0B4KHZ0|A0A0B4KHZ0_DROME Without children, isoform E	5	16	16	16	0	0	0	2	3	2	3	1	3	3	2	4	13	14	6	8	4	7	0	0	0	2	3	2	3	1	3	3	2	4	13	14	6	8	4	7	0	0
A0A0B4KI24	A0A0B4KI24;Q27415	9;9	9;9	9;9	Nucleoplasmin-like protein	Nlp	tr|A0A0B4KI24|A0A0B4KI24_DROME Nucleoplasmin, isoform B OS=Drosophila melanogaster GN=Nlp PE=4 SV=1;sp|Q27415|NLP_DROME Nucleoplasmin-like protein OS=Drosophila melanogaster GN=Nlp PE=1 SV=1	2	9	9	9	7	7	6	5	6	3	3	1	2	1	1	1	0	0	0	0	0	0	7	7	6	5	6	3	3	1	2	1	1	1	0	0	0	0	0	0	7	7
H1UUD2	H1UUD2;Q7KRU8;B8A405;A0A0B4KI27;Q8I0T0	4;4;4;4;2	4;4;4;4;2	4;4;4;4;2	Ferritin	Fer1HCH-RD;Fer1HCH	tr|H1UUD2|H1UUD2_DROME Ferritin OS=Drosophila melanogaster GN=Fer1HCH PE=1 SV=1;tr|Q7KRU8|Q7KRU8_DROME Ferritin OS=Drosophila melanogaster GN=Fer1HCH PE=1 SV=1;tr|B8A405|B8A405_DROME Ferritin OS=Drosophila melanogaster GN=Fer1HCH PE=1 SV=1;tr|A0A0B4KI27|A0	5	4	4	4	3	1	2	2	2	3	2	1	2	1	1	0	0	0	0	0	0	0	3	1	2	2	2	3	2	1	2	1	1	0	0	0	0	0	0	0	3	1
A0A0B4KI32	A0A0B4KI32;Q9VA36;A0A0B4KI34;Q9Y154;Q9VA35;Q86PF3;A0A0B4KHJ8;A0A0B4KHG1	6;6;6;5;5;5;5;5	6;6;6;5;5;5;5;5	6;6;6;5;5;5;5;5		cindr	tr|A0A0B4KI32|A0A0B4KI32_DROME CIN85 and CD2AP orthologue, isoform E OS=Drosophila melanogaster GN=cindr PE=1 SV=1;tr|Q9VA36|Q9VA36_DROME CIN85 and CD2AP orthologue, isoform C OS=Drosophila melanogaster GN=cindr PE=1 SV=2;tr|A0A0B4KI34|A0A0B4KI34_DROME CIN	8	6	6	6	2	0	0	2	3	5	0	0	0	0	0	0	0	0	0	0	0	0	2	0	0	2	3	5	0	0	0	0	0	0	0	0	0	0	0	0	2	0
A0A0B4LEV2	A0A0B4LEV2;Q26454	9;9	9;9	9;9	DNA replication licensing factor MCM4	dpa	tr|A0A0B4LEV2|A0A0B4LEV2_DROME DNA helicase OS=Drosophila melanogaster GN=dpa PE=1 SV=1;sp|Q26454|MCM4_DROME DNA replication licensing factor MCM4 OS=Drosophila melanogaster GN=dpa PE=1 SV=2	2	9	9	9	1	2	2	1	0	2	0	0	1	1	0	2	7	9	5	6	5	6	1	2	2	1	0	2	0	0	1	1	0	2	7	9	5	6	5	6	1	2
A0A0B4LEV8	A0A0B4LEV8;A1Z7A8	21;21	21;21	21;21		coil	tr|A0A0B4LEV8|A0A0B4LEV8_DROME Coilin, isoform E OS=Drosophila melanogaster GN=coil PE=1 SV=1;sp|A1Z7A8|COIL_DROME Coilin OS=Drosophila melanogaster GN=coil PE=1 SV=1	2	21	21	21	7	8	8	13	7	9	10	5	8	7	1	3	0	1	0	0	0	0	7	8	8	13	7	9	10	5	8	7	1	3	0	1	0	0	0	0	7	8
A0A0B4LEY6	A0A0B4LEY6;Q94518	4;4	4;4	4;4	Nascent polypeptide-associated complex subunit alpha	Nacalpha	tr|A0A0B4LEY6|A0A0B4LEY6_DROME Nascent polypeptide associated complex protein alpha subunit, isoform D OS=Drosophila melanogaster GN=Nacalpha PE=4 SV=1;sp|Q94518|NACA_DROME Nascent polypeptide-associated complex subunit alpha OS=Drosophila melanogaster GN=	2	4	4	4	3	3	4	1	0	2	0	0	0	0	0	0	1	1	0	1	0	1	3	3	4	1	0	2	0	0	0	0	0	0	1	1	0	1	0	1	3	3
A0A0B4LEY9	A0A0B4LEY9;Q9V411	20;20	20;20	20;20	Nucleolar GTP-binding protein 1;Probable nucleolar GTP-binding protein 1	Non1;CG8801	tr|A0A0B4LEY9|A0A0B4LEY9_DROME Nucleolar GTP-binding protein 1 OS=Drosophila melanogaster GN=Non1 PE=1 SV=1;sp|Q9V411|NOG1_DROME Nucleolar GTP-binding protein 1 OS=Drosophila melanogaster GN=Non1 PE=2 SV=1	2	20	20	20	3	0	0	6	5	4	9	5	7	13	7	7	13	13	13	2	1	8	3	0	0	6	5	4	9	5	7	13	7	7	13	13	13	2	1	8	3	0
A0A0B4LFB3	A0A0B4LFB3;Q7JVI3	6;6	6;6	6;6	Eukaryotic translation initiation factor 3 subunit M	Tango7	tr|A0A0B4LFB3|A0A0B4LFB3_DROME Eukaryotic translation initiation factor 3 subunit M OS=Drosophila melanogaster GN=eIF3m PE=3 SV=1;sp|Q7JVI3|EIF3M_DROME Eukaryotic translation initiation factor 3 subunit M OS=Drosophila melanogaster GN=Tango7 PE=2 SV=1	2	6	6	6	0	0	0	0	0	0	0	0	1	2	0	1	4	4	2	1	1	3	0	0	0	0	0	0	0	0	1	2	0	1	4	4	2	1	1	3	0	0
A8DYD3	A8DYD3;A1Z9M3;B7YZE6;A0A0B4LFC7;A8DYD2;A8DYD1;A1Z9M4;A0A0B4LF29;Q7KHK4;A0A126GUP1	5;5;5;5;5;5;4;4;4;4	5;5;5;5;5;5;4;4;4;4	5;5;5;5;5;5;4;4;4;4		cg	tr|A8DYD3|A8DYD3_DROME Combgap, isoform F OS=Drosophila melanogaster GN=cg PE=1 SV=1;tr|A1Z9M3|A1Z9M3_DROME Combgap, isoform B OS=Drosophila melanogaster GN=cg PE=1 SV=1;tr|B7YZE6|B7YZE6_DROME Combgap, isoform I OS=Drosophila melanogaster GN=cg PE=1 SV=1;t	10	5	5	5	0	0	0	0	0	0	2	1	1	2	1	0	5	2	3	2	2	4	0	0	0	0	0	0	2	1	1	2	1	0	5	2	3	2	2	4	0	0
A0A0B4LFD9	A0A0B4LFD9;Q8T3U2	11;11	11;11	11;11	40S ribosomal protein S23	RpS23	tr|A0A0B4LFD9|A0A0B4LFD9_DROME GEO04460p1 OS=Drosophila melanogaster GN=RpS23 PE=2 SV=1;sp|Q8T3U2|RS23_DROME 40S ribosomal protein S23 OS=Drosophila melanogaster GN=RpS23 PE=1 SV=1	2	11	11	11	10	9	7	10	9	6	5	4	7	7	6	4	5	5	4	4	4	4	10	9	7	10	9	6	5	4	7	7	6	4	5	5	4	4	4	4	10	9
A0A0B4LFL3	A0A0B4LFL3;O96827	7;7	7;7	7;7	Probable elongation factor 1-beta	Ef1beta	tr|A0A0B4LFL3|A0A0B4LFL3_DROME Elongation factor 1 beta, isoform C OS=Drosophila melanogaster GN=eEF1beta PE=3 SV=1;sp|O96827|EF1B_DROME Probable elongation factor 1-beta OS=Drosophila melanogaster GN=Ef1beta PE=1 SV=3	2	7	7	7	5	2	5	5	1	4	0	0	0	0	0	0	0	0	0	0	0	0	5	2	5	5	1	4	0	0	0	0	0	0	0	0	0	0	0	0	5	2
A0A0B4LFQ2	A0A0B4LFQ2;Q7JRJ9	11;11	11;11	11;11		Incenp	tr|A0A0B4LFQ2|A0A0B4LFQ2_DROME Inner centromere protein, isoform C OS=Drosophila melanogaster GN=Incenp PE=1 SV=1;tr|Q7JRJ9|Q7JRJ9_DROME Inner centromere protein, isoform A OS=Drosophila melanogaster GN=Incenp PE=1 SV=1	2	11	11	11	10	3	3	5	2	3	1	1	0	0	1	0	0	0	0	1	1	1	10	3	3	5	2	3	1	1	0	0	1	0	0	0	0	1	1	1	10	3
A0A0B4LFT7	A0A0B4LFT7;P13002	12;12	12;12	8;8	Protein grainyhead	grh	tr|A0A0B4LFT7|A0A0B4LFT7_DROME Grainy head, isoform P OS=Drosophila melanogaster GN=grh PE=4 SV=1;sp|P13002|ELF1_DROME Protein grainyhead OS=Drosophila melanogaster GN=grh PE=2 SV=3	2	12	12	8	3	0	2	7	5	7	3	3	2	2	0	2	4	5	7	1	2	1	3	0	2	7	5	7	3	3	2	2	0	2	4	5	7	1	2	1	2	0
Q8MLW2	Q8MLW2;A0A0B4LFX8;Q9NDJ2	20;20;20	20;20;20	20;20;20	Helicase domino	dom	tr|Q8MLW2|Q8MLW2_DROME Domino, isoform D OS=Drosophila melanogaster GN=dom PE=1 SV=1;tr|A0A0B4LFX8|A0A0B4LFX8_DROME Domino, isoform G OS=Drosophila melanogaster GN=dom PE=1 SV=1;sp|Q9NDJ2|DOM_DROME Helicase domino OS=Drosophila melanogaster GN=dom PE=1 SV=	3	20	20	20	7	2	2	5	7	8	0	0	0	0	0	0	6	7	5	2	2	3	7	2	2	5	7	8	0	0	0	0	0	0	6	7	5	2	2	3	7	2
A0A0B4LG52	A0A0B4LG52;Q9W237	13;13	13;13	13;13	40S ribosomal protein S16	RpS16	tr|A0A0B4LG52|A0A0B4LG52_DROME GEO08239p1 OS=Drosophila melanogaster GN=RpS16 PE=2 SV=1;sp|Q9W237|RS16_DROME 40S ribosomal protein S16 OS=Drosophila melanogaster GN=RpS16 PE=1 SV=1	2	13	13	13	7	3	5	10	8	9	8	7	8	7	9	8	11	11	10	9	10	9	7	3	5	10	8	9	8	7	8	7	9	8	11	11	10	9	10	9	7	3
A0A0B4LGB7	A0A0B4LGB7;P22700	25;25	25;25	25;25	Calcium-transporting ATPase;Calcium-transporting ATPase sarcoplasmic/endoplasmic reticulum type	Ca-P60A	tr|A0A0B4LGB7|A0A0B4LGB7_DROME Calcium-transporting ATPase OS=Drosophila melanogaster GN=SERCA PE=1 SV=1;sp|P22700|ATC1_DROME Calcium-transporting ATPase sarcoplasmic/endoplasmic reticulum type OS=Drosophila melanogaster GN=Ca-P60A PE=1 SV=2	2	25	25	25	0	20	0	0	0	0	0	0	0	0	0	0	5	7	3	1	0	1	0	20	0	0	0	0	0	0	0	0	0	0	5	7	3	1	0	1	0	20
A0A0B4LGF8	A0A0B4LGF8;P53777;B7YZP9	5;5;4;1;1	5;5;4;1;1	5;5;4;1;1	Muscle LIM protein 1	Mlp60A	tr|A0A0B4LGF8|A0A0B4LGF8_DROME Muscle LIM protein at 60A, isoform F OS=Drosophila melanogaster GN=Mlp60A PE=1 SV=1;sp|P53777|MLP1_DROME Muscle LIM protein 1 OS=Drosophila melanogaster GN=Mlp60A PE=2 SV=1;tr|B7YZP9|B7YZP9_DROME Muscle LIM protein at 60A, is	5	5	5	5	0	0	0	1	0	0	0	0	0	0	0	0	0	0	0	3	3	3	0	0	0	1	0	0	0	0	0	0	0	0	0	0	0	3	3	3	0	0
A0A0B4LGQ8	A0A0B4LGQ8;Q9VN19	4;4	4;4	4;4	Golgi to ER traffic protein 4 homolog	CG9853	tr|A0A0B4LGQ8|A0A0B4LGQ8_DROME CG9853, isoform C OS=Drosophila melanogaster GN=CG9853 PE=4 SV=1;sp|Q9VN19|GET4_DROME Golgi to ER traffic protein 4 homolog OS=Drosophila melanogaster GN=CG9853 PE=2 SV=1	2	4	4	4	0	0	0	0	0	0	0	0	0	2	1	3	2	2	2	0	0	0	0	0	0	0	0	0	0	0	0	2	1	3	2	2	2	0	0	0	0	0
A0A0B4LGT9	A0A0B4LGT9;Q9VHV6	7;7	7;7	7;7			tr|A0A0B4LGT9|A0A0B4LGT9_DROME CG9667, isoform B OS=Drosophila melanogaster GN=CG9667 PE=1 SV=1;tr|Q9VHV6|Q9VHV6_DROME CG9667, isoform A OS=Drosophila melanogaster GN=CG9667 PE=1 SV=2	2	7	7	7	7	2	5	1	1	2	2	0	1	2	1	1	1	1	0	0	0	0	7	2	5	1	1	2	2	0	1	2	1	1	1	1	0	0	0	0	7	2
A0A0B4LGW1	A0A0B4LGW1;Q9V877	5;5	5;5	5;5	Kinesin-like protein;Kinesin-like protein subito	sub	tr|A0A0B4LGW1|A0A0B4LGW1_DROME Kinesin-like protein OS=Drosophila melanogaster GN=sub PE=3 SV=1;sp|Q9V877|SUB_DROME Kinesin-like protein subito OS=Drosophila melanogaster GN=sub PE=1 SV=1	2	5	5	5	0	0	0	0	0	0	0	0	0	0	0	0	5	3	3	1	1	0	0	0	0	0	0	0	0	0	0	0	0	0	5	3	3	1	1	0	0	0
A0A0B4LGZ3	A0A0B4LGZ3;P36872	11;11	11;11	11;11	Serine/threonine-protein phosphatase 2A 55 kDa regulatory subunit B;Protein phosphatase PP2A 55 kDa regulatory subunit	tws	tr|A0A0B4LGZ3|A0A0B4LGZ3_DROME Serine/threonine-protein phosphatase 2A 55 kDa regulatory subunit B OS=Drosophila melanogaster GN=tws PE=1 SV=1;sp|P36872|2ABA_DROME Protein phosphatase PP2A 55 kDa regulatory subunit OS=Drosophila melanogaster GN=tws PE=2 SV	2	11	11	11	1	1	2	3	3	2	3	2	1	4	0	1	4	2	7	2	0	1	1	1	2	3	3	2	3	2	1	4	0	1	4	2	7	2	0	1	1	1
A0A0B4LGZ5	A0A0B4LGZ5;P46222	7;7	7;7	7;7	60S ribosomal protein L11	RpL11	tr|A0A0B4LGZ5|A0A0B4LGZ5_DROME Ribosomal protein L11, isoform B OS=Drosophila melanogaster GN=RpL11 PE=1 SV=1;sp|P46222|RL11_DROME 60S ribosomal protein L11 OS=Drosophila melanogaster GN=RpL11 PE=1 SV=2	2	7	7	7	4	5	4	5	5	6	6	5	4	5	6	4	6	7	5	5	5	5	4	5	4	5	5	6	6	5	4	5	6	4	6	7	5	5	5	5	4	5
A0A0B4LGZ6	A0A0B4LGZ6;P51592	14;14	14;14	14;14	E3 ubiquitin-protein ligase hyd	hyd	tr|A0A0B4LGZ6|A0A0B4LGZ6_DROME Hyperplastic discs, isoform B OS=Drosophila melanogaster GN=hyd PE=1 SV=1;sp|P51592|HYD_DROME E3 ubiquitin-protein ligase hyd OS=Drosophila melanogaster GN=hyd PE=1 SV=3	2	14	14	14	2	1	1	0	0	0	1	1	2	1	1	1	8	6	4	2	2	3	2	1	1	0	0	0	1	1	2	1	1	1	8	6	4	2	2	3	2	1
C0HK92	C0HK92;A0A0B4LGZ7	30;30;2	30;30;2	28;28;0			sp|C0HK92|Y5076_DROME Uncharacterized protein CG45076 OS=Drosophila melanogaster GN=CG45076 PE=1 SV=1;tr|A0A0B4LGZ7|A0A0B4LGZ7_DROME Uncharacterized protein, isoform H OS=Drosophila melanogaster GN=CG45076 PE=4 SV=1	3	30	30	28	23	20	23	9	7	8	3	1	1	0	0	1	0	0	0	0	0	0	23	20	23	9	7	8	3	1	1	0	0	1	0	0	0	0	0	0	21	18
A0A0B4LI25	A0A0B4LI25;P20480	13;13	13;13	13;13	Kinesin-like protein;Protein claret segregational	ncd	tr|A0A0B4LI25|A0A0B4LI25_DROME Kinesin-like protein OS=Drosophila melanogaster GN=ncd PE=1 SV=1;sp|P20480|NCD_DROME Protein claret segregational OS=Drosophila melanogaster GN=ncd PE=1 SV=1	2	13	13	13	3	0	1	2	0	0	2	2	2	4	2	3	11	8	11	8	6	9	3	0	1	2	0	0	2	2	2	4	2	3	11	8	11	8	6	9	3	0
A0A0B4LI86	A0A0B4LI86;P08266	44;44	44;44	44;44	DNA-directed RNA polymerase;DNA-directed RNA polymerase II subunit RPB2	RpII140	tr|A0A0B4LI86|A0A0B4LI86_DROME DNA-directed RNA polymerase subunit beta OS=Drosophila melanogaster GN=RpII140 PE=3 SV=1;sp|P08266|RPB2_DROME DNA-directed RNA polymerase II subunit RPB2 OS=Drosophila melanogaster GN=RpII140 PE=2 SV=2	2	44	44	44	2	0	0	4	0	0	7	2	5	3	0	3	40	35	36	19	11	20	2	0	0	4	0	0	7	2	5	3	0	3	40	35	36	19	11	20	2	0
A0A0B4LIJ0	A0A0B4LIJ0;P48601	11;11	11;11	11;11	26S protease regulatory subunit 4	Rpt2	tr|A0A0B4LIJ0|A0A0B4LIJ0_DROME Regulatory particle triple-A ATPase 2, isoform B OS=Drosophila melanogaster GN=Rpt2 PE=3 SV=1;sp|P48601|PRS4_DROME 26S protease regulatory subunit 4 OS=Drosophila melanogaster GN=Rpt2 PE=1 SV=2	2	11	11	11	4	1	5	7	4	5	5	1	4	3	0	2	4	3	4	2	1	2	4	1	5	7	4	5	5	1	4	3	0	2	4	3	4	2	1	2	4	1
A0A0C4DHE8	A0A0C4DHE8;Q9VH69	3;3	3;3	3;3	40S ribosomal protein S29	RpS29	tr|A0A0C4DHE8|A0A0C4DHE8_DROME GEO09636p1 OS=Drosophila melanogaster GN=RpS29 PE=1 SV=1;sp|Q9VH69|RS29_DROME 40S ribosomal protein S29 OS=Drosophila melanogaster GN=RpS29 PE=1 SV=1	2	3	3	3	2	3	3	3	2	2	1	0	2	2	1	1	2	1	2	1	2	3	2	3	3	3	2	2	1	0	2	2	1	1	2	1	2	1	2	3	2	3
A0A0C4DHG5	A0A0C4DHG5;P26686	18;18	18;18	18;18	Serine-arginine protein 55	B52	tr|A0A0C4DHG5|A0A0C4DHG5_DROME B52, isoform O OS=Drosophila melanogaster GN=B52 PE=4 SV=1;sp|P26686|SRR55_DROME Serine-arginine protein 55 OS=Drosophila melanogaster GN=B52 PE=1 SV=4	2	18	18	18	8	12	12	13	10	12	3	1	3	3	1	2	2	2	3	3	2	4	8	12	12	13	10	12	3	1	3	3	1	2	2	2	3	3	2	4	8	12
A0A126GUM1	A0A126GUM1;A1Z8A4;Q7K0T7;A1Z8A6;A4UZC9;Q0E9C8	7;7;7;7;6;6	7;7;7;7;6;6	7;7;7;7;6;6		psq	tr|A0A126GUM1|A0A126GUM1_DROME Pipsqueak, isoform N OS=Drosophila melanogaster GN=psq PE=1 SV=1;tr|A1Z8A4|A1Z8A4_DROME Pipsqueak, isoform A OS=Drosophila melanogaster GN=psq PE=1 SV=1;tr|Q7K0T7|Q7K0T7_DROME LD33470p OS=Drosophila melanogaster GN=psq PE=1 S	6	7	7	7	2	0	0	2	1	2	0	1	1	1	0	0	4	1	1	3	2	3	2	0	0	2	1	2	0	1	1	1	0	0	4	1	1	3	2	3	2	0
A0A126GUT1	A0A126GUT1;Q9VGS2	10;10	10;10	10;10	Translationally-controlled tumor protein homolog	Tctp	tr|A0A126GUT1|A0A126GUT1_DROME Translationally controlled tumor protein ortholog, isoform B OS=Drosophila melanogaster GN=Tctp PE=3 SV=1;sp|Q9VGS2|TCTP_DROME Translationally-controlled tumor protein homolog OS=Drosophila melanogaster GN=Tctp PE=1 SV=1	2	10	10	10	3	2	3	4	6	6	3	3	2	3	3	0	7	7	4	4	3	5	3	2	3	4	6	6	3	3	2	3	3	0	7	7	4	4	3	5	3	2
A0A126GUU7	A0A126GUU7;Q9VEX9	10;10	10;10	10;10	Histone deacetylase complex subunit SAP18	Bin1	tr|A0A126GUU7|A0A126GUU7_DROME Bicoid interacting protein 1, isoform B OS=Drosophila melanogaster GN=Bin1 PE=2 SV=1;sp|Q9VEX9|SAP18_DROME Histone deacetylase complex subunit SAP18 OS=Drosophila melanogaster GN=Bin1 PE=1 SV=1	2	10	10	10	6	7	5	6	3	5	3	3	3	3	2	2	2	3	2	2	3	2	6	7	5	6	3	5	3	3	3	3	2	2	2	3	2	2	3	2	6	7
A0A126GUW2	A0A126GUW2;Q9VEJ2	15;15	15;15	15;15	Nucleolar protein 14 homolog	l(3)07882	tr|A0A126GUW2|A0A126GUW2_DROME Lethal (3) 07882, isoform B OS=Drosophila melanogaster GN=l(3)07882 PE=4 SV=1;sp|Q9VEJ2|NOP14_DROME Nucleolar protein 14 homolog OS=Drosophila melanogaster GN=l(3)07882 PE=2 SV=2	2	15	15	15	5	0	0	1	0	0	1	1	1	1	2	2	11	8	5	0	0	0	5	0	0	1	0	0	1	1	1	1	2	2	11	8	5	0	0	0	5	0
A1A708	A1A708	12	12	12	Uncharacterized protein CG4951	CG4951	sp|A1A708|Y4951_DROME Uncharacterized protein CG4951 OS=Drosophila melanogaster GN=CG4951 PE=1 SV=1	1	12	12	12	8	7	7	5	3	3	6	6	5	7	6	7	6	5	8	3	2	5	8	7	7	5	3	3	6	6	5	7	6	7	6	5	8	3	2	5	8	7
A1YK02	A1YK02	23	23	23		Nup75	tr|A1YK02|A1YK02_DROME Nucleoporin 75kD OS=Drosophila melanogaster GN=Nup75 PE=1 SV=1	1	23	23	23	7	0	0	0	0	0	1	0	0	3	0	0	22	17	15	8	6	9	7	0	0	0	0	0	1	0	0	3	0	0	22	17	15	8	6	9	7	0
A1Z6H7	A1Z6H7	63	63	63		Gp210	tr|A1Z6H7|A1Z6H7_DROME Gp210 ortholog, isoform A OS=Drosophila melanogaster GN=Gp210 PE=1 SV=1	1	63	63	63	1	0	1	0	0	0	0	0	1	3	1	2	54	56	49	23	24	17	1	0	1	0	0	0	0	0	1	3	1	2	54	56	49	23	24	17	1	0
A1Z6M0	A1Z6M0	25	25	25		Bap170	tr|A1Z6M0|A1Z6M0_DROME Brahma associated protein 170kD OS=Drosophila melanogaster GN=Bap170 PE=1 SV=1	1	25	25	25	10	6	9	9	8	12	16	9	10	11	11	7	13	13	15	5	8	6	10	6	9	9	8	12	16	9	10	11	11	7	13	13	15	5	8	6	10	6
A1Z7K2	A1Z7K2	11	11	11		CG30349-RA	tr|A1Z7K2|A1Z7K2_DROME FI03455p OS=Drosophila melanogaster GN=CG30349-RA PE=1 SV=1	1	11	11	11	6	0	2	0	0	0	4	4	1	7	7	4	1	1	1	0	0	0	6	0	2	0	0	0	4	4	1	7	7	4	1	1	1	0	0	0	6	0
A1Z7K6	A1Z7K6	5	5	5		CG8243-RA	tr|A1Z7K6|A1Z7K6_DROME CG8243 OS=Drosophila melanogaster GN=CG8243-RA PE=1 SV=1	1	5	5	5	1	0	2	0	0	1	0	0	0	0	0	0	0	0	0	5	4	4	1	0	2	0	0	1	0	0	0	0	0	0	0	0	0	5	4	4	1	0
A1Z898	A1Z898	7	7	7		Caf1-105	tr|A1Z898|A1Z898_DROME Chromatin assembly factor 1, p105 subunit OS=Drosophila melanogaster GN=Caf1-105 PE=1 SV=1	1	7	7	7	2	0	0	2	0	0	0	0	0	2	0	0	5	4	4	0	0	1	2	0	0	2	0	0	0	0	0	2	0	0	5	4	4	0	0	1	2	0
A1Z8U0	A1Z8U0	61	61	61		Prp8	tr|A1Z8U0|A1Z8U0_DROME Pre-mRNA processing factor 8 OS=Drosophila melanogaster GN=Prp8 PE=1 SV=1	1	61	61	61	0	0	0	0	0	0	0	0	0	0	0	0	45	54	36	15	8	11	0	0	0	0	0	0	0	0	0	0	0	0	45	54	36	15	8	11	0	0
A1Z909	A1Z909	24	24	24		CG8545-RA	tr|A1Z909|A1Z909_DROME CG8545 OS=Drosophila melanogaster GN=CG8545-RA PE=1 SV=1	1	24	24	24	23	0	3	6	2	3	4	4	2	2	0	0	7	6	10	2	2	6	23	0	3	6	2	3	4	4	2	2	0	0	7	6	10	2	2	6	23	0
B3DN53	B3DN53;A1Z987	7;7	7;7	7;7		Cap-G	tr|B3DN53|B3DN53_DROME Chromosome associated protein G, isoform G OS=Drosophila melanogaster GN=Cap-G PE=1 SV=1;tr|A1Z987|A1Z987_DROME Chromosome associated protein G, isoform F OS=Drosophila melanogaster GN=Cap-G PE=1 SV=2	2	7	7	7	0	0	0	0	0	0	0	0	0	0	0	0	3	4	4	1	0	2	0	0	0	0	0	0	0	0	0	0	0	0	3	4	4	1	0	2	0	0
E1JH59	E1JH59;A1Z9E2	10;10	10;10	10;10	Protein lin-54 homolog	mip120	tr|E1JH59|E1JH59_DROME Myb-interacting protein 120, isoform B OS=Drosophila melanogaster GN=mip120 PE=1 SV=1;sp|A1Z9E2|LIN54_DROME Protein lin-54 homolog OS=Drosophila melanogaster GN=mip120 PE=1 SV=1	2	10	10	10	5	2	4	7	5	6	6	2	1	2	1	2	2	1	0	0	1	0	5	2	4	7	5	6	6	2	1	2	1	2	2	1	0	0	1	0	5	2
A1Z9E3	A1Z9E3	10	10	10	Elongation factor Tu	EfTuM	tr|A1Z9E3|A1Z9E3_DROME Elongation factor Tu OS=Drosophila melanogaster GN=mEFTu1 PE=1 SV=1	1	10	10	10	0	0	0	2	0	0	0	0	0	2	1	0	7	5	7	5	5	6	0	0	0	2	0	0	0	0	0	2	1	0	7	5	7	5	5	6	0	0
A1Z9G2	A1Z9G2	24	24	24		fand	tr|A1Z9G2|A1Z9G2_DROME FI18620p1 OS=Drosophila melanogaster GN=fand PE=1 SV=1	1	24	24	24	0	0	0	0	0	0	8	2	4	10	10	6	16	14	9	4	3	3	0	0	0	0	0	0	8	2	4	10	10	6	16	14	9	4	3	3	0	0
A1Z9L3	A1Z9L3	17	16	16		pea	tr|A1Z9L3|A1Z9L3_DROME FI05376p OS=Drosophila melanogaster GN=pea PE=1 SV=1	1	17	16	16	0	0	0	1	0	1	1	0	0	1	1	2	9	11	10	1	0	0	0	0	0	1	0	1	1	0	0	1	1	1	9	11	10	1	0	0	0	0
A1Z9S6	A1Z9S6;A1Z9S5	32;18	32;18	32;18		Su(var)2-HP2	tr|A1Z9S6|A1Z9S6_DROME Su(Var)2-HP2, isoform A OS=Drosophila melanogaster GN=Su(var)2-HP2 PE=1 SV=1;tr|A1Z9S5|A1Z9S5_DROME RE12383p OS=Drosophila melanogaster GN=Su(var)2-HP2 PE=1 SV=1	2	32	32	32	18	2	8	5	6	6	4	1	1	1	1	1	12	5	6	5	7	9	18	2	8	5	6	6	4	1	1	1	1	1	12	5	6	5	7	9	18	2
A1ZAK9	A1ZAK9;A1ZAK7;A1ZAK8	6;6;6	6;6;6	6;6;6		Psi	tr|A1ZAK9|A1ZAK9_DROME p-element somatic inhibitor, isoform A OS=Drosophila melanogaster GN=Psi PE=1 SV=1;tr|A1ZAK7|A1ZAK7_DROME LD35640p OS=Drosophila melanogaster GN=Psi PE=1 SV=1;tr|A1ZAK8|A1ZAK8_DROME p-element somatic inhibitor, isoform C OS=Drosophil	3	6	6	6	3	0	1	3	5	4	4	3	2	4	2	3	4	2	1	4	2	2	3	0	1	3	5	4	4	3	2	4	2	3	4	2	1	4	2	2	3	0
A8E6M1	A8E6M1;A1ZBB4;E1JGL8	43;43;43	43;43;43	43;43;43			tr|A8E6M1|A8E6M1_DROME GH01011p OS=Drosophila melanogaster GN=CG30122 PE=1 SV=1;tr|A1ZBB4|A1ZBB4_DROME Uncharacterized protein, isoform B OS=Drosophila melanogaster GN=CG30122 PE=1 SV=1;tr|E1JGL8|E1JGL8_DROME Uncharacterized protein, isoform C OS=Drosophil	3	43	43	43	38	26	29	19	16	21	9	4	5	3	2	3	13	17	13	16	17	15	38	26	29	19	16	21	9	4	5	3	2	3	13	17	13	16	17	15	38	26
A1ZBF1	A1ZBF1	6	6	6		CG18190-RB	tr|A1ZBF1|A1ZBF1_DROME FI16628p1 OS=Drosophila melanogaster GN=CG18190-RB PE=1 SV=2	1	6	6	6	4	1	2	1	1	1	0	0	1	2	0	1	1	2	2	5	4	3	4	1	2	1	1	1	0	0	1	2	0	1	1	2	2	5	4	3	4	1
A1ZBL0	A1ZBL0;Q24560	28;28	28;28	4;4	Tubulin beta-1 chain	betaTub56D	tr|A1ZBL0|A1ZBL0_DROME Tubulin beta chain OS=Drosophila melanogaster GN=betaTub56D PE=1 SV=1;sp|Q24560|TBB1_DROME Tubulin beta-1 chain OS=Drosophila melanogaster GN=betaTub56D PE=1 SV=2	2	28	28	4	11	7	12	16	11	14	17	15	14	13	12	11	24	23	27	16	19	20	11	7	12	16	11	14	17	15	14	13	12	11	24	23	27	16	19	20	2	2
A1ZBU5	A1ZBU5	7	7	7		GNBP-like3	tr|A1ZBU5|A1ZBU5_DROME GNBP-like 3 OS=Drosophila melanogaster GN=GNBP-like3 PE=4 SV=1	1	7	7	7	3	2	1	4	6	6	3	1	3	1	1	0	0	0	0	0	0	0	3	2	1	4	6	6	3	1	3	1	1	0	0	0	0	0	0	0	3	2
E1JGN7	E1JGN7;A1ZBW1;A1ZBW0;A1ZBW3	11;11;11;9;5	11;11;11;9;5	11;11;11;9;5		bl	tr|E1JGN7|E1JGN7_DROME Heterogeneous nuclear ribonucleoprotein K, isoform E OS=Drosophila melanogaster GN=HnRNP-K PE=1 SV=1;tr|A1ZBW1|A1ZBW1_DROME Heterogeneous nuclear ribonucleoprotein K, isoform A OS=Drosophila melanogaster GN=HnRNP-K PE=1 SV=1;tr|A1ZBW	5	11	11	11	6	4	7	9	6	8	4	3	4	5	5	4	3	4	4	5	4	5	6	4	7	9	6	8	4	3	4	5	5	4	3	4	4	5	4	5	6	4
A1ZBW6	A1ZBW6;A0A0B4LG45	17;14	17;14	17;14			tr|A1ZBW6|A1ZBW6_DROME Uncharacterized protein, isoform A OS=Drosophila melanogaster GN=CG11180 PE=1 SV=1;tr|A0A0B4LG45|A0A0B4LG45_DROME Uncharacterized protein, isoform B OS=Drosophila melanogaster GN=CG11180 PE=1 SV=1	2	17	17	17	9	0	2	8	7	9	6	2	4	2	0	1	0	0	0	0	0	0	9	0	2	8	7	9	6	2	4	2	0	1	0	0	0	0	0	0	9	0
A4V1N8	A4V1N8;P35415	40;40;14;14	40;40;14;14	40;40;14;14	Paramyosin, long form	Prm	tr|A4V1N8|A4V1N8_DROME FI03688p OS=Drosophila melanogaster GN=Prm PE=1 SV=1;sp|P35415|MYSP1_DROME Paramyosin, long form OS=Drosophila melanogaster GN=Prm PE=1 SV=1	4	40	40	40	28	5	9	1	2	8	15	6	13	22	11	21	1	0	2	2	0	0	28	5	9	1	2	8	15	6	13	22	11	21	1	0	2	2	0	0	28	5
A4V1Q1	A4V1Q1;A4V1Q0;M9PF25;Q24207;Q6NN06	6;6;6;6;5	6;6;6;6;5	6;6;6;6;5	Protein boule	bol	tr|A4V1Q1|A4V1Q1_DROME Boule, isoform C OS=Drosophila melanogaster GN=bol PE=1 SV=1;tr|A4V1Q0|A4V1Q0_DROME Boule, isoform D OS=Drosophila melanogaster GN=bol PE=1 SV=1;tr|M9PF25|M9PF25_DROME Boule, isoform F OS=Drosophila melanogaster GN=bol PE=1 SV=1;sp|Q	5	6	6	6	3	1	5	1	2	1	0	0	1	0	0	0	0	0	0	3	3	3	3	1	5	1	2	1	0	0	1	0	0	0	0	0	0	3	3	3	3	1
Q2PDY2	Q2PDY2;A4V1Y6;Q2PDY1;M9PFM7;Q08605;A4V1Y7	6;6;6;6;6;5	6;6;6;6;6;5	6;6;6;6;6;5	Transcription factor GAGA	Trl	tr|Q2PDY2|Q2PDY2_DROME Trithorax-like, isoform I OS=Drosophila melanogaster GN=Trl PE=1 SV=1;tr|A4V1Y6|A4V1Y6_DROME Trithorax-like, isoform F OS=Drosophila melanogaster GN=Trl PE=1 SV=1;tr|Q2PDY1|Q2PDY1_DROME Trithorax-like, isoform J OS=Drosophila melanog	6	6	6	6	3	0	1	5	2	2	3	2	2	2	2	2	3	2	3	2	2	2	3	0	1	5	2	2	3	2	2	2	2	2	3	2	3	2	2	2	3	0
A4V201	A4V201;E1JI11;M9PFP3;M9PI76;B7Z060;P47825	15;15;15;15;15;15	15;15;15;15;15;15	15;15;15;15;15;15	Transcription initiation factor TFIID subunit 4	Taf4	tr|A4V201|A4V201_DROME TBP-associated factor 4, isoform D OS=Drosophila melanogaster GN=Taf4 PE=1 SV=1;tr|E1JI11|E1JI11_DROME TBP-associated factor 4, isoform F OS=Drosophila melanogaster GN=Taf4 PE=1 SV=1;tr|M9PFP3|M9PFP3_DROME TBP-associated factor 4, is	6	15	15	15	13	7	8	4	3	3	2	2	2	2	2	2	1	2	1	0	1	0	13	7	8	4	3	3	2	2	2	2	2	2	1	2	1	0	1	0	13	7
A4V2K7	A4V2K7;P22058	6;6	6;6	6;6	Chromosomal protein D1	D1	tr|A4V2K7|A4V2K7_DROME D1 chromosomal protein, isoform C OS=Drosophila melanogaster GN=D1 PE=1 SV=1;sp|P22058|CPD1_DROME Chromosomal protein D1 OS=Drosophila melanogaster GN=D1 PE=1 SV=3	2	6	6	6	5	5	5	3	2	3	2	2	2	1	1	1	0	0	1	1	1	1	5	5	5	3	2	3	2	2	2	1	1	1	0	0	1	1	1	1	5	5
A4V303	A4V303;P48605	24;24	24;24	24;24	T-complex protein 1 subunit gamma	Cctgamma	tr|A4V303|A4V303_DROME T-complex protein 1 subunit gamma OS=Drosophila melanogaster GN=CCT3 PE=1 SV=1;sp|P48605|TCPG_DROME T-complex protein 1 subunit gamma OS=Drosophila melanogaster GN=Cctgamma PE=2 SV=2	2	24	24	24	1	0	1	3	1	2	7	5	6	9	6	4	17	17	20	14	12	17	1	0	1	3	1	2	7	5	6	9	6	4	17	17	20	14	12	17	1	0
A4V391	A4V391;P12613	20;20	20;20	20;20	T-complex protein 1 subunit alpha	T-cp1	tr|A4V391|A4V391_DROME Tcp1-like, isoform B OS=Drosophila melanogaster GN=CCT1 PE=1 SV=1;sp|P12613|TCPA_DROME T-complex protein 1 subunit alpha OS=Drosophila melanogaster GN=T-cp1 PE=2 SV=2	2	20	20	20	0	0	0	6	3	5	7	4	5	7	7	4	15	13	17	12	8	11	0	0	0	6	3	5	7	4	5	7	7	4	15	13	17	12	8	11	0	0
A4V3G8	A4V3G8;Q7KRY6	20;20	20;20	20;20	Nucleosomal histone kinase 1	ball	tr|A4V3G8|A4V3G8_DROME Ballchen, isoform B OS=Drosophila melanogaster GN=ball PE=1 SV=1;sp|Q7KRY6|NHK1_DROME Nucleosomal histone kinase 1 OS=Drosophila melanogaster GN=ball PE=1 SV=1	2	20	20	20	5	3	3	5	6	5	12	11	14	14	12	11	6	8	9	8	6	11	5	3	3	5	6	5	12	11	14	14	12	11	6	8	9	8	6	11	5	3
A4V3J6	A4V3J6;A4V3J5;P07909	14;14;14	12;12;12	12;12;12	Heterogeneous nuclear ribonucleoprotein A1	Hrb98DE	tr|A4V3J6|A4V3J6_DROME Heterogeneous nuclear ribonucleoprotein at 98DE, isoform F OS=Drosophila melanogaster GN=Hrb98DE PE=1 SV=1;tr|A4V3J5|A4V3J5_DROME Heterogeneous nuclear ribonucleoprotein at 98DE, isoform C OS=Drosophila melanogaster GN=Hrb98DE PE=1 S	3	14	12	12	11	11	10	9	8	8	4	4	4	3	3	1	2	2	1	4	2	2	9	9	8	7	6	6	2	2	2	1	1	0	0	0	0	2	0	0	9	9
B7Z0R6	B7Z0R6;A4V3J9;Q0KI03;A0A0B4K7Z3;Q8IML9;A8JRF7;A0A0B4K6R9;Q86B72;A0A0C4DHG9;Q86B73;P49762	18;18;17;13;13;12;12;12;12;12;12	18;18;17;13;13;12;12;12;12;12;12	18;18;17;13;13;12;12;12;12;12;12	Serine/threonine-protein kinase Doa	Doa	tr|B7Z0R6|B7Z0R6_DROME Darkener of apricot, isoform V OS=Drosophila melanogaster GN=Doa PE=1 SV=1;tr|A4V3J9|A4V3J9_DROME Darkener of apricot, isoform N OS=Drosophila melanogaster GN=Doa PE=1 SV=1;tr|Q0KI03|Q0KI03_DROME Darkener of apricot, isoform M OS=Dro	11	18	18	18	2	0	0	3	3	3	10	3	2	10	6	8	14	12	17	1	1	1	2	0	0	3	3	3	10	3	2	10	6	8	14	12	17	1	1	1	2	0
A4V4A1	A4V4A1;Q960Z0	8;8	8;8	8;8	Kinesin-like protein;Kinesin-like protein Klp10A	Klp10A	tr|A4V4A1|A4V4A1_DROME Kinesin-like protein OS=Drosophila melanogaster GN=Klp10A PE=1 SV=1;sp|Q960Z0|KI10A_DROME Kinesin-like protein Klp10A OS=Drosophila melanogaster GN=Klp10A PE=1 SV=1	2	8	8	8	3	0	0	2	1	0	3	0	1	4	4	2	7	5	4	3	3	5	3	0	0	2	1	0	3	0	1	4	4	2	7	5	4	3	3	5	3	0
A4V4A5	A4V4A5;Q9VZ23	17;17	17;17	17;17	GTP-binding nuclear protein Ran	Ran;ran	tr|A4V4A5|A4V4A5_DROME GTP-binding nuclear protein OS=Drosophila melanogaster GN=Ran PE=1 SV=1;sp|Q9VZ23|RAN_DROME GTP-binding nuclear protein Ran OS=Drosophila melanogaster GN=Ran PE=1 SV=1	2	17	17	17	11	12	11	11	13	12	13	6	12	11	8	5	10	13	11	13	12	14	11	12	11	11	13	12	13	6	12	11	8	5	10	13	11	13	12	14	11	12
Q0E924	Q0E924;A8DYI7;A8DYI6	6;6;6	6;6;6	6;6;6		Phb2	tr|Q0E924|Q0E924_DROME LD46344p OS=Drosophila melanogaster GN=Phb2 PE=1 SV=2;tr|A8DYI7|A8DYI7_DROME Prohibitin 2, isoform D OS=Drosophila melanogaster GN=Phb2 PE=1 SV=1;tr|A8DYI6|A8DYI6_DROME Prohibitin 2, isoform E OS=Drosophila melanogaster GN=Phb2 PE=1	3	6	6	6	2	0	2	3	1	1	3	3	4	4	3	2	2	2	3	3	1	2	2	0	2	3	1	1	3	3	4	4	3	2	2	2	3	3	1	2	2	0
A8DYK5	A8DYK5;A0A0B4LH25;Q9W2K4	14;13;13;6	14;13;13;6	14;13;13;6			tr|A8DYK5|A8DYK5_DROME CG4266, isoform B OS=Drosophila melanogaster GN=CG4266 PE=1 SV=1;tr|A0A0B4LH25|A0A0B4LH25_DROME CG4266, isoform D OS=Drosophila melanogaster GN=CG4266 PE=1 SV=1;tr|Q9W2K4|Q9W2K4_DROME CG4266, isoform A OS=Drosophila melanogaster GN=C	4	14	14	14	9	1	7	5	5	9	2	2	4	5	2	3	7	6	8	4	3	6	9	1	7	5	5	9	2	2	4	5	2	3	7	6	8	4	3	6	9	1
A8DYV8	A8DYV8;X2J753	3;3	3;3	3;3			tr|A8DYV8|A8DYV8_DROME Uncharacterized protein, isoform A OS=Drosophila melanogaster GN=CG34179 PE=4 SV=1;tr|X2J753|X2J753_DROME Uncharacterized protein, isoform C OS=Drosophila melanogaster GN=CG34179 PE=4 SV=1	2	3	3	3	3	3	3	2	3	2	0	0	0	0	0	0	0	0	0	0	0	0	3	3	3	2	3	2	0	0	0	0	0	0	0	0	0	0	0	0	3	3
A8DZ29	A8DZ29;O61380	14;13	14;13	14;13		eIF4G	tr|A8DZ29|A8DZ29_DROME Eukaryotic translation initiation factor 4G, isoform B OS=Drosophila melanogaster GN=eIF4G1 PE=1 SV=1;tr|O61380|O61380_DROME Eukaryotic translation initiation factor 4G, isoform A OS=Drosophila melanogaster GN=eIF4G1 PE=1 SV=3	2	14	14	14	5	1	3	1	1	2	0	0	0	0	0	0	5	1	4	6	3	10	5	1	3	1	1	2	0	0	0	0	0	0	5	1	4	6	3	10	5	1
M9PBL6	M9PBL6;A8JNJ6;Q7KV70;Q9VZQ3;Q7KV69	7;7;6;5;5	7;7;6;5;5	7;7;6;5;5		kst	tr|M9PBL6|M9PBL6_DROME Karst, isoform G OS=Drosophila melanogaster GN=kst PE=1 SV=1;tr|A8JNJ6|A8JNJ6_DROME Karst, isoform E OS=Drosophila melanogaster GN=kst PE=1 SV=2;tr|Q7KV70|Q7KV70_DROME Karst, isoform C OS=Drosophila melanogaster GN=kst PE=1 SV=1;tr|Q	5	7	7	7	0	0	1	3	2	4	0	0	0	0	0	0	0	0	0	0	0	3	0	0	1	3	2	4	0	0	0	0	0	0	0	0	0	0	0	3	0	0
Q9VH84	Q9VH84;A8JQW3	17;17	17;17	17;17		Pnn	tr|Q9VH84|Q9VH84_DROME Pinin, isoform A OS=Drosophila melanogaster GN=Pnn PE=1 SV=1;tr|A8JQW3|A8JQW3_DROME Pinin, isoform B OS=Drosophila melanogaster GN=Pnn PE=1 SV=1	2	17	17	17	12	11	11	15	11	11	12	7	11	11	9	4	5	9	8	6	6	6	12	11	11	15	11	11	12	7	11	11	9	4	5	9	8	6	6	6	12	11
A8JRB8	A8JRB8;A8JRC1;Q8MT18	9;9;9	9;9;9	9;9;9		CG5028-RC	tr|A8JRB8|A8JRB8_DROME CG5028, isoform C OS=Drosophila melanogaster GN=CG5028-RC PE=1 SV=1;tr|A8JRC1|A8JRC1_DROME CG5028, isoform D OS=Drosophila melanogaster GN=CG5028 PE=1 SV=1;tr|Q8MT18|Q8MT18_DROME CG5028, isoform A OS=Drosophila melanogaster GN=CG5028	3	9	9	9	0	0	0	3	2	0	3	1	1	4	2	4	5	3	6	5	3	4	0	0	0	3	2	0	3	1	1	4	2	4	5	3	6	5	3	4	0	0
A8JV18	A8JV18;Q9VXE6	23;23	23;23	23;23	Nuclear pore complex protein Nup153	Nup153	tr|A8JV18|A8JV18_DROME Nucleoporin 153kD, isoform D OS=Drosophila melanogaster GN=Nup153 PE=1 SV=1;sp|Q9VXE6|NU153_DROME Nuclear pore complex protein Nup153 OS=Drosophila melanogaster GN=Nup153 PE=1 SV=4	2	23	23	23	9	6	6	12	11	10	5	3	3	7	3	3	13	8	6	5	2	6	9	6	6	12	11	10	5	3	3	7	3	3	13	8	6	5	2	6	9	6
A8Y560	A8Y560;O17445	9;9	9;9	9;9	Ribosomal protein L15;60S ribosomal protein L15	RpL15	tr|A8Y560|A8Y560_DROME Ribosomal protein L15 OS=Drosophila melanogaster GN=RpL15 PE=1 SV=2;sp|O17445|RL15_DROME 60S ribosomal protein L15 OS=Drosophila melanogaster GN=RpL15 PE=1 SV=1	2	9	9	9	4	1	0	6	4	4	4	6	5	6	6	5	8	5	6	0	0	0	4	1	0	6	4	4	4	6	5	6	6	5	8	5	6	0	0	0	4	1
B7YZQ7	B7YZQ7;A0A0B4K7G9;O77460	13;12;11	13;12;11	13;12;11	Inorganic pyrophosphatase	Nurf-38	tr|B7YZQ7|B7YZQ7_DROME Nucleosome remodeling factor-38kD, isoform B OS=Drosophila melanogaster GN=Nurf-38 PE=1 SV=1;tr|A0A0B4K7G9|A0A0B4K7G9_DROME Nucleosome remodeling factor-38kD, isoform C OS=Drosophila melanogaster GN=Nurf-38 PE=1 SV=1;sp|O77460|IPYR_D	3	13	13	13	10	9	11	8	7	9	6	5	8	7	7	3	7	7	7	4	5	5	10	9	11	8	7	9	6	5	8	7	7	3	7	7	7	4	5	5	10	9
M9PFS7	M9PFS7;B7YZV6;Q9VK33	7;7;7	7;7;7	7;7;7	Polycomb protein Sfmbt	Sfmbt	tr|M9PFS7|M9PFS7_DROME Scm-related gene containing four mbt domains, isoform D OS=Drosophila melanogaster GN=Sfmbt PE=1 SV=1;tr|B7YZV6|B7YZV6_DROME Scm-related gene containing four mbt domains, isoform C OS=Drosophila melanogaster GN=Sfmbt PE=1 SV=1;sp|Q9V	3	7	7	7	0	0	0	0	2	0	0	0	0	0	1	1	5	4	5	0	1	3	0	0	0	0	2	0	0	0	0	0	1	1	5	4	5	0	1	3	0	0
M9NEL3	M9NEL3;M9NDB7;Q9VPL9;M9NCY5;B7Z002;Q9VPL6	29;29;29;29;29;25	29;29;29;29;29;25	29;29;29;29;29;25		kis	tr|M9NEL3|M9NEL3_DROME Kismet, isoform F OS=Drosophila melanogaster GN=kis PE=1 SV=1;tr|M9NDB7|M9NDB7_DROME Kismet, isoform E OS=Drosophila melanogaster GN=kis PE=1 SV=1;tr|Q9VPL9|Q9VPL9_DROME KISMET-L long isoform OS=Drosophila melanogaster GN=kis PE=1 SV	6	29	29	29	9	5	6	6	2	6	1	0	0	0	1	0	11	11	10	12	9	16	9	5	6	6	2	6	1	0	0	0	1	0	11	11	10	12	9	16	9	5
M9MS45	M9MS45;B7Z098;Q9VNX8	2;2;2	2;2;2	2;2;2	Eukaryotic translation initiation factor 2A	CG7414	tr|M9MS45|M9MS45_DROME CG7414, isoform C OS=Drosophila melanogaster GN=CG7414 PE=1 SV=1;tr|B7Z098|B7Z098_DROME CG7414, isoform D OS=Drosophila melanogaster GN=CG7414 PE=1 SV=2;sp|Q9VNX8|EIF2A_DROME Eukaryotic translation initiation factor 2A OS=Drosophila	3	2	2	2	0	0	1	1	1	1	0	0	0	1	0	0	1	2	1	2	2	2	0	0	1	1	1	1	0	0	0	1	0	0	1	2	1	2	2	2	0	0
B7Z0I8	B7Z0I8	37	37	37			tr|B7Z0I8|B7Z0I8_DROME Uncharacterized protein OS=Drosophila melanogaster GN=CG42232 PE=1 SV=1	1	37	37	37	27	6	11	3	1	3	1	0	0	0	0	0	3	1	0	2	2	4	27	6	11	3	1	3	1	0	0	0	0	0	3	1	0	2	2	4	27	6
B7Z0N0	B7Z0N0	9	9	9			tr|B7Z0N0|B7Z0N0_DROME CG5180, isoform B OS=Drosophila melanogaster GN=CG5180 PE=1 SV=1	1	9	9	9	0	0	0	8	3	5	4	3	4	2	2	2	2	2	3	1	1	2	0	0	0	8	3	5	4	3	4	2	2	2	2	2	3	1	1	2	0	0
B7Z0V1	B7Z0V1;Q9VHY5	10;10	10;10	10;10	Transcription initiation factor TFIID subunit 7	Taf7	tr|B7Z0V1|B7Z0V1_DROME TBP-associated factor 7, isoform B OS=Drosophila melanogaster GN=Taf7 PE=1 SV=1;sp|Q9VHY5|TAF7_DROME Transcription initiation factor TFIID subunit 7 OS=Drosophila melanogaster GN=Taf7 PE=1 SV=1	2	10	10	10	9	6	6	4	3	2	1	1	0	1	1	1	1	0	0	0	0	0	9	6	6	4	3	2	1	1	0	1	1	1	1	0	0	0	0	0	9	6
F2FBA6	F2FBA6;B7Z0Z0;Q24537	4;4;4	4;4;4	4;4;4	High mobility group protein DSP1	Dsp1	tr|F2FBA6|F2FBA6_DROME Dorsal switch protein 1, isoform G OS=Drosophila melanogaster GN=Dsp1 PE=1 SV=1;tr|B7Z0Z0|B7Z0Z0_DROME Dorsal switch protein 1, isoform F OS=Drosophila melanogaster GN=Dsp1 PE=1 SV=1;sp|Q24537|HMG2_DROME High mobility group protein D	3	4	4	4	2	1	2	3	3	4	2	2	1	2	2	1	1	1	2	2	2	3	2	1	2	3	3	4	2	2	1	2	2	1	1	1	2	2	2	3	2	1
B7Z0Z1	B7Z0Z1;Q9VXG1	17;17	17;17	17;17	Zinc finger protein hangover	hang	tr|B7Z0Z1|B7Z0Z1_DROME Hangover, isoform C OS=Drosophila melanogaster GN=hang PE=1 SV=1;sp|Q9VXG1|HANG_DROME Zinc finger protein hangover OS=Drosophila melanogaster GN=hang PE=1 SV=4	2	17	17	17	0	0	0	0	2	2	2	0	1	1	1	1	11	13	14	13	9	12	0	0	0	0	2	2	2	0	1	1	1	1	11	13	14	13	9	12	0	0
B7Z120	B7Z120;Q8IRT7;Q1RL19;M9PIZ6;Q9W4Q4;Q8IRT8;B7Z126;M9PDQ2	10;10;10;10;10;10;10;7	10;10;10;10;10;10;10;7	10;10;10;10;10;10;10;7		tlk	tr|B7Z120|B7Z120_DROME Tousled-like kinase, isoform I OS=Drosophila melanogaster GN=Tlk PE=1 SV=1;tr|Q8IRT7|Q8IRT7_DROME Tousled-like kinase, isoform C OS=Drosophila melanogaster GN=Tlk PE=1 SV=4;tr|Q1RL19|Q1RL19_DROME LD15160p OS=Drosophila melanogaster G	8	10	10	10	9	6	6	7	7	6	2	0	2	3	1	1	4	4	3	2	1	2	9	6	6	7	7	6	2	0	2	3	1	1	4	4	3	2	1	2	9	6
C0HK95	C0HK95	8	6	6			sp|C0HK95|FAU_DROME Protein anoxia up-regulated OS=Drosophila melanogaster GN=fau PE=2 SV=1	1	8	6	6	7	6	6	6	5	6	3	0	2	2	0	1	0	0	0	1	1	1	5	4	4	4	4	5	2	0	2	2	0	1	0	0	0	1	1	1	5	4
X2JCX8	X2JCX8;C0HKA1;C0HKA0	15;15;15	15;15;15	15;15;15		RpS14b	tr|X2JCX8|X2JCX8_DROME GEO12513p1 OS=Drosophila melanogaster GN=RpS14b PE=2 SV=1;sp|C0HKA1|RS14B_DROME 40S ribosomal protein S14b OS=Drosophila melanogaster GN=RpS14b PE=2 SV=1;sp|C0HKA0|RS14A_DROME 40S ribosomal protein S14a OS=Drosophila melanogaster GN=	3	15	15	15	14	12	12	13	13	13	10	9	11	10	9	8	9	10	11	10	10	9	14	12	12	13	13	13	10	9	11	10	9	8	9	10	11	10	10	9	14	12
C0MJA0	C0MJA0;Q05783	5;5;1;1	5;5;1;1	5;5;1;1	High mobility group protein D	HmgD	tr|C0MJA0|C0MJA0_DROME CG17950-PA OS=Drosophila melanogaster GN=HmgD PE=1 SV=1;sp|Q05783|HMGD_DROME High mobility group protein D OS=Drosophila melanogaster GN=HmgD PE=1 SV=1	4	5	5	5	0	5	0	0	2	1	0	1	2	0	0	0	0	0	0	2	3	2	0	5	0	0	2	1	0	1	2	0	0	0	0	0	0	2	3	2	0	5
C6SUW3	C6SUW3;P55935;Q95RG1	24;24;19	24;24;19	24;24;19	40S ribosomal protein S9	RpS9	tr|C6SUW3|C6SUW3_DROME LD13662p OS=Drosophila melanogaster GN=RpS9 PE=1 SV=1;sp|P55935|RS9_DROME 40S ribosomal protein S9 OS=Drosophila melanogaster GN=RpS9 PE=1 SV=2;tr|Q95RG1|Q95RG1_DROME GEO04282p1 OS=Drosophila melanogaster GN=RpS9 PE=1 SV=1	3	24	24	24	14	14	10	20	17	18	18	14	20	16	13	11	10	11	9	2	2	7	14	14	10	20	17	18	18	14	20	16	13	11	10	11	9	2	2	7	14	14
C6TP87	C6TP87;P08736;A4V3Q6;P05303	28;28;16;16	28;28;16;16	28;28;16;16	Elongation factor 1-alpha;Elongation factor 1-alpha 1;Elongation factor 1-alpha 2	Ef1alpha48D-RA;Ef1alpha48D;Ef1alpha100E	tr|C6TP87|C6TP87_DROME Elongation factor 1-alpha OS=Drosophila melanogaster GN=eEF1alpha1 PE=1 SV=1;sp|P08736|EF1A1_DROME Elongation factor 1-alpha 1 OS=Drosophila melanogaster GN=Ef1alpha48D PE=1 SV=2;tr|A4V3Q6|A4V3Q6_DROME Elongation factor 1-alpha OS=Dr	4	28	28	28	10	11	9	13	12	13	12	11	13	16	13	13	15	13	17	19	17	18	10	11	9	13	12	13	12	11	13	16	13	13	15	13	17	19	17	18	10	11
C7LA75	C7LA75;P11147	47;47;5	47;47;5	37;37;0	Heat shock 70 kDa protein cognate 4	Hsc70-4-RA;Hsc70-4	tr|C7LA75|C7LA75_DROME Heat shock protein cognate 4, isoform G OS=Drosophila melanogaster GN=Hsc70-4 PE=1 SV=1;sp|P11147|HSP7D_DROME Heat shock 70 kDa protein cognate 4 OS=Drosophila melanogaster GN=Hsc70-4 PE=1 SV=3	3	47	47	37	28	26	27	38	35	36	36	33	29	36	33	29	36	38	36	26	27	31	28	26	27	38	35	36	36	33	29	36	33	29	36	38	36	26	27	31	22	19
E1JJ68	E1JJ68;C7LAE4;P19109;A0A0B4K624;A0A0B4K6A3;A0A0B4K6K1;A0A0B4K6T7	32;32;32;27;27;27;27	32;32;32;27;27;27;27	29;29;29;24;24;24;24	ATP-dependent RNA helicase p62	Rm62;Rm62-RE	tr|E1JJ68|E1JJ68_DROME Rm62, isoform H OS=Drosophila melanogaster GN=Rm62 PE=1 SV=1;tr|C7LAE4|C7LAE4_DROME LP18603p OS=Drosophila melanogaster GN=Rm62 PE=1 SV=1;sp|P19109|DDX17_DROME ATP-dependent RNA helicase p62 OS=Drosophila melanogaster GN=Rm62 PE=1 SV	7	32	32	29	19	10	21	23	18	18	19	17	15	21	16	19	25	20	25	28	26	27	19	10	21	23	18	18	19	17	15	21	16	19	25	20	25	28	26	27	17	8
C9QP42	C9QP42;Q02748	15;15	15;15	13;13	Eukaryotic initiation factor 4A	eIF-4a	tr|C9QP42|C9QP42_DROME Eukaryotic initiation factor 4a, isoform E OS=Drosophila melanogaster GN=eIF4A PE=1 SV=1;sp|Q02748|IF4A_DROME Eukaryotic initiation factor 4A OS=Drosophila melanogaster GN=eIF-4a PE=1 SV=3	2	15	15	13	4	3	4	5	5	7	7	5	6	9	6	8	11	10	11	12	11	9	4	3	4	5	5	7	7	5	6	9	6	8	11	10	11	12	11	9	3	2
D1Z3A1	D1Z3A1;Q9VZS5	14;14;1	14;14;1	14;14;1	60S ribosomal protein L28	RpL28	tr|D1Z3A1|D1Z3A1_DROME MIP15344p OS=Drosophila melanogaster GN=RpL28 PE=1 SV=1;sp|Q9VZS5|RL28_DROME 60S ribosomal protein L28 OS=Drosophila melanogaster GN=RpL28 PE=1 SV=1	3	14	14	14	13	12	13	8	10	9	4	2	7	7	4	2	1	1	1	1	1	3	13	12	13	8	10	9	4	2	7	7	4	2	1	1	1	1	1	3	13	12
D2NUK9	D2NUK9;Q9U3Z7	5;5	5;5	5;5	NHP2-like protein 1 homolog	hoip	tr|D2NUK9|D2NUK9_DROME Hoi-polloi, isoform B OS=Drosophila melanogaster GN=hoip PE=1 SV=1;sp|Q9U3Z7|NH2L1_DROME NHP2-like protein 1 homolog OS=Drosophila melanogaster GN=hoip PE=2 SV=1	2	5	5	5	5	5	4	2	2	2	1	2	1	0	2	2	0	1	0	1	2	2	5	5	4	2	2	2	1	2	1	0	2	2	0	1	0	1	2	2	5	5
E1JGK7	E1JGK7;Q7KRI2	11;11	11;11	10;10	Longitudinals lacking protein-like	lolal	tr|E1JGK7|E1JGK7_DROME GEO01604p1 OS=Drosophila melanogaster GN=lolal PE=1 SV=1;sp|Q7KRI2|LOLAL_DROME Longitudinals lacking protein-like OS=Drosophila melanogaster GN=lolal PE=1 SV=1	2	11	11	10	10	6	6	8	6	10	6	6	4	7	5	4	3	3	3	5	4	4	10	6	6	8	6	10	6	6	4	7	5	4	3	3	3	5	4	4	9	6
E1JGV6	E1JGV6;O44081;A0A0B4K8B2	10;10;5	10;10;5	10;10;5	H/ACA ribonucleoprotein complex subunit 4	Nop60B	tr|E1JGV6|E1JGV6_DROME Nucleolar protein at 60B, isoform C OS=Drosophila melanogaster GN=Nop60B PE=1 SV=1;sp|O44081|DKC1_DROME H/ACA ribonucleoprotein complex subunit 4 OS=Drosophila melanogaster GN=Nop60B PE=1 SV=1;tr|A0A0B4K8B2|A0A0B4K8B2_DROME Nucleolar	3	10	10	10	5	3	1	7	3	4	6	4	4	8	4	6	6	1	4	0	0	0	5	3	1	7	3	4	6	4	4	8	4	6	6	1	4	0	0	0	5	3
E1JGZ9	E1JGZ9;Q9XZJ4	5;5	5;5	5;5	Proteasome subunit alpha type;Proteasome subunit alpha type-6	Prosalpha1	tr|E1JGZ9|E1JGZ9_DROME Proteasome subunit alpha type OS=Drosophila melanogaster GN=CG30382 PE=1 SV=1;sp|Q9XZJ4|PSA6_DROME Proteasome subunit alpha type-6 OS=Drosophila melanogaster GN=Prosalpha1 PE=1 SV=2	2	5	5	5	5	4	3	1	1	2	1	0	1	0	0	0	1	1	0	0	1	1	5	4	3	1	1	2	1	0	1	0	0	0	1	1	0	0	1	1	5	4
E1JHA4	E1JHA4;P48809	14;14	14;14	14;14	Heterogeneous nuclear ribonucleoprotein 27C	Hrb27C	tr|E1JHA4|E1JHA4_DROME Heterogeneous nuclear ribonucleoprotein at 27C, isoform D OS=Drosophila melanogaster GN=Hrb27C PE=1 SV=1;sp|P48809|RB27C_DROME Heterogeneous nuclear ribonucleoprotein 27C OS=Drosophila melanogaster GN=Hrb27C PE=1 SV=2	2	14	14	14	8	8	9	12	12	10	8	5	6	9	5	6	11	7	9	6	5	7	8	8	9	12	12	10	8	5	6	9	5	6	11	7	9	6	5	7	8	8
E1JHR5	E1JHR5;P15007	14;14	14;14	14;14	Enolase	Eno	tr|E1JHR5|E1JHR5_DROME Enolase, isoform F OS=Drosophila melanogaster GN=Eno PE=1 SV=1;sp|P15007|ENO_DROME Enolase OS=Drosophila melanogaster GN=Eno PE=1 SV=2	2	14	14	14	8	2	3	8	7	7	5	4	4	5	5	5	7	6	6	5	5	6	8	2	3	8	7	7	5	4	4	5	5	5	7	6	6	5	5	6	8	2
E1JHV7	E1JHV7;M9PBG5;M9PE12;E1JHV6;M9PDH1;Q9W0T1	36;36;36;36;36;36	36;36;36;36;36;36	36;36;36;36;36;36	Nucleosome-remodeling factor subunit NURF301	E(bx)	tr|E1JHV7|E1JHV7_DROME Enhancer of bithorax, isoform F OS=Drosophila melanogaster GN=E(bx) PE=1 SV=1;tr|M9PBG5|M9PBG5_DROME Enhancer of bithorax, isoform G OS=Drosophila melanogaster GN=E(bx) PE=1 SV=1;tr|M9PE12|M9PE12_DROME Enhancer of bithorax, isoform I	6	36	36	36	6	2	4	6	3	5	2	1	4	1	1	1	25	19	20	17	15	17	6	2	4	6	3	5	2	1	4	1	1	1	25	19	20	17	15	17	6	2
M9PIA6	M9PIA6;E1JI46;Q59E34;O97159	31;31;31;31	31;31;31;31	31;31;31;31	Chromodomain-helicase-DNA-binding protein Mi-2 homolog	Mi-2	tr|M9PIA6|M9PIA6_DROME Mi-2, isoform D OS=Drosophila melanogaster GN=Mi-2 PE=1 SV=1;tr|E1JI46|E1JI46_DROME Mi-2, isoform C OS=Drosophila melanogaster GN=Mi-2 PE=1 SV=1;tr|Q59E34|Q59E34_DROME Mi-2, isoform B OS=Drosophila melanogaster GN=Mi-2 PE=1 SV=1;sp|O	4	31	31	31	6	2	3	5	5	6	3	4	5	3	3	2	26	23	17	12	9	13	6	2	3	5	5	6	3	4	5	3	3	2	26	23	17	12	9	13	6	2
E1JIH5	E1JIH5;Q8MSX2	5;5	5;5	5;5	Mediator of RNA polymerase II transcription subunit 6	MED6	tr|E1JIH5|E1JIH5_DROME Mediator of RNA polymerase II transcription subunit 6 OS=Drosophila melanogaster GN=MED6 PE=1 SV=1;sp|Q8MSX2|MED6_DROME Mediator of RNA polymerase II transcription subunit 6 OS=Drosophila melanogaster GN=MED6 PE=1 SV=1	2	5	5	5	4	3	3	2	0	2	0	0	0	1	1	1	1	0	0	0	0	0	4	3	3	2	0	2	0	0	0	1	1	1	1	0	0	0	0	0	4	3
E1JIK0	E1JIK0;P48810	18;18	18;18	16;16	Heterogeneous nuclear ribonucleoprotein 87F	Hrb87F	tr|E1JIK0|E1JIK0_DROME Heterogeneous nuclear ribonucleoprotein at 87F, isoform C OS=Drosophila melanogaster GN=Hrb87F PE=1 SV=1;sp|P48810|RB87F_DROME Heterogeneous nuclear ribonucleoprotein 87F OS=Drosophila melanogaster GN=Hrb87F PE=2 SV=2	2	18	18	16	15	9	11	9	5	10	8	4	7	5	4	4	4	5	2	6	4	4	15	9	11	9	5	10	8	4	7	5	4	4	4	5	2	6	4	4	13	7
E1JIR3	E1JIR3;P23573	11;11	11;11	10;10	Cell division control protein 2 cognate	Cdk2;cdc2c	tr|E1JIR3|E1JIR3_DROME Cyclin-dependent kinase 2, isoform C OS=Drosophila melanogaster GN=Cdk2 PE=1 SV=1;sp|P23573|CDK2_DROME Cyclin-dependent kinase 2 OS=Drosophila melanogaster GN=Cdk2 PE=1 SV=1	2	11	11	10	1	0	0	0	0	0	1	1	1	6	2	4	8	9	7	5	6	9	1	0	0	0	0	0	1	1	1	6	2	4	8	9	7	5	6	9	1	0
E1JIV0	E1JIV0;Q9VCF0	7;7	7;7	7;7	Uncharacterized protein CG5902	CG5902	tr|E1JIV0|E1JIV0_DROME CG5902, isoform C OS=Drosophila melanogaster GN=CG5902 PE=1 SV=1;sp|Q9VCF0|Y5902_DROME Uncharacterized protein CG5902 OS=Drosophila melanogaster GN=CG5902 PE=2 SV=1	2	7	7	7	0	0	0	2	0	1	1	0	2	2	1	0	1	2	2	5	6	4	0	0	0	2	0	1	1	0	2	2	1	0	1	2	2	5	6	4	0	0
M9NGK3	M9NGK3;X2JDK9;M9NDM1;Q8IRV8;M9NET2;M9NGL3;Q8IRV9;Q9W4Y4;M9NE61;X2JCE8;M9NFS1;E1JJC0;M9NDL5;M9NES6;Q9W4Y3;M9NFR6;X2JE09;A0A023GRW4;M9NE56;Q8MPN3;Q8IRV7;X2JAC7	25;25;25;25;25;25;25;25;25;25;25;25;25;25;25;24;24;24;22;22;19;18	25;25;25;25;25;25;25;25;25;25;25;25;25;25;25;24;24;24;22;22;19;18	25;25;25;25;25;25;25;25;25;25;25;25;25;25;25;24;24;24;22;22;19;18		trol	tr|M9NGK3|M9NGK3_DROME Terribly reduced optic lobes, isoform AL OS=Drosophila melanogaster GN=trol PE=1 SV=2;tr|X2JDK9|X2JDK9_DROME Terribly reduced optic lobes, isoform AS OS=Drosophila melanogaster GN=trol PE=1 SV=1;tr|M9NDM1|M9NDM1_DROME Terribly reduce	22	25	25	25	1	0	0	0	0	0	0	0	0	0	0	0	0	0	0	22	3	13	1	0	0	0	0	0	0	0	0	0	0	0	0	0	0	22	3	13	1	0
E1JJI5	E1JJI5;P54367	12;12	12;12	12;12	Casein kinase I isoform alpha	CkIalpha	tr|E1JJI5|E1JJI5_DROME Casein kinase ialpha, isoform D OS=Drosophila melanogaster GN=CkIalpha PE=1 SV=1;sp|P54367|KC1A_DROME Casein kinase I isoform alpha OS=Drosophila melanogaster GN=CkIalpha PE=1 SV=1	2	12	12	12	2	0	0	1	1	2	3	3	4	6	2	2	10	7	10	6	2	5	2	0	0	1	1	2	3	3	4	6	2	2	10	7	10	6	2	5	2	0
E1JJM9	E1JJM9;P48149;Q7KR04	8;8;5	8;8;5	8;8;5	40S ribosomal protein S15Aa;40S ribosomal protein S15Ab	RpS15Aa;RpS15Ab	tr|E1JJM9|E1JJM9_DROME GEO07866p1 OS=Drosophila melanogaster GN=RpS15Aa PE=1 SV=1;sp|P48149|RS15A_DROME 40S ribosomal protein S15Aa OS=Drosophila melanogaster GN=RpS15Aa PE=1 SV=2;sp|Q7KR04|RS15B_DROME 40S ribosomal protein S15Ab OS=Drosophila melanogaster	3	8	8	8	3	2	3	5	1	3	5	5	5	4	5	4	5	5	5	5	6	5	3	2	3	5	1	3	5	5	5	4	5	4	5	5	5	5	6	5	3	2
E1JJN1	E1JJN1;P35128	4;4	4;4	4;4	Ubiquitin-conjugating enzyme E2 N	ben	tr|E1JJN1|E1JJN1_DROME Bendless, isoform B OS=Drosophila melanogaster GN=ben PE=1 SV=1;sp|P35128|UBE2N_DROME Ubiquitin-conjugating enzyme E2 N OS=Drosophila melanogaster GN=ben PE=2 SV=1	2	4	4	4	4	1	1	1	0	1	0	1	1	2	1	1	0	0	1	2	2	3	4	1	1	1	0	1	0	1	1	2	1	1	0	0	1	2	2	3	4	1
X2JG40	X2JG40;E1JJQ4;E1JJQ3;Q8IQW7;Q9XYP7	6;6;6;6;6	6;6;6;6;6	6;6;6;6;6	Gamma-tubulin complex component 2 homolog	Grip84	tr|X2JG40|X2JG40_DROME Gamma-tubulin complex component OS=Drosophila melanogaster GN=Grip84 PE=1 SV=1;tr|E1JJQ4|E1JJQ4_DROME Gamma-tubulin complex component OS=Drosophila melanogaster GN=Grip84 PE=1 SV=1;tr|E1JJQ3|E1JJQ3_DROME Gamma-tubulin complex compone	5	6	6	6	0	0	0	0	0	0	0	0	0	0	0	0	4	3	3	3	1	3	0	0	0	0	0	0	0	0	0	0	0	0	4	3	3	3	1	3	0	0
E1NZB4	E1NZB4;Q9VYI0	5;5	5;5	4;4		fne	tr|E1NZB4|E1NZB4_DROME Found in neurons, isoform D (Fragment) OS=Drosophila melanogaster GN=fne PE=2 SV=1;tr|Q9VYI0|Q9VYI0_DROME Found in neurons, isoform A OS=Drosophila melanogaster GN=fne PE=1 SV=3	2	5	5	4	1	0	1	0	0	0	0	0	0	1	0	0	0	0	0	5	3	3	1	0	1	0	0	0	0	0	0	1	0	0	0	0	0	5	3	3	0	0
E2QC83	E2QC83;Q7KNF2	3;3	3;3	3;3	Polyadenylate-binding protein 2	Pabp2	tr|E2QC83|E2QC83_DROME Pabp2, isoform B OS=Drosophila melanogaster GN=Pabp2 PE=1 SV=1;sp|Q7KNF2|PABP2_DROME Polyadenylate-binding protein 2 OS=Drosophila melanogaster GN=Pabp2 PE=1 SV=1	2	3	3	3	1	3	2	3	2	3	2	1	2	2	2	1	2	1	1	1	1	1	1	3	2	3	2	3	2	1	2	2	2	1	2	1	1	1	1	1	1	3
E2QD64	E2QD64;Q7K4H4	18;18	18;18	18;18	Bifunctional lysine-specific demethylase and histidyl-hydroxylase NO66	CG2982	tr|E2QD64|E2QD64_DROME CG2982, isoform B OS=Drosophila melanogaster GN=CG2982 PE=1 SV=1;sp|Q7K4H4|NO66_DROME Bifunctional lysine-specific demethylase and histidyl-hydroxylase NO66 OS=Drosophila melanogaster GN=CG2982 PE=1 SV=1	2	18	18	18	10	0	5	4	0	0	7	2	3	9	5	8	15	14	13	6	6	7	10	0	5	4	0	0	7	2	3	9	5	8	15	14	13	6	6	7	10	0
E2QD65	E2QD65;P39018	13;13	13;13	13;13	40S ribosomal protein S19a	RpS19a	tr|E2QD65|E2QD65_DROME Ribosomal protein S19a, isoform C OS=Drosophila melanogaster GN=RpS19a PE=1 SV=1;sp|P39018|RS19A_DROME 40S ribosomal protein S19a OS=Drosophila melanogaster GN=RpS19a PE=1 SV=3	2	13	13	13	9	6	7	9	11	8	9	8	12	9	6	6	7	10	9	9	8	6	9	6	7	9	11	8	9	8	12	9	6	6	7	10	9	9	8	6	9	6
E2QD75	E2QD75;Q7K4N3	12;12	12;12	12;12	Nuclear cap-binding protein subunit 1	Cbp80	tr|E2QD75|E2QD75_DROME Cap binding protein 80, isoform B OS=Drosophila melanogaster GN=Cbp80 PE=1 SV=1;sp|Q7K4N3|NCBP1_DROME Nuclear cap-binding protein subunit 1 OS=Drosophila melanogaster GN=Cbp80 PE=1 SV=1	2	12	12	12	0	1	1	0	0	1	0	0	1	3	0	0	6	8	6	2	0	7	0	1	1	0	0	1	0	0	1	3	0	0	6	8	6	2	0	7	0	1
M9MS06	M9MS06;F0JAG6;M9PGA7;P18091	18;18;18;18	18;18;18;18	18;18;18;18	Alpha-actinin, sarcomeric	Actn	tr|M9MS06|M9MS06_DROME Alpha actinin, isoform D OS=Drosophila melanogaster GN=Actn PE=1 SV=1;tr|F0JAG6|F0JAG6_DROME Alpha actinin, isoform F OS=Drosophila melanogaster GN=Actn PE=1 SV=1;tr|M9PGA7|M9PGA7_DROME Alpha actinin, isoform G OS=Drosophila melanoga	4	18	18	18	14	9	6	2	4	2	2	0	0	2	0	1	3	3	1	10	3	8	14	9	6	2	4	2	2	0	0	2	0	1	3	3	1	10	3	8	14	9
F3YDH0	F3YDH0;P29844	40;40	36;36	36;36	Heat shock 70 kDa protein cognate 3	Hsc70-3	tr|F3YDH0|F3YDH0_DROME Heat shock 70-kDa protein cognate 3, isoform E OS=Drosophila melanogaster GN=Hsc70-3 PE=1 SV=1;sp|P29844|HSP7C_DROME Heat shock 70 kDa protein cognate 3 OS=Drosophila melanogaster GN=Hsc70-3 PE=2 SV=2	2	40	36	36	35	31	33	36	34	39	31	28	26	29	25	23	16	18	19	14	13	14	32	28	30	32	30	35	27	25	23	26	22	20	12	14	16	11	10	11	32	28
F6JQA6	F6JQA6;O77277	5;5	5;5	5;5	Torsin-like protein	Torsin	tr|F6JQA6|F6JQA6_DROME CG3024 (Fragment) OS=Drosophila melanogaster GN=Torsin PE=1 SV=1;sp|O77277|TORS_DROME Torsin-like protein OS=Drosophila melanogaster GN=Torsin PE=2 SV=2	2	5	5	5	0	0	0	3	2	1	1	0	3	0	0	0	2	3	2	2	4	3	0	0	0	3	2	1	1	0	3	0	0	0	2	3	2	2	4	3	0	0
G3M3A2	G3M3A2;Q06559	31;31	31;31	31;31	40S ribosomal protein S3	RpS3	tr|G3M3A2|G3M3A2_DROME Ribosomal protein S3, isoform B OS=Drosophila melanogaster GN=RpS3 PE=1 SV=1;sp|Q06559|RS3_DROME 40S ribosomal protein S3 OS=Drosophila melanogaster GN=RpS3 PE=1 SV=1	2	31	31	31	14	8	12	21	20	21	17	19	19	18	16	15	24	21	24	15	18	18	14	8	12	21	20	21	17	19	19	18	16	15	24	21	24	15	18	18	14	8
H0RNN8	H0RNN8;Q9VLK2	28;28	28;28	28;28	Ribosomal L1 domain-containing protein CG13096	CG13096-RA;CG13096	tr|H0RNN8|H0RNN8_DROME FI17503p1 OS=Drosophila melanogaster GN=CG13096-RA PE=1 SV=1;sp|Q9VLK2|Y3096_DROME Ribosomal L1 domain-containing protein CG13096 OS=Drosophila melanogaster GN=CG13096 PE=1 SV=1	2	28	28	28	24	11	15	15	10	11	18	9	12	16	7	10	10	8	13	8	7	7	24	11	15	15	10	11	18	9	12	16	7	10	10	8	13	8	7	7	24	11
H8F4T6	H8F4T6;Q9V6U9	5;5	5;5	5;5	Probable trans-2-enoyl-CoA reductase, mitochondrial	CG16935-RA;CG16935	tr|H8F4T6|H8F4T6_DROME FI19911p1 OS=Drosophila melanogaster GN=CG16935-RA PE=1 SV=1;sp|Q9V6U9|MECR_DROME Probable trans-2-enoyl-CoA reductase, mitochondrial OS=Drosophila melanogaster GN=CG16935 PE=3 SV=2	2	5	5	5	0	0	0	1	0	1	2	0	0	0	0	0	1	0	0	5	4	4	0	0	0	1	0	1	2	0	0	0	0	0	1	0	0	5	4	4	0	0
I0DHK3	I0DHK3;P12881	5;5	5;5	5;5	Proteasome subunit alpha type;Proteasome subunit alpha type-1	Prosalpha6	tr|I0DHK3|I0DHK3_DROME Proteasome subunit alpha type OS=Drosophila melanogaster GN=Prosalpha6 PE=2 SV=1;sp|P12881|PSA1_DROME Proteasome subunit alpha type-1 OS=Drosophila melanogaster GN=Prosalpha6 PE=1 SV=1	2	5	5	5	4	5	3	3	0	2	0	0	1	1	0	0	0	0	1	1	1	1	4	5	3	3	0	2	0	0	1	1	0	0	0	0	1	1	1	1	4	5
L0MPS3	L0MPS3;Q9V496	17;17	17;17	17;17	Apolipophorins;Apolipophorin-2;Apolipophorin-1	Rfabg	tr|L0MPS3|L0MPS3_DROME Retinoid-and fatty acid-binding glycoprotein, isoform B OS=Drosophila melanogaster GN=apolpp PE=1 SV=1;sp|Q9V496|APLP_DROME Apolipophorins OS=Drosophila melanogaster GN=Rfabg PE=1 SV=2	2	17	17	17	12	1	4	11	12	9	5	2	3	7	1	2	0	0	1	0	0	1	12	1	4	11	12	9	5	2	3	7	1	2	0	0	1	0	0	1	12	1
X2JH42	X2JH42;L0MQ04;Q05825	18;18;18;2	18;18;18;2	18;18;18;2	ATP synthase subunit beta;ATP synthase subunit beta, mitochondrial	ATPsynbeta;ATPsyn-beta	tr|X2JH42|X2JH42_DROME ATP synthase subunit beta OS=Drosophila melanogaster GN=ATPsynbeta PE=1 SV=1;tr|L0MQ04|L0MQ04_DROME ATP synthase subunit beta OS=Drosophila melanogaster GN=ATPsynbeta PE=1 SV=1;sp|Q05825|ATPB_DROME ATP synthase subunit beta, mitochon	4	18	18	18	7	13	8	16	11	13	17	12	12	13	9	10	8	1	6	5	4	4	7	13	8	16	11	13	17	12	12	13	9	10	8	1	6	5	4	4	7	13
Q7PLL1	Q7PLL1;Q8SYL3;L7EEF1;Q7PLL3	8;8;8;8	8;8;8;8	8;8;8;8		eIF-4B	tr|Q7PLL1|Q7PLL1_DROME Eukaryotic initiation factor 4B, isoform E OS=Drosophila melanogaster GN=eIF4B PE=1 SV=2;tr|Q8SYL3|Q8SYL3_DROME Eukaryotic initiation factor 4B OS=Drosophila melanogaster GN=eIF4B PE=1 SV=1;tr|L7EEF1|L7EEF1_DROME Eukaryotic initiatio	4	8	8	8	3	2	2	2	2	4	4	2	2	1	0	0	1	2	1	6	3	5	3	2	2	2	2	4	4	2	2	1	0	0	1	2	1	6	3	5	3	2
M9MQH9	M9MQH9;P36179;M9NDI6;H5V8B8	10;10;9;9	10;10;9;9	10;10;9;9	Serine/threonine-protein phosphatase PP2A 65 kDa regulatory subunit	Pp2A-29B	tr|M9MQH9|M9MQH9_DROME Protein phosphatase 2A at 29B, isoform C OS=Drosophila melanogaster GN=Pp2A-29B PE=1 SV=1;sp|P36179|2AAA_DROME Serine/threonine-protein phosphatase PP2A 65 kDa regulatory subunit OS=Drosophila melanogaster GN=Pp2A-29B PE=2 SV=4;tr|M9	4	10	10	10	1	0	1	1	0	2	1	0	1	1	2	1	9	7	7	4	3	5	1	0	1	1	0	2	1	0	1	1	2	1	9	7	7	4	3	5	1	0
M9MRC9	M9MRC9;P41092	10;10	10;10	10;10	60S ribosomal protein L27a	RpL27A	tr|M9MRC9|M9MRC9_DROME GEO07462p1 OS=Drosophila melanogaster GN=RpL27A PE=2 SV=1;sp|P41092|RL27A_DROME 60S ribosomal protein L27a OS=Drosophila melanogaster GN=RpL27A PE=1 SV=2	2	10	10	10	4	3	1	5	4	5	5	2	3	5	3	1	4	5	3	2	0	3	4	3	1	5	4	5	5	2	3	5	3	1	4	5	3	2	0	3	4	3
M9MRQ9	M9MRQ9;Q94522	10;10;1	10;10;1	10;10;1	Succinyl-CoA ligase [ADP/GDP-forming] subunit alpha, mitochondrial	Scsalpha	tr|M9MRQ9|M9MRQ9_DROME Succinyl coenzyme A synthetase alpha subunit, isoform B OS=Drosophila melanogaster GN=Scsalpha PE=3 SV=1;sp|Q94522|SUCA_DROME Succinate--CoA ligase [ADP/GDP-forming] subunit alpha, mitochondrial OS=Drosophila melanogaster GN=Scsalpha	3	10	10	10	2	2	4	4	3	3	3	0	4	1	1	2	3	5	5	8	8	8	2	2	4	4	3	3	3	0	4	1	1	2	3	5	5	8	8	8	2	2
Q9VYD8	Q9VYD8;M9MS48	6;6	2;2	2;2		Rbp1-like	tr|Q9VYD8|Q9VYD8_DROME RE47308p OS=Drosophila melanogaster GN=Rbp1-like PE=2 SV=2;tr|M9MS48|M9MS48_DROME Rbp1-like, isoform B OS=Drosophila melanogaster GN=Rbp1-like PE=4 SV=1	2	6	2	2	5	6	5	4	4	3	1	0	2	3	2	1	3	2	2	3	4	5	2	2	2	1	1	1	1	0	0	1	0	0	1	1	1	1	2	2	2	2
M9NCX1	M9NCX1;P08111;M9PBJ2	11;11;8	11;11;8	11;11;8	Lethal(2) giant larvae protein	l(2)gl	tr|M9NCX1|M9NCX1_DROME Lethal (2) giant larvae, isoform G OS=Drosophila melanogaster GN=l(2)gl PE=4 SV=1;sp|P08111|L2GL_DROME Lethal(2) giant larvae protein OS=Drosophila melanogaster GN=l(2)gl PE=1 SV=2;tr|M9PBJ2|M9PBJ2_DROME Lethal (2) giant larvae, isof	3	11	11	11	1	0	0	1	1	3	1	0	0	0	0	0	6	5	4	1	0	3	1	0	0	1	1	3	1	0	0	0	0	0	6	5	4	1	0	3	1	0
M9PEB2	M9PEB2;M9ND16;Q7KU24	6;6;6	6;6;6	6;6;6	Chromodomain-helicase-DNA-binding protein 1	Chd1	tr|M9PEB2|M9PEB2_DROME Chromodomain-helicase-DNA-binding protein 1, isoform C OS=Drosophila melanogaster GN=Chd1 PE=1 SV=1;tr|M9ND16|M9ND16_DROME Chromodomain-helicase-DNA-binding protein 1, isoform B OS=Drosophila melanogaster GN=Chd1 PE=1 SV=1;sp|Q7KU24|	3	6	6	6	0	0	0	0	0	0	0	0	0	0	0	0	4	3	2	2	0	3	0	0	0	0	0	0	0	0	0	0	0	0	4	3	2	2	0	3	0	0
M9NDC3	M9NDC3;O18388	10;10	10;10	10;10	Importin subunit beta	Fs(2)Ket	tr|M9NDC3|M9NDC3_DROME Female sterile (2) ketel, isoform B OS=Drosophila melanogaster GN=Fs(2)Ket PE=4 SV=1;sp|O18388|IMB_DROME Importin subunit beta OS=Drosophila melanogaster GN=Fs(2)Ket PE=2 SV=2	2	10	10	10	0	0	0	0	0	0	0	0	0	1	0	0	10	5	6	4	3	5	0	0	0	0	0	0	0	0	0	1	0	0	10	5	6	4	3	5	0	0
M9NDM4	M9NDM4;Q9V3J8	11;11	11;11	11;11	Protein will die slowly	wds	tr|M9NDM4|M9NDM4_DROME Will die slowly, isoform B OS=Drosophila melanogaster GN=wds PE=4 SV=1;sp|Q9V3J8|WDS_DROME Protein will die slowly OS=Drosophila melanogaster GN=wds PE=1 SV=1	2	11	11	11	10	8	8	3	3	4	4	2	4	4	3	1	1	0	0	0	0	0	10	8	8	3	3	4	4	2	4	4	3	1	1	0	0	0	0	0	10	8
M9NDP1	M9NDP1;Q24117	5;5;2;2	5;5;2;2	5;5;2;2	Dynein light chain 1, cytoplasmic	ctp	tr|M9NDP1|M9NDP1_DROME Cut up, isoform E OS=Drosophila melanogaster GN=ctp PE=2 SV=1;sp|Q24117|DYL1_DROME Dynein light chain 1, cytoplasmic OS=Drosophila melanogaster GN=ctp PE=1 SV=1	4	5	5	5	5	4	4	4	4	5	1	1	3	2	1	0	0	0	0	0	0	2	5	4	4	4	4	5	1	1	3	2	1	0	0	0	0	0	0	2	5	4
M9NDX3	M9NDX3;Q494M1;P30189;Q8IR39;X2JKD2	37;37;37;33;31	37;37;37;33;31	37;37;37;33;31	DNA topoisomerase 1	Top1	tr|M9NDX3|M9NDX3_DROME Topoisomerase 1, isoform D OS=Drosophila melanogaster GN=Top1 PE=1 SV=1;tr|Q494M1|Q494M1_DROME RE58921p OS=Drosophila melanogaster GN=Top1 PE=1 SV=1;sp|P30189|TOP1_DROME DNA topoisomerase 1 OS=Drosophila melanogaster GN=Top1 PE=1 SV=	5	37	37	37	7	0	0	6	2	2	9	3	5	4	1	2	31	28	25	6	5	9	7	0	0	6	2	2	9	3	5	4	1	2	31	28	25	6	5	9	7	0
M9NE19	M9NE19;M9PGI0;M9PG44;M9NEL5;M9PGB3;Q24312	4;4;4;4;3;3	4;4;4;4;3;3	4;4;4;4;3;3	DNA-binding protein Ewg	ewg	tr|M9NE19|M9NE19_DROME Erect wing, isoform J OS=Drosophila melanogaster GN=ewg PE=4 SV=1;tr|M9PGI0|M9PGI0_DROME Erect wing, isoform M OS=Drosophila melanogaster GN=ewg PE=4 SV=1;tr|M9PG44|M9PG44_DROME Erect wing, isoform L OS=Drosophila melanogaster GN=ewg	6	4	4	4	2	0	0	3	0	1	0	0	0	2	0	1	3	2	2	1	1	2	2	0	0	3	0	1	0	0	0	2	0	1	3	2	2	1	1	2	2	0
M9NE89	M9NE89;P08928	99;99	99;99	98;98	Lamin Dm0	Lam	tr|M9NE89|M9NE89_DROME Lamin, isoform B OS=Drosophila melanogaster GN=Lam PE=4 SV=1;sp|P08928|LAM0_DROME Lamin Dm0 OS=Drosophila melanogaster GN=Lam PE=1 SV=4	2	99	99	98	85	92	90	88	88	85	75	73	60	73	65	61	36	35	38	23	32	29	85	92	90	88	88	85	75	73	60	73	65	61	36	35	38	23	32	29	84	91
M9NEQ9	M9NEQ9;Q9VWG3	14;14	14;14	13;13	40S ribosomal protein S10b	RpS10b	tr|M9NEQ9|M9NEQ9_DROME Ribosomal protein S10b, isoform D OS=Drosophila melanogaster GN=RpS10b PE=1 SV=1;sp|Q9VWG3|RS10B_DROME 40S ribosomal protein S10b OS=Drosophila melanogaster GN=RpS10b PE=1 SV=2	2	14	14	13	9	13	9	11	12	12	11	6	12	10	7	7	6	4	7	6	5	9	9	13	9	11	12	12	11	6	12	10	7	7	6	4	7	6	5	9	8	12
M9NEV0	M9NEV0;Q9VMJ7	20;20	20;20	20;20	Lysine-specific demethylase lid	lid	tr|M9NEV0|M9NEV0_DROME Little imaginal discs, isoform C OS=Drosophila melanogaster GN=lid PE=4 SV=1;sp|Q9VMJ7|KDM5_DROME Lysine-specific demethylase lid OS=Drosophila melanogaster GN=lid PE=1 SV=1	2	20	20	20	3	2	3	3	2	3	1	0	1	0	0	0	13	12	6	5	3	8	3	2	3	3	2	3	1	0	1	0	0	0	13	12	6	5	3	8	3	2
M9NEW1	M9NEW1;P54357	8;8	8;8	8;8	Myosin-2 essential light chain	Mlc-c	tr|M9NEW1|M9NEW1_DROME Myosin light chain cytoplasmic, isoform B OS=Drosophila melanogaster GN=Mlc-c PE=4 SV=1;sp|P54357|MLC2_DROME Myosin-2 essential light chain OS=Drosophila melanogaster GN=Mlc-c PE=1 SV=1	2	8	8	8	8	6	7	3	2	4	1	1	1	1	1	1	1	0	0	0	0	0	8	6	7	3	2	4	1	1	1	1	1	1	1	0	0	0	0	0	8	6
Q8IGK1	Q8IGK1;M9NFI4	7;7	7;7	7;7			tr|Q8IGK1|Q8IGK1_DROME RE73943p OS=Drosophila melanogaster GN=CG11905 PE=2 SV=1;tr|M9NFI4|M9NFI4_DROME Uncharacterized protein, isoform L OS=Drosophila melanogaster GN=CG11905 PE=4 SV=1	2	7	7	7	6	4	6	2	4	2	0	0	0	0	0	0	0	0	0	0	0	0	6	4	6	2	4	2	0	0	0	0	0	0	0	0	0	0	0	0	6	4
M9NG39	M9NG39;P41073	22;22	22;22	22;22	Zinc finger protein on ecdysone puffs	Pep	tr|M9NG39|M9NG39_DROME Protein on ecdysone puffs, isoform D OS=Drosophila melanogaster GN=Pep PE=1 SV=1;sp|P41073|PEP_DROME Zinc finger protein on ecdysone puffs OS=Drosophila melanogaster GN=Pep PE=1 SV=1	2	22	22	22	12	4	6	15	15	14	12	10	10	9	10	9	10	7	9	5	6	9	12	4	6	15	15	14	12	10	10	9	10	9	10	7	9	5	6	9	12	4
Q9VMU1	Q9VMU1;M9PB41;M9PEP4	5;5;3	5;5;3	5;5;3			tr|Q9VMU1|Q9VMU1_DROME CG4230, isoform A OS=Drosophila melanogaster GN=CG4230 PE=1 SV=1;tr|M9PB41|M9PB41_DROME CG4230, isoform C OS=Drosophila melanogaster GN=CG4230 PE=1 SV=1;tr|M9PEP4|M9PEP4_DROME CG4230, isoform B OS=Drosophila melanogaster GN=CG4230 PE	3	5	5	5	3	2	4	0	0	0	0	0	0	0	0	0	0	0	0	0	0	0	3	2	4	0	0	0	0	0	0	0	0	0	0	0	0	0	0	0	3	2
M9PB84	M9PB84;P31009	9;9	9;9	9;9	40S ribosomal protein S2	RpS2	tr|M9PB84|M9PB84_DROME Ribosomal protein S2, isoform B OS=Drosophila melanogaster GN=RpS2 PE=3 SV=1;sp|P31009|RS2_DROME 40S ribosomal protein S2 OS=Drosophila melanogaster GN=RpS2 PE=1 SV=2	2	9	9	9	4	0	2	5	2	6	3	2	4	6	3	2	8	7	8	4	2	4	4	0	2	5	2	6	3	2	4	6	3	2	8	7	8	4	2	4	4	0
M9PB90	M9PB90;Q9VKY2	18;18;1;1	18;18;1;1	18;18;1;1	Cullin-associated NEDD8-dissociated protein 1	Cand1	tr|M9PB90|M9PB90_DROME Cullin-associated and neddylation-dissociated 1, isoform B OS=Drosophila melanogaster GN=Cand1 PE=1 SV=1;sp|Q9VKY2|CAND1_DROME Cullin-associated NEDD8-dissociated protein 1 OS=Drosophila melanogaster GN=Cand1 PE=2 SV=1	4	18	18	18	0	0	0	0	0	0	0	0	0	0	0	0	14	9	8	5	1	7	0	0	0	0	0	0	0	0	0	0	0	0	14	9	8	5	1	7	0	0
M9PB96	M9PB96;Q9VKQ3	6;6	6;6	6;6	Ribosome biogenesis protein WDR12 homolog	CG6724	tr|M9PB96|M9PB96_DROME Ribosome biogenesis protein WDR12 homolog OS=Drosophila melanogaster GN=CG6724 PE=3 SV=1;sp|Q9VKQ3|WDR12_DROME Ribosome biogenesis protein WDR12 homolog OS=Drosophila melanogaster GN=CG6724 PE=2 SV=1	2	6	6	6	1	0	2	3	2	1	4	3	2	6	4	3	4	3	5	1	1	0	1	0	2	3	2	1	4	3	2	6	4	3	4	3	5	1	1	0	1	0
M9PD65	M9PD65;M9PBD9;Q9VIW3	10;10;10	10;10;10	10;10;10	Ran GTPase-activating protein	RanGAP	tr|M9PD65|M9PD65_DROME Ran GTPase activating protein, isoform C OS=Drosophila melanogaster GN=RanGAP PE=1 SV=1;tr|M9PBD9|M9PBD9_DROME Ran GTPase activating protein, isoform B OS=Drosophila melanogaster GN=RanGAP PE=1 SV=1;sp|Q9VIW3|RAGP1_DROME Ran GTPase-a	3	10	10	10	2	0	1	1	1	0	1	0	0	2	0	1	8	6	4	6	2	3	2	0	1	1	1	0	1	0	0	2	0	1	8	6	4	6	2	3	2	0
M9PBH6	M9PBH6;Q9W0K4	4;4	4;4	4;4	Protein bric-a-brac 2	bab2	tr|M9PBH6|M9PBH6_DROME Bric a brac 2, isoform B OS=Drosophila melanogaster GN=bab2 PE=4 SV=1;sp|Q9W0K4|BAB2_DROME Protein bric-a-brac 2 OS=Drosophila melanogaster GN=bab2 PE=1 SV=2	2	4	4	4	0	0	0	2	2	2	0	0	0	0	0	0	4	0	2	0	1	0	0	0	0	2	2	2	0	0	0	0	0	0	4	0	2	0	1	0	0	0
M9PBH8	M9PBH8;Q8IRH5	22;22	22;22	22;22	Zinc finger protein CG2199	CG2199	tr|M9PBH8|M9PBH8_DROME CG2199, isoform C OS=Drosophila melanogaster GN=CG2199 PE=1 SV=1;sp|Q8IRH5|Y2199_DROME Zinc finger protein CG2199 OS=Drosophila melanogaster GN=CG2199 PE=1 SV=1	2	22	22	22	9	2	3	9	9	10	11	10	10	13	9	12	16	16	14	9	9	11	9	2	3	9	9	10	11	10	10	13	9	12	16	16	14	9	9	11	9	2
M9PDQ0	M9PDQ0;M9PBI5;M9PGV6;P13395	34;34;34;34	34;34;34;34	34;34;34;34	Spectrin alpha chain	alpha-Spec	tr|M9PDQ0|M9PDQ0_DROME Alpha spectrin, isoform D OS=Drosophila melanogaster GN=alpha-Spec PE=4 SV=1;tr|M9PBI5|M9PBI5_DROME Alpha spectrin, isoform C OS=Drosophila melanogaster GN=alpha-Spec PE=4 SV=1;tr|M9PGV6|M9PGV6_DROME Alpha spectrin, isoform B OS=Dros	4	34	34	34	15	0	3	0	0	0	0	0	0	0	0	0	10	10	9	15	6	18	15	0	3	0	0	0	0	0	0	0	0	0	10	10	9	15	6	18	15	0
M9PBK5	M9PBK5;P08570	3;3	3;3	3;3	60S acidic ribosomal protein P1	RpLP1	tr|M9PBK5|M9PBK5_DROME Ribosomal protein LP1, isoform B OS=Drosophila melanogaster GN=RpLP1 PE=3 SV=1;sp|P08570|RLA1_DROME 60S acidic ribosomal protein P1 OS=Drosophila melanogaster GN=RpLP1 PE=1 SV=2	2	3	3	3	3	3	3	2	2	1	0	0	0	0	0	0	0	0	0	0	0	0	3	3	3	2	2	1	0	0	0	0	0	0	0	0	0	0	0	0	3	3
M9PBL3	M9PBL3;P02828	38;38	38;38	38;38	Heat shock protein 83	Hsp83	tr|M9PBL3|M9PBL3_DROME Heat shock protein 83, isoform B OS=Drosophila melanogaster GN=Hsp83 PE=3 SV=1;sp|P02828|HSP83_DROME Heat shock protein 83 OS=Drosophila melanogaster GN=Hsp83 PE=1 SV=1	2	38	38	38	12	8	9	14	10	17	19	8	18	26	19	20	30	25	27	26	19	24	12	8	9	14	10	17	19	8	18	26	19	20	30	25	27	26	19	24	12	8
M9PBM1	M9PBM1;Q94535	8;8	8;8	8;8	Splicing factor U2af 38 kDa subunit	U2af38	tr|M9PBM1|M9PBM1_DROME U2 small nuclear riboprotein auxiliary factor 38, isoform B OS=Drosophila melanogaster GN=U2af38 PE=4 SV=1;sp|Q94535|U2AF1_DROME Splicing factor U2af 38 kDa subunit OS=Drosophila melanogaster GN=U2af38 PE=1 SV=2	2	8	8	8	5	1	4	5	3	6	2	0	3	1	0	2	3	5	4	5	1	5	5	1	4	5	3	6	2	0	3	1	0	2	3	5	4	5	1	5	5	1
Q24217	Q24217;Q9TVQ4;M9PBV3;Q7KKI2;M9PEP3;Q5U8V5;Q9TW49;Q8IQ98;M9PEX4;Q8IQ99;Q8SZT1	2;2;2;2;2;2;2;2;2;2;2	2;2;2;2;2;2;2;2;2;2;2	2;2;2;2;2;2;2;2;2;2;2		Pdp1	tr|Q24217|Q24217_DROME PAR domain protein 1-delta OS=Drosophila melanogaster GN=Pdp1 PE=2 SV=2;tr|Q9TVQ4|Q9TVQ4_DROME PAR domain protein 1-gamma OS=Drosophila melanogaster GN=Pdp1 PE=2 SV=1;tr|M9PBV3|M9PBV3_DROME PAR-domain protein 1, isoform O OS=Drosophi	11	2	2	2	1	0	1	2	2	2	0	1	1	0	0	0	0	1	1	0	0	0	1	0	1	2	2	2	0	1	1	0	0	0	0	1	1	0	0	0	1	0
M9PBW0	M9PBW0;Q9VSF3	6;6	6;6	6;6	Nedd8-conjugating enzyme Ubc12	UbcE2M;Ubc12	tr|M9PBW0|M9PBW0_DROME Ubiquitin conjugating enzyme E2M, isoform B OS=Drosophila melanogaster GN=UbcE2M PE=3 SV=1;sp|Q9VSF3|UBC12_DROME Nedd8-conjugating enzyme Ubc12 OS=Drosophila melanogaster GN=Ubc12 PE=1 SV=1	2	6	6	6	0	0	0	0	0	0	0	0	1	2	1	1	2	2	2	5	5	5	0	0	0	0	0	0	0	0	1	2	1	1	2	2	2	5	5	5	0	0
M9PC85	M9PC85;Q9V3V0	8;8	8;8	8;8		x16	tr|M9PC85|M9PC85_DROME X16, isoform B OS=Drosophila melanogaster GN=x16 PE=1 SV=1;tr|Q9V3V0|Q9V3V0_DROME DXl6 protein OS=Drosophila melanogaster GN=x16 PE=1 SV=1	2	8	8	8	6	6	6	7	8	6	5	6	5	6	5	5	6	6	6	4	3	4	6	6	6	7	8	6	5	6	5	6	5	5	6	6	6	4	3	4	6	6
M9PC89	M9PC89;P17133	17;17	17;17	17;17	U1 small nuclear ribonucleoprotein 70 kDa	snRNP-U1-70K	tr|M9PC89|M9PC89_DROME Small ribonucleoprotein particle U1 subunit 70K, isoform C OS=Drosophila melanogaster GN=snRNP-U1-70K PE=4 SV=1;sp|P17133|RU17_DROME U1 small nuclear ribonucleoprotein 70 kDa OS=Drosophila melanogaster GN=snRNP-U1-70K PE=1 SV=2	2	17	17	17	14	10	12	5	5	2	2	0	0	0	0	0	0	0	0	0	0	0	14	10	12	5	5	2	2	0	0	0	0	0	0	0	0	0	0	0	14	10
M9PCC1	M9PCC1;O18640;M9PB67	12;12;6;1;1	12;12;6;1;1	11;11;5;1;1	Guanine nucleotide-binding protein subunit beta-like protein	Rack1	tr|M9PCC1|M9PCC1_DROME Receptor of activated protein kinase C 1, isoform C OS=Drosophila melanogaster GN=Rack1 PE=4 SV=1;sp|O18640|GBLP_DROME Guanine nucleotide-binding protein subunit beta-like protein OS=Drosophila melanogaster GN=Rack1 PE=1 SV=2;tr|M9PB	5	12	12	11	3	0	0	4	3	6	3	1	4	4	3	1	5	8	6	6	5	7	3	0	0	4	3	6	3	1	4	4	3	1	5	8	6	6	5	7	2	0
M9PI47	M9PI47;M9PCC4;Q9XZ09;Q8IQH9;Q8IQI0	11;11;11;11;11	11;11;11;11;11	11;11;11;11;11		Sap130	tr|M9PI47|M9PI47_DROME Sin3A-associated protein 130, isoform F OS=Drosophila melanogaster GN=Sap130 PE=1 SV=1;tr|M9PCC4|M9PCC4_DROME Sin3A-associated protein 130, isoform G OS=Drosophila melanogaster GN=Sap130 PE=1 SV=1;tr|Q9XZ09|Q9XZ09_DROME Putative unch	5	11	11	11	7	3	1	6	5	4	0	0	0	1	0	0	0	0	0	0	0	0	7	3	1	6	5	4	0	0	0	1	0	0	0	0	0	0	0	0	7	3
M9PCX8	M9PCX8;M9PCD8;P08630	3;3;3;1;1;1;1;1;1;1;1;1;1;1;1;1	3;3;3;1;1;1;1;1;1;1;1;1;1;1;1;1	3;3;3;1;1;1;1;1;1;1;1;1;1;1;1;1	Non-specific protein-tyrosine kinase;Tyrosine-protein kinase Btk29A	Btk29A	tr|M9PCX8|M9PCX8_DROME Tyrosine-protein kinase OS=Drosophila melanogaster GN=Btk29A PE=3 SV=1;tr|M9PCD8|M9PCD8_DROME Tyrosine-protein kinase OS=Drosophila melanogaster GN=Btk29A PE=3 SV=1;sp|P08630|BTKL_DROME Tyrosine-protein kinase Btk29A OS=Drosophila me	16	3	3	3	0	0	0	0	0	0	0	0	0	0	0	0	3	2	2	0	1	1	0	0	0	0	0	0	0	0	0	0	0	0	3	2	2	0	1	1	0	0
M9PCE0	M9PCE0;Q01604	13;13	13;13	13;13	Phosphoglycerate kinase	Pgk	tr|M9PCE0|M9PCE0_DROME Phosphoglycerate kinase OS=Drosophila melanogaster GN=Pgk PE=3 SV=1;sp|Q01604|PGK_DROME Phosphoglycerate kinase OS=Drosophila melanogaster GN=Pgk PE=2 SV=2	2	13	13	13	5	3	7	7	6	5	7	4	5	8	5	7	8	8	11	10	11	12	5	3	7	7	6	5	7	4	5	8	5	7	8	8	11	10	11	12	5	3
M9PCI2	M9PCI2;Q9V3U2	3;3	3;3	3;3	H/ACA ribonucleoprotein complex subunit 2-like protein	NHP2	tr|M9PCI2|M9PCI2_DROME GEO11453p1 OS=Drosophila melanogaster GN=NHP2 PE=2 SV=1;sp|Q9V3U2|NHP2_DROME H/ACA ribonucleoprotein complex subunit 2-like protein OS=Drosophila melanogaster GN=NHP2 PE=1 SV=1	2	3	3	3	3	2	2	0	0	0	0	0	0	1	0	0	0	0	0	0	0	0	3	2	2	0	0	0	0	0	0	1	0	0	0	0	0	0	0	0	3	2
M9PCV9	M9PCV9;Q9VVI9	3;3	3;3	3;3	Charged multivesicular body protein 5	Vps60;CG6259	tr|M9PCV9|M9PCV9_DROME Vacuolar protein sorting 60, isoform B OS=Drosophila melanogaster GN=Vps60 PE=3 SV=1;sp|Q9VVI9|CHMP5_DROME Charged multivesicular body protein 5 OS=Drosophila melanogaster GN=Vps60 PE=1 SV=2	2	3	3	3	2	2	3	0	0	0	0	0	0	0	0	0	0	0	0	0	0	0	2	2	3	0	0	0	0	0	0	0	0	0	0	0	0	0	0	0	2	2
M9PD43	M9PD43;Q9V412	4;4	4;4	4;4	UPF0428 protein CG16865	CG16865	tr|M9PD43|M9PD43_DROME Uncharacterized protein, isoform B OS=Drosophila melanogaster GN=CG16865 PE=4 SV=1;sp|Q9V412|U428_DROME UPF0428 protein CG16865 OS=Drosophila melanogaster GN=CG16865 PE=1 SV=1	2	4	4	4	2	1	1	4	2	2	1	1	1	1	0	0	0	0	0	0	0	0	2	1	1	4	2	2	1	1	1	1	0	0	0	0	0	0	0	0	2	1
Q9VIV2	Q9VIV2;M9PDF2	12;12	12;12	12;12		swm	sp|Q9VIV2|SWM_DROME Zinc finger protein swm OS=Drosophila melanogaster GN=swm PE=1 SV=1;tr|M9PDF2|M9PDF2_DROME Second mitotic wave missing, isoform C OS=Drosophila melanogaster GN=swm PE=1 SV=1	2	12	12	12	10	1	5	7	6	7	4	1	0	0	0	0	1	0	0	1	0	0	10	1	5	7	6	7	4	1	0	0	0	0	1	0	0	1	0	0	10	1
M9PDN9	M9PDN9;P42271	13;13	13;13	11;11	Tubulin gamma chain;Tubulin gamma-2 chain	gammaTub37C	tr|M9PDN9|M9PDN9_DROME Tubulin gamma chain OS=Drosophila melanogaster GN=gammaTub37C PE=3 SV=1;sp|P42271|TBG2_DROME Tubulin gamma-2 chain OS=Drosophila melanogaster GN=gammaTub37C PE=1 SV=3	2	13	13	11	0	0	0	0	0	0	1	1	0	2	2	3	13	5	8	4	4	4	0	0	0	0	0	0	1	1	0	2	2	3	13	5	8	4	4	4	0	0
Q9VZ27	Q9VZ27;M9PEA2	5;5	5;5	5;5		CG18292-RA	tr|Q9VZ27|Q9VZ27_DROME CDK2-associated protein 1, isoform A OS=Drosophila melanogaster GN=CDK2AP1 PE=1 SV=2;tr|M9PEA2|M9PEA2_DROME CDK2-associated protein 1, isoform B OS=Drosophila melanogaster GN=CDK2AP1 PE=1 SV=1	2	5	5	5	4	3	1	4	4	4	1	1	2	1	0	1	2	2	0	0	0	0	4	3	1	4	4	4	1	1	2	1	0	1	2	2	0	0	0	0	4	3
Q960V1	Q960V1;Q0E8G1;M9PET3;M9PF79	16;16;16;16	16;16;16;16	16;16;16;16		simj	tr|Q960V1|Q960V1_DROME LD33361p OS=Drosophila melanogaster GN=simj PE=1 SV=1;tr|Q0E8G1|Q0E8G1_DROME Simjang, isoform A OS=Drosophila melanogaster GN=simj PE=1 SV=1;tr|M9PET3|M9PET3_DROME Simjang, isoform D OS=Drosophila melanogaster GN=simj PE=1 SV=1;tr|M9	4	16	16	16	7	5	5	11	9	11	8	6	5	6	6	6	5	3	3	1	1	1	7	5	5	11	9	11	8	6	5	6	6	6	5	3	3	1	1	1	7	5
M9PEZ4	M9PEZ4;Q9VTV1	3;3	3;3	3;3	THO complex subunit 6	thoc6	tr|M9PEZ4|M9PEZ4_DROME Thoc6, isoform B OS=Drosophila melanogaster GN=thoc6 PE=4 SV=1;sp|Q9VTV1|THOC6_DROME THO complex subunit 6 OS=Drosophila melanogaster GN=thoc6 PE=1 SV=1	2	3	3	3	2	0	0	0	0	0	2	1	0	2	2	1	2	3	2	2	2	2	2	0	0	0	0	0	2	1	0	2	2	1	2	3	2	2	2	2	2	0
Q9VTZ0	Q9VTZ0;M9PI44;M9PF14;M9PF20;M9PFB2;M9PCB7;M9PFF9;M9PFG3	11;11;11;11;10;10;10;10	11;11;11;11;10;10;10;10	11;11;11;11;10;10;10;10		tral	tr|Q9VTZ0|Q9VTZ0_DROME GH08269p OS=Drosophila melanogaster GN=tral PE=1 SV=3;tr|M9PI44|M9PI44_DROME Trailer hitch, isoform F OS=Drosophila melanogaster GN=tral PE=1 SV=1;tr|M9PF14|M9PF14_DROME Trailer hitch, isoform C OS=Drosophila melanogaster GN=tral PE=	8	11	11	11	9	4	5	5	4	5	3	1	3	3	1	2	0	0	0	4	1	5	9	4	5	5	4	5	3	1	3	3	1	2	0	0	0	4	1	5	9	4
M9PF16	M9PF16;Q00963;M9PHG4	33;33;32	33;33;32	33;33;32	Spectrin beta chain	beta-Spec	tr|M9PF16|M9PF16_DROME Beta spectrin, isoform B OS=Drosophila melanogaster GN=beta-Spec PE=4 SV=1;sp|Q00963|SPTCB_DROME Spectrin beta chain OS=Drosophila melanogaster GN=beta-Spec PE=1 SV=2;tr|M9PHG4|M9PHG4_DROME Beta spectrin, isoform C OS=Drosophila mela	3	33	33	33	7	0	1	0	0	2	0	0	0	0	0	0	8	10	7	14	4	22	7	0	1	0	0	2	0	0	0	0	0	0	8	10	7	14	4	22	7	0
M9PF40	M9PF40;Q9VTE5	6;6	6;6	6;6	Probable prefoldin subunit 2	l(3)01239	tr|M9PF40|M9PF40_DROME Lethal (3) 01239, isoform B OS=Drosophila melanogaster GN=Pfdn2 PE=4 SV=1;sp|Q9VTE5|PFD2_DROME Probable prefoldin subunit 2 OS=Drosophila melanogaster GN=l(3)01239 PE=2 SV=1	2	6	6	6	4	4	3	0	0	0	0	0	0	0	0	0	0	0	0	0	0	0	4	4	3	0	0	0	0	0	0	0	0	0	0	0	0	0	0	0	4	4
Q9VTK9	Q9VTK9;M9PI17;Q8IQF8;M9PF61	8;8;8;8	8;8;8;8	8;8;8;8			tr|Q9VTK9|Q9VTK9_DROME CG6084, isoform A OS=Drosophila melanogaster GN=CG6084 PE=1 SV=2;tr|M9PI17|M9PI17_DROME CG6084, isoform D OS=Drosophila melanogaster GN=CG6084 PE=1 SV=1;tr|Q8IQF8|Q8IQF8_DROME AT18092p OS=Drosophila melanogaster GN=CG6084 PE=1 SV=1;t	4	8	8	8	1	0	0	0	0	0	1	0	0	1	0	0	2	0	2	7	6	5	1	0	0	0	0	0	1	0	0	1	0	0	2	0	2	7	6	5	1	0
M9PFF0	M9PFF0;P41126	17;17	17;17	17;17	60S ribosomal protein L13	RpL13	tr|M9PFF0|M9PFF0_DROME 60S ribosomal protein L13 OS=Drosophila melanogaster GN=RpL13 PE=1 SV=1;sp|P41126|RL13_DROME 60S ribosomal protein L13 OS=Drosophila melanogaster GN=RpL13 PE=1 SV=1	2	17	17	17	10	8	8	14	11	11	10	8	9	9	8	6	12	12	13	4	5	8	10	8	8	14	11	11	10	8	9	9	8	6	12	12	13	4	5	8	10	8
M9PFM5	M9PFM5;M9PFS6;P25439	34;34;34	34;34;34	34;34;34	ATP-dependent helicase brm	brm	tr|M9PFM5|M9PFM5_DROME Brahma, isoform F OS=Drosophila melanogaster GN=brm PE=4 SV=1;tr|M9PFS6|M9PFS6_DROME Brahma, isoform E OS=Drosophila melanogaster GN=brm PE=4 SV=1;sp|P25439|BRM_DROME ATP-dependent helicase brm OS=Drosophila melanogaster GN=brm PE=1	3	34	34	34	1	2	2	3	1	3	1	0	3	1	0	4	25	23	18	9	5	13	1	2	2	3	1	3	1	0	3	1	0	4	25	23	18	9	5	13	1	2
M9PFN1	M9PFN1;Q9V3K3	22;22	22;22	22;22	RuvB-like helicase 2	rept	tr|M9PFN1|M9PFN1_DROME RuvB-like helicase OS=Drosophila melanogaster GN=rept PE=3 SV=1;sp|Q9V3K3|RUVB2_DROME RuvB-like helicase 2 OS=Drosophila melanogaster GN=rept PE=1 SV=1	2	22	22	22	18	13	18	10	7	6	8	4	4	6	9	4	10	8	12	3	4	8	18	13	18	10	7	6	8	4	4	6	9	4	10	8	12	3	4	8	18	13
Q9XZ03	Q9XZ03;M9PFR6	6;6	6;6	6;6		mbf1	tr|Q9XZ03|Q9XZ03_DROME Multiprotein Bridging Factor 1 OS=Drosophila melanogaster GN=mbf1 PE=1 SV=1;tr|M9PFR6|M9PFR6_DROME Multiprotein bridging factor 1, isoform E OS=Drosophila melanogaster GN=mbf1 PE=1 SV=1	2	6	6	6	2	1	3	1	2	0	0	0	1	0	0	1	0	1	0	4	2	3	2	1	3	1	2	0	0	0	1	0	0	1	0	1	0	4	2	3	2	1
M9PFV9	M9PFV9;P20232	6;6	6;6	6;6	Transcription elongation factor S-II	TfIIS	tr|M9PFV9|M9PFV9_DROME RNA polymerase II elongation factor, isoform B OS=Drosophila melanogaster GN=TfIIS PE=4 SV=1;sp|P20232|TFS2_DROME Transcription elongation factor S-II OS=Drosophila melanogaster GN=TfIIS PE=2 SV=1	2	6	6	6	2	2	3	0	0	1	1	0	0	2	0	0	0	1	1	5	5	5	2	2	3	0	0	1	1	0	0	2	0	0	0	1	1	5	5	5	2	2
M9PID3	M9PID3;M9PG82;M9PG20;Q9VPB0	15;15;15;15	15;15;15;15	15;15;15;15		HIPP1	tr|M9PID3|M9PID3_DROME HP1 and insulator partner protein 1, isoform D OS=Drosophila melanogaster GN=HIPP1 PE=1 SV=1;tr|M9PG82|M9PG82_DROME HP1 and insulator partner protein 1, isoform B OS=Drosophila melanogaster GN=HIPP1 PE=1 SV=1;tr|M9PG20|M9PG20_DROME H	4	15	15	15	7	0	0	5	0	2	6	1	2	3	1	1	8	5	6	1	2	3	7	0	0	5	0	2	6	1	2	3	1	1	8	5	6	1	2	3	7	0
M9PG32	M9PG32;P49847	12;12	12;12	12;12	Transcription initiation factor TFIID subunit 6	Taf6	tr|M9PG32|M9PG32_DROME TBP-associated factor 6, isoform B OS=Drosophila melanogaster GN=Taf6 PE=4 SV=1;sp|P49847|TAF6_DROME Transcription initiation factor TFIID subunit 6 OS=Drosophila melanogaster GN=Taf6 PE=1 SV=2	2	12	12	12	5	1	4	0	0	0	1	0	0	2	2	1	11	7	7	2	1	4	5	1	4	0	0	0	1	0	0	2	2	1	11	7	7	2	1	4	5	1
M9PG76	M9PG76;P19889	8;8	8;8	8;8	60S acidic ribosomal protein P0	RpLP0	tr|M9PG76|M9PG76_DROME 60S acidic ribosomal protein P0 OS=Drosophila melanogaster GN=RpLP0 PE=3 SV=1;sp|P19889|RLA0_DROME 60S acidic ribosomal protein P0 OS=Drosophila melanogaster GN=RpLP0 PE=1 SV=1	2	8	8	8	4	1	5	4	3	4	3	4	5	5	2	2	6	6	6	3	4	3	4	1	5	4	3	4	3	4	5	5	2	2	6	6	6	3	4	3	4	1
M9PGG4	M9PGG4;P18824	5;5	5;5	5;5	Armadillo segment polarity protein	arm	tr|M9PGG4|M9PGG4_DROME Armadillo, isoform F OS=Drosophila melanogaster GN=arm PE=4 SV=1;sp|P18824|ARM_DROME Armadillo segment polarity protein OS=Drosophila melanogaster GN=arm PE=1 SV=1	2	5	5	5	0	0	0	0	0	1	0	0	0	0	0	0	4	2	2	3	1	2	0	0	0	0	0	1	0	0	0	0	0	0	4	2	2	3	1	2	0	0
M9PGK3	M9PGK3;Q9W3U8;M9PJA1;M9PGV3;M9PHA3	8;7;7;6;6;2;2;2	8;7;7;6;6;2;2;2	8;7;7;6;6;2;2;2		CG4564	tr|M9PGK3|M9PGK3_DROME Uncharacterized protein, isoform I OS=Drosophila melanogaster GN=CG43736 PE=1 SV=1;tr|Q9W3U8|Q9W3U8_DROME LD46629p OS=Drosophila melanogaster GN=CG4564 PE=1 SV=2;tr|M9PJA1|M9PJA1_DROME Uncharacterized protein, isoform F OS=Drosophila	8	8	8	8	1	0	0	2	1	0	2	1	2	3	1	3	5	3	5	4	2	4	1	0	0	2	1	0	2	1	2	3	1	3	5	3	5	4	2	4	1	0
M9PGQ6	M9PGQ6;P39736	21;21	21;21	21;21	Puff-specific protein Bx42	Bx42	tr|M9PGQ6|M9PGQ6_DROME Bx42, isoform B OS=Drosophila melanogaster GN=Bx42 PE=4 SV=1;sp|P39736|BX42_DROME Puff-specific protein Bx42 OS=Drosophila melanogaster GN=Bx42 PE=1 SV=1	2	21	21	21	18	18	14	15	17	16	12	12	10	10	7	8	3	1	1	2	2	3	18	18	14	15	17	16	12	12	10	10	7	8	3	1	1	2	2	3	18	18
M9PHL0	M9PHL0;M9PHZ0;M9PI16;Q9VWF2	12;12;12;12	12;12;12;12	12;12;12;12	Supporter of activation of yellow protein	e(y)3	tr|M9PHL0|M9PHL0_DROME Enhancer of yellow 3, isoform B OS=Drosophila melanogaster GN=e(y)3 PE=4 SV=1;tr|M9PHZ0|M9PHZ0_DROME Enhancer of yellow 3, isoform D OS=Drosophila melanogaster GN=e(y)3 PE=4 SV=1;tr|M9PI16|M9PI16_DROME Enhancer of yellow 3, isoform C	4	12	12	12	7	0	1	6	0	2	3	1	3	2	1	2	8	5	5	4	4	3	7	0	1	6	0	2	3	1	3	2	1	2	8	5	5	4	4	3	7	0
M9PHM6	M9PHM6;Q9VS34	13;13	13;13	13;13	60S ribosomal protein L18	RpL18	tr|M9PHM6|M9PHM6_DROME Ribosomal protein L18, isoform B OS=Drosophila melanogaster GN=RpL18 PE=4 SV=1;sp|Q9VS34|RL18_DROME 60S ribosomal protein L18 OS=Drosophila melanogaster GN=RpL18 PE=1 SV=1	2	13	13	13	4	1	2	7	5	3	9	5	6	8	6	3	10	11	11	5	1	7	4	1	2	7	5	3	9	5	6	8	6	3	10	11	11	5	1	7	4	1
M9PI05	M9PI05;Q9V3I5	22;22	22;22	22;22	Chromosomal serine/threonine-protein kinase JIL-1	JIL-1	tr|M9PI05|M9PI05_DROME JIL-1 kinase, isoform C OS=Drosophila melanogaster GN=JIL-1 PE=1 SV=1;sp|Q9V3I5|JIL1_DROME Chromosomal serine/threonine-protein kinase JIL-1 OS=Drosophila melanogaster GN=JIL-1 PE=1 SV=1	2	22	22	22	2	0	2	2	2	3	0	1	1	0	0	2	20	15	11	8	6	10	2	0	2	2	2	3	0	1	1	0	0	2	20	15	11	8	6	10	2	0
M9PI58	M9PI58;Q9VUE5	24;24	24;24	24;24		stwl	tr|M9PI58|M9PI58_DROME Stonewall, isoform B OS=Drosophila melanogaster GN=stwl PE=1 SV=1;tr|Q9VUE5|Q9VUE5_DROME LD17962p OS=Drosophila melanogaster GN=stwl PE=1 SV=1	2	24	24	24	17	14	15	16	18	19	8	6	7	8	4	5	5	5	3	1	0	0	17	14	15	16	18	19	8	6	7	8	4	5	5	5	3	1	0	0	17	14
M9PIG8	M9PIG8;P55035	4;4	4;4	4;4	26S proteasome non-ATPase regulatory subunit 4	Rpn10	tr|M9PIG8|M9PIG8_DROME Regulatory particle non-ATPase 10, isoform B OS=Drosophila melanogaster GN=Rpn10 PE=4 SV=1;sp|P55035|PSMD4_DROME 26S proteasome non-ATPase regulatory subunit 4 OS=Drosophila melanogaster GN=Rpn10 PE=1 SV=2	2	4	4	4	3	1	2	2	1	2	2	2	3	2	2	1	2	0	2	1	2	2	3	1	2	2	1	2	2	2	3	2	2	1	2	0	2	1	2	2	3	1
M9PIM0	M9PIM0;O61231	13;13	13;13	13;13	60S ribosomal protein L10	RpL10	tr|M9PIM0|M9PIM0_DROME Ribosomal protein L10, isoform E OS=Drosophila melanogaster GN=RpL10 PE=4 SV=1;sp|O61231|RL10_DROME 60S ribosomal protein L10 OS=Drosophila melanogaster GN=RpL10 PE=1 SV=1	2	13	13	13	3	1	0	3	2	3	3	2	2	4	2	2	10	9	5	4	8	7	3	1	0	3	2	3	3	2	2	4	2	2	10	9	5	4	8	7	3	1
Q7YU84	Q7YU84;M9PIU6;P09956	6;6;6	6;6;6	6;6;6	Regulatory protein zeste	z	tr|Q7YU84|Q7YU84_DROME SD07933p OS=Drosophila melanogaster GN=z PE=2 SV=1;tr|M9PIU6|M9PIU6_DROME Zeste, isoform C OS=Drosophila melanogaster GN=z PE=4 SV=1;sp|P09956|ZEST_DROME Regulatory protein zeste OS=Drosophila melanogaster GN=z PE=1 SV=3	3	6	6	6	0	0	0	4	4	3	3	1	1	1	0	0	0	0	0	0	0	0	0	0	0	4	4	3	3	1	1	1	0	0	0	0	0	0	0	0	0	0
M9PJC7	M9PJC7;P13709;M9PE02;E1JJJ8;M9PGM8	21;21;20;20;20	21;21;20;20;20	21;21;20;20;20	Homeotic protein female sterile	fs(1)h	tr|M9PJC7|M9PJC7_DROME Female sterile (1) homeotic, isoform G OS=Drosophila melanogaster GN=fs(1)h PE=1 SV=1;sp|P13709|FSH_DROME Homeotic protein female sterile OS=Drosophila melanogaster GN=fs(1)h PE=1 SV=2;tr|M9PE02|M9PE02_DROME Female sterile (1) homeot	5	21	21	21	12	2	6	8	5	6	8	3	6	3	2	2	16	13	9	5	5	3	12	2	6	8	5	6	8	3	6	3	2	2	16	13	9	5	5	3	12	2
M9PJN8	M9PJN8;P07487	12;12;1	12;12;1	4;4;0	Glyceraldehyde-3-phosphate dehydrogenase;Glyceraldehyde-3-phosphate dehydrogenase 2	Gapdh2	tr|M9PJN8|M9PJN8_DROME Glyceraldehyde-3-phosphate dehydrogenase OS=Drosophila melanogaster GN=Gapdh2 PE=3 SV=1;sp|P07487|G3P2_DROME Glyceraldehyde-3-phosphate dehydrogenase 2 OS=Drosophila melanogaster GN=Gapdh2 PE=1 SV=2	3	12	12	4	2	5	2	4	3	8	6	4	6	7	5	4	4	2	6	6	7	6	2	5	2	4	3	8	6	4	6	7	5	4	4	2	6	6	7	6	0	2
N0D8I3	N0D8I3;Q9W420	28;28	28;28	28;28	Transcription elongation factor SPT6	Spt6	tr|N0D8I3|N0D8I3_DROME FI21108p1 OS=Drosophila melanogaster GN=Spt6 PE=1 SV=1;sp|Q9W420|SPT6H_DROME Transcription elongation factor SPT6 OS=Drosophila melanogaster GN=Spt6 PE=1 SV=1	2	28	28	28	1	0	1	0	0	1	0	0	0	0	0	0	15	14	11	14	11	17	1	0	1	0	0	1	0	0	0	0	0	0	15	14	11	14	11	17	1	0
O02649	O02649	9;1	9;1	9;1	60 kDa heat shock protein, mitochondrial	Hsp60	sp|O02649|CH60_DROME 60 kDa heat shock protein, mitochondrial OS=Drosophila melanogaster GN=Hsp60 PE=1 SV=3	2	9	9	9	7	3	5	4	4	3	2	2	1	1	1	2	1	1	0	0	1	1	7	3	5	4	4	3	2	2	1	1	1	2	1	1	0	0	1	1	7	3
O15971	O15971	3	2	2		Rab10	tr|O15971|O15971_DROME LD39986p OS=Drosophila melanogaster GN=Rab10 PE=1 SV=1	1	3	2	2	0	0	0	0	0	0	0	1	1	1	1	1	2	1	1	3	3	3	0	0	0	0	0	0	0	0	0	0	0	0	1	0	0	2	2	2	0	0
O16797	O16797	9	9	9	60S ribosomal protein L3	RpL3	sp|O16797|RL3_DROME 60S ribosomal protein L3 OS=Drosophila melanogaster GN=RpL3 PE=1 SV=3	1	9	9	9	3	1	2	4	3	4	2	3	2	4	3	1	4	4	6	2	2	3	3	1	2	4	3	4	2	3	2	4	3	1	4	4	6	2	2	3	3	1
O18332	O18332	7	7	6		Rab1	tr|O18332|O18332_DROME FI01544p OS=Drosophila melanogaster GN=Rab1 PE=1 SV=1	1	7	7	6	0	0	0	0	0	0	0	1	1	1	1	1	4	6	4	4	4	3	0	0	0	0	0	0	0	1	1	1	1	1	4	6	4	4	4	3	0	0
O18333	O18333	8	8	8		Rab2	tr|O18333|O18333_DROME GH01619p OS=Drosophila melanogaster GN=Rab2 PE=1 SV=1	1	8	8	8	0	0	0	0	0	0	0	0	0	0	0	0	1	0	3	7	5	6	0	0	0	0	0	0	0	0	0	0	0	0	1	0	3	7	5	6	0	0
O18335	O18335	6	6	6		Rab11	tr|O18335|O18335_DROME Drab11 OS=Drosophila melanogaster GN=Rab11 PE=1 SV=1	1	6	6	6	0	0	0	0	0	0	0	0	0	1	0	0	0	0	0	5	4	5	0	0	0	0	0	0	0	0	0	1	0	0	0	0	0	5	4	5	0	0
O18373	O18373	11	11	11	Selenide, water dikinase	SelD	sp|O18373|SPS1_DROME Selenide, water dikinase OS=Drosophila melanogaster GN=SelD PE=2 SV=1	1	11	11	11	7	2	3	3	2	0	3	0	0	3	1	2	5	3	4	6	4	4	7	2	3	3	2	0	3	0	0	3	1	2	5	3	4	6	4	4	7	2
O18404	O18404	14;4	14;4	14;4	3-hydroxyacyl-CoA dehydrogenase type-2	scu	sp|O18404|HCD2_DROME 3-hydroxyacyl-CoA dehydrogenase type-2 OS=Drosophila melanogaster GN=scu PE=1 SV=1	2	14	14	14	10	10	10	4	2	5	1	2	3	1	1	2	1	1	1	5	3	4	10	10	10	4	2	5	1	2	3	1	1	2	1	1	1	5	3	4	10	10
O18413	O18413	9;4	8;3	8;3	26S protease regulatory subunit 8	Rpt6	sp|O18413|PRS8_DROME 26S protease regulatory subunit 8 OS=Drosophila melanogaster GN=Rpt6 PE=1 SV=2	2	9	8	8	3	0	2	5	3	8	4	3	2	3	2	2	8	2	6	1	1	3	3	0	2	4	2	7	3	2	1	2	1	1	7	1	5	0	1	2	3	0
O44226	O44226	4	4	4		EloB	tr|O44226|O44226_DROME Elongin B OS=Drosophila melanogaster GN=EloB PE=1 SV=1	1	4	4	4	4	3	2	2	1	3	0	0	0	0	0	0	0	0	0	0	0	0	4	3	2	2	1	3	0	0	0	0	0	0	0	0	0	0	0	0	4	3
O44424	O44424	10	10	10	Protein DGCR14 homolog	Es2	sp|O44424|DGC14_DROME Protein DGCR14 homolog OS=Drosophila melanogaster GN=Es2 PE=1 SV=2	1	10	10	10	5	1	2	8	7	7	2	1	0	2	1	1	0	0	0	0	0	0	5	1	2	8	7	7	2	1	0	2	1	1	0	0	0	0	0	0	5	1
O44434	O44434;Q9W2D0	5;3;2;1	5;3;2;1	5;3;2;1		qkr58E-3	tr|O44434|O44434_DROME QKR58E-3 OS=Drosophila melanogaster GN=qkr58E-3 PE=1 SV=1;tr|Q9W2D0|Q9W2D0_DROME CG4021 OS=Drosophila melanogaster GN=CG4021 PE=4 SV=2	4	5	5	5	0	0	0	3	3	1	3	2	3	1	0	0	3	1	1	1	0	1	0	0	0	3	3	1	3	2	3	1	0	0	3	1	1	1	0	1	0	0
X2JCE0	X2JCE0;O46072	8;8	8;8	7;7	Probable ATP-dependent RNA helicase kurz	kz	tr|X2JCE0|X2JCE0_DROME Kurz, isoform B OS=Drosophila melanogaster GN=kz PE=1 SV=1;sp|O46072|KZ_DROME Probable ATP-dependent RNA helicase kurz OS=Drosophila melanogaster GN=kz PE=1 SV=1	2	8	8	7	0	0	0	0	0	0	0	0	0	1	0	0	7	4	3	1	0	1	0	0	0	0	0	0	0	0	0	1	0	0	7	4	3	1	0	1	0	0
X2JC94	X2JC94;O46084	7;7	7;7	7;7	Serine/threonine-protein phosphatase Pgam5, mitochondrial	Pgam5	tr|X2JC94|X2JC94_DROME Phosphoglycerate mutase 5, isoform B OS=Drosophila melanogaster GN=Pgam5 PE=4 SV=1;sp|O46084|PGAM5_DROME Serine/threonine-protein phosphatase Pgam5, mitochondrial OS=Drosophila melanogaster GN=Pgam5 PE=1 SV=1	2	7	7	7	5	4	4	0	0	1	3	0	2	3	3	3	7	4	6	3	3	4	5	4	4	0	0	1	3	0	2	3	3	3	7	4	6	3	3	4	5	4
O46106	O46106	13	13	13	Splicing factor 3A subunit 3	noi	sp|O46106|NOI_DROME Splicing factor 3A subunit 3 OS=Drosophila melanogaster GN=noi PE=1 SV=1	1	13	13	13	1	0	0	1	1	0	5	2	3	5	4	4	11	8	7	3	2	4	1	0	0	1	1	0	5	2	3	5	4	4	11	8	7	3	2	4	1	0
O61345	O61345	18	18	18	Protein penguin	pen	sp|O61345|PENG_DROME Protein penguin OS=Drosophila melanogaster GN=peng PE=2 SV=1	1	18	18	18	7	0	4	4	5	6	6	4	5	5	3	5	12	11	11	5	4	9	7	0	4	4	5	6	6	4	5	5	3	5	12	11	11	5	4	9	7	0
O62602	O62602	12;1	12;1	12;1		lic	tr|O62602|O62602_DROME Licorne OS=Drosophila melanogaster GN=lic PE=1 SV=1	2	12	12	12	0	0	0	1	0	1	2	1	3	1	1	1	10	9	7	8	7	11	0	0	0	1	0	1	2	1	3	1	1	1	10	9	7	8	7	11	0	0
O62619	O62619	17	17	17	Pyruvate kinase	PyK	sp|O62619|KPYK_DROME Pyruvate kinase OS=Drosophila melanogaster GN=PyK PE=2 SV=2	1	17	17	17	3	1	2	7	2	6	4	2	2	5	3	5	11	10	14	10	5	10	3	1	2	7	2	6	4	2	2	5	3	5	11	10	14	10	5	10	3	1
O76742	O76742	3	3	3		Rab7	tr|O76742|O76742_DROME CG5915 protein OS=Drosophila melanogaster GN=Rab7 PE=1 SV=1	1	3	3	3	0	0	0	0	0	0	0	0	0	1	0	0	3	2	2	3	2	2	0	0	0	0	0	0	0	0	0	1	0	0	3	2	2	3	2	2	0	0
Q8IH14	Q8IH14;O76876	3;3	3;3	3;3		ssx	tr|Q8IH14|Q8IH14_DROME LD21345p OS=Drosophila melanogaster GN=ssx PE=1 SV=1;tr|O76876|O76876_DROME EG:132E8.1 protein OS=Drosophila melanogaster GN=ssx PE=1 SV=1	2	3	3	3	1	1	1	2	3	2	2	0	1	1	1	1	1	1	1	2	2	2	1	1	1	2	3	2	2	0	1	1	1	1	1	1	1	2	2	2	1	1
O76994	O76994	6	6	6		Ip259	tr|O76994|O76994_DROME GM13959p OS=Drosophila melanogaster GN=Ip259 PE=2 SV=1	1	6	6	6	6	4	4	5	4	4	5	3	3	3	1	1	0	0	0	0	0	0	6	4	4	5	4	4	5	3	3	3	1	1	0	0	0	0	0	0	6	4
X2J9B3	X2J9B3;O77051	10;10	10;10	10;10	Transcription factor E2F2	E2f2	tr|X2J9B3|X2J9B3_DROME E2F transcription factor 2, isoform B OS=Drosophila melanogaster GN=E2f2 PE=1 SV=1;sp|O77051|E2F2_DROME Transcription factor E2F2 OS=Drosophila melanogaster GN=E2f2 PE=1 SV=1	2	10	10	10	0	0	0	7	7	6	6	6	2	4	3	3	3	3	1	0	0	2	0	0	0	7	7	6	6	6	2	4	3	3	3	3	1	0	0	2	0	0
O77410	O77410	6	6	6	Eukaryotic translation initiation factor 3 subunit E	eIF3-S6	sp|O77410|EIF3E_DROME Eukaryotic translation initiation factor 3 subunit E OS=Drosophila melanogaster GN=eIF3-S6 PE=1 SV=1	1	6	6	6	0	0	0	0	0	0	0	0	0	1	1	0	4	4	5	3	2	3	0	0	0	0	0	0	0	0	0	1	1	0	4	4	5	3	2	3	0	0
O96689	O96689;A0A021WW32	10;5	10;5	10;5		vtd	tr|O96689|O96689_DROME FI11703p OS=Drosophila melanogaster GN=vtd PE=1 SV=1;tr|A0A021WW32|A0A021WW32_DROME Verthandi, isoform B OS=Drosophila melanogaster GN=vtd PE=1 SV=1	2	10	10	10	2	4	2	5	3	4	4	3	4	2	3	2	5	3	3	0	1	4	2	4	2	5	3	4	4	3	4	2	3	2	5	3	3	0	1	4	2	4
O97062	O97062	13	13	13		Ccp84Ae	tr|O97062|O97062_DROME Ccp84Ae OS=Drosophila melanogaster GN=Ccp84Ae PE=2 SV=1	1	13	13	13	10	8	11	0	0	0	0	0	0	0	0	0	0	0	0	0	0	0	10	8	11	0	0	0	0	0	0	0	0	0	0	0	0	0	0	0	10	8
O97064	O97064	10	10	10		Ccp84Ag	tr|O97064|O97064_DROME Ccp84Ag OS=Drosophila melanogaster GN=Ccp84Ag PE=1 SV=1	1	10	10	10	7	9	9	1	0	2	0	0	0	0	0	0	0	0	0	0	0	0	7	9	9	1	0	2	0	0	0	0	0	0	0	0	0	0	0	0	7	9
O97102	O97102	4	4	4	Small ubiquitin-related modifier	smt3	tr|O97102|O97102_DROME Small ubiquitin-related modifier OS=Drosophila melanogaster GN=smt3 PE=1 SV=1	1	4	4	4	2	2	1	2	0	1	1	1	1	2	2	1	2	3	2	2	3	3	2	2	1	2	0	1	1	1	1	2	2	1	2	3	2	2	3	3	2	2
O97183	O97183	10	10	10		RpII33	tr|O97183|O97183_DROME GH07456p OS=Drosophila melanogaster GN=RpII33 PE=1 SV=1	1	10	10	10	9	8	8	8	8	8	2	2	3	3	2	2	4	4	2	2	3	2	9	8	8	8	8	8	2	2	3	3	2	2	4	4	2	2	3	2	9	8
O97454	O97454	4	4	4		l(1)10Bb	tr|O97454|O97454_DROME GEO08125p1 OS=Drosophila melanogaster GN=l(1)10Bb PE=1 SV=1	1	4	4	4	2	0	1	1	0	0	1	0	0	0	0	0	1	1	0	3	4	2	2	0	1	1	0	0	1	0	0	0	0	0	1	1	0	3	4	2	2	0
Q4AB54	Q4AB54;P02255;Q4ABD8;Q4AB94	19;19;15;15	19;19;15;15	5;5;3;5	Histone H1	His1:CG33861;His1;His1:CG33807;His1:CG33834	tr|Q4AB54|Q4AB54_DROME Histone H1 OS=Drosophila melanogaster GN=His1:CG33861 PE=3 SV=1;sp|P02255|H1_DROME Histone H1 OS=Drosophila melanogaster GN=His1 PE=1 SV=1;tr|Q4ABD8|Q4ABD8_DROME Histone H1 OS=Drosophila melanogaster GN=His1:CG33807 PE=3 SV=1;tr|Q4AB	4	19	19	5	15	11	12	15	11	12	17	11	14	11	10	10	11	11	13	14	13	13	15	11	12	15	11	12	17	11	14	11	10	10	11	11	13	14	13	13	5	4
P02283	P02283	13	13	13	Histone H2B	His2B	sp|P02283|H2B_DROME Histone H2B OS=Drosophila melanogaster GN=His2B PE=1 SV=2	1	13	13	13	11	11	10	7	5	7	7	6	7	7	6	3	2	7	2	5	6	6	11	11	10	7	5	7	7	6	7	7	6	3	2	7	2	5	6	6	11	11
P02299	P02299;E2QCP0;P84249	16;15;15	16;15;15	16;15;15	Histone H3;Histone H3.3	His3;His3.3A	sp|P02299|H3_DROME Histone H3 OS=Drosophila melanogaster GN=His3 PE=1 SV=4;tr|E2QCP0|E2QCP0_DROME Histone H3 OS=Drosophila melanogaster GN=His3.3A PE=1 SV=2;sp|P84249|H33_DROME Histone H3.3 OS=Drosophila melanogaster GN=His3.3A PE=1 SV=2	3	16	16	16	10	11	6	8	12	6	8	12	10	9	9	8	7	8	7	5	6	5	10	11	6	8	12	6	8	12	10	9	9	8	7	8	7	5	6	5	10	11
X2JGG6	X2JGG6;P02517	13;13	13;13	13;13	Heat shock protein 26	Hsp26	tr|X2JGG6|X2JGG6_DROME Heat shock protein 26, isoform B OS=Drosophila melanogaster GN=Hsp26 PE=3 SV=1;sp|P02517|HSP26_DROME Heat shock protein 26 OS=Drosophila melanogaster GN=Hsp26 PE=1 SV=2	2	13	13	13	10	9	9	7	8	6	8	6	8	8	4	6	6	5	5	7	5	6	10	9	9	7	8	6	8	6	8	8	4	6	6	5	5	7	5	6	10	9
X2JC82	X2JC82;P02518	19;19	19;19	19;19	Heat shock protein 27	Hsp27	tr|X2JC82|X2JC82_DROME Heat shock protein 27, isoform B OS=Drosophila melanogaster GN=Hsp27 PE=3 SV=1;sp|P02518|HSP27_DROME Heat shock protein 27 OS=Drosophila melanogaster GN=Hsp27 PE=1 SV=2	2	19	19	19	16	16	13	14	15	15	13	12	12	10	11	9	12	11	13	8	9	9	16	16	13	14	15	15	13	12	12	10	11	9	12	11	13	8	9	9	16	16
X2JD55	X2JD55;P02843	30;30	29;29	29;29	Vitellogenin-1	Yp1	tr|X2JD55|X2JD55_DROME Yolk protein 1, isoform B OS=Drosophila melanogaster GN=Yp1 PE=1 SV=1;sp|P02843|VIT1_DROME Vitellogenin-1 OS=Drosophila melanogaster GN=Yp1 PE=1 SV=1	2	30	29	29	25	28	25	18	17	18	13	14	12	15	13	12	15	13	13	10	11	10	24	27	24	17	16	17	12	13	11	14	12	11	14	12	12	9	10	9	24	27
X2JB25	X2JB25;P02844	30;30	30;30	29;29	Vitellogenin-2	Yp2	tr|X2JB25|X2JB25_DROME Yolk protein 2, isoform B OS=Drosophila melanogaster GN=Yp2 PE=1 SV=1;sp|P02844|VIT2_DROME Vitellogenin-2 OS=Drosophila melanogaster GN=Yp2 PE=1 SV=2	2	30	30	29	30	27	27	26	26	25	15	15	14	15	14	13	17	15	16	11	11	13	30	27	27	26	26	25	15	15	14	15	14	13	17	15	16	11	11	13	29	26
P04052	P04052	46	46	45	DNA-directed RNA polymerase II subunit RPB1	RpII215	sp|P04052|RPB1_DROME DNA-directed RNA polymerase II subunit RPB1 OS=Drosophila melanogaster GN=RpII215 PE=3 SV=4	1	46	46	45	3	0	0	0	0	0	0	0	0	0	0	0	40	38	32	24	25	30	3	0	0	0	0	0	0	0	0	0	0	0	40	38	32	24	25	30	3	0
P04359	P04359	5	5	5	60S ribosomal protein L32	RpL32	sp|P04359|RL32_DROME 60S ribosomal protein L32 OS=Drosophila melanogaster GN=RpL32 PE=1 SV=3	1	5	5	5	4	2	1	2	2	4	4	2	2	3	2	1	4	3	4	1	1	1	4	2	1	2	2	4	4	2	2	3	2	1	4	3	4	1	1	1	4	2
P05205	P05205	19	19	19	Heterochromatin protein 1	Su(var)205	sp|P05205|HP1_DROME Heterochromatin protein 1 OS=Drosophila melanogaster GN=Su(var)205 PE=1 SV=2	1	19	19	19	17	16	13	13	15	11	10	8	7	7	7	3	8	8	5	4	5	4	17	16	13	13	15	11	10	8	7	7	7	3	8	8	5	4	5	4	17	16
P05389	P05389	4	4	4	60S acidic ribosomal protein P2	RpLP2	sp|P05389|RLA2_DROME 60S acidic ribosomal protein P2 OS=Drosophila melanogaster GN=RpLP2 PE=1 SV=1	1	4	4	4	3	3	3	0	0	2	0	0	0	0	0	0	0	0	0	0	0	0	3	3	3	0	0	2	0	0	0	0	0	0	0	0	0	0	0	0	3	3
X2JFG0	X2JFG0;P05990	21;21	21;21	21;21	CAD protein;Glutamine-dependent carbamoyl-phosphate synthase;Aspartate carbamoyltransferase;Dihydroorotase	r	tr|X2JFG0|X2JFG0_DROME Rudimentary, isoform D OS=Drosophila melanogaster GN=r PE=1 SV=1;sp|P05990|PYR1_DROME CAD protein OS=Drosophila melanogaster GN=r PE=1 SV=3	2	21	21	21	0	0	0	0	0	0	0	1	0	2	1	2	12	10	6	4	3	7	0	0	0	0	0	0	0	1	0	2	1	2	12	10	6	4	3	7	0	0
P06605	P06605;P06603	24;24	24;24	11;11	Tubulin alpha-3 chain;Tubulin alpha-1 chain	alphaTub84D;alphaTub84B	sp|P06605|TBA3_DROME Tubulin alpha-3 chain OS=Drosophila melanogaster GN=alphaTub84D PE=2 SV=1;sp|P06603|TBA1_DROME Tubulin alpha-1 chain OS=Drosophila melanogaster GN=alphaTub84B PE=1 SV=1	2	24	24	11	11	7	7	6	6	9	8	7	7	11	10	8	17	17	22	11	10	14	11	7	7	6	6	9	8	7	7	11	10	8	17	17	22	11	10	14	5	3
P06606	P06606	14	13	13	Tubulin alpha-4 chain	alphaTub67C	sp|P06606|TBA4_DROME Tubulin alpha-4 chain OS=Drosophila melanogaster GN=alphaTub67C PE=3 SV=1	1	14	13	13	2	0	0	4	2	1	2	1	1	5	4	2	10	8	11	7	5	7	2	0	0	4	2	1	2	1	1	5	4	2	10	8	10	7	5	7	2	0
X2JEX8	X2JEX8;P06607	26;26;2;1;1;1	26;26;2;1;1;1	26;26;2;1;1;1	Vitellogenin-3	Yp3	tr|X2JEX8|X2JEX8_DROME Yolk protein 3, isoform B OS=Drosophila melanogaster GN=Yp3 PE=1 SV=1;sp|P06607|VIT3_DROME Vitellogenin-3 OS=Drosophila melanogaster GN=Yp3 PE=1 SV=1	6	26	26	26	23	21	20	21	19	19	14	13	12	13	11	10	17	14	17	13	13	15	23	21	20	21	19	19	14	13	12	13	11	10	17	14	17	13	13	15	23	21
P07664	P07664	6	6	6	Serendipity locus protein delta	Sry-delta	sp|P07664|SRYD_DROME Serendipity locus protein delta OS=Drosophila melanogaster GN=Sry-delta PE=1 SV=2	1	6	6	6	0	0	0	0	0	0	1	0	0	1	0	0	4	3	6	2	2	5	0	0	0	0	0	0	1	0	0	1	0	0	4	3	6	2	2	5	0	0
P08646	P08646	3	3	3	Ras-like protein 1	Ras85D	sp|P08646|RAS1_DROME Ras-like protein 1 OS=Drosophila melanogaster GN=Ras85D PE=1 SV=2	1	3	3	3	2	0	0	0	0	0	0	0	1	1	2	2	3	3	3	3	3	3	2	0	0	0	0	0	0	0	1	1	2	2	3	3	3	3	3	3	2	0
P09180	P09180	32	32	32	60S ribosomal protein L4	RpL4	sp|P09180|RL4_DROME 60S ribosomal protein L4 OS=Drosophila melanogaster GN=RpL4 PE=1 SV=2	1	32	32	32	16	11	12	25	26	24	28	18	24	28	19	22	20	21	22	2	1	14	16	11	12	25	26	24	28	18	24	28	19	22	20	21	22	2	1	14	16	11
P12982	P12982;Q05547	9;7;2;2	9;7;2;2	5;4;0;0	Serine/threonine-protein phosphatase alpha-2 isoform;Serine/threonine-protein phosphatase alpha-3 isoform	Pp1-87B;Pp1-13C	sp|P12982|PP12_DROME Serine/threonine-protein phosphatase alpha-2 isoform OS=Drosophila melanogaster GN=Pp1-87B PE=1 SV=1;sp|Q05547|PP13_DROME Serine/threonine-protein phosphatase alpha-3 isoform OS=Drosophila melanogaster GN=Pp1-13C PE=1 SV=1	4	9	9	5	6	2	3	1	0	1	3	1	4	5	1	3	7	6	7	7	4	6	6	2	3	1	0	1	3	1	4	5	1	3	7	6	7	7	4	6	3	1
P13060	P13060	28	28	28	Elongation factor 2	EF2	sp|P13060|EF2_DROME Elongation factor 2 OS=Drosophila melanogaster GN=EF2 PE=1 SV=4	1	28	28	28	6	4	4	4	3	4	10	4	6	8	5	4	25	19	21	17	16	18	6	4	4	4	3	4	10	4	6	8	5	4	25	19	21	17	16	18	6	4
P15348	P15348	87	87	87	DNA topoisomerase 2	Top2	sp|P15348|TOP2_DROME DNA topoisomerase 2 OS=Drosophila melanogaster GN=Top2 PE=1 SV=1	1	87	87	87	41	5	12	16	6	12	22	7	18	16	8	8	75	70	62	48	37	53	41	5	12	16	6	12	22	7	18	16	8	8	75	70	62	48	37	53	41	5
P15357	P15357;Q7JYK1;Q9W418;A4V1F9;P18101;P0CG69;R9PY16	9;8;8;8;8;8;6	9;8;8;8;8;8;6	9;8;8;8;8;8;6	Ubiquitin-40S ribosomal protein S27a;Ubiquitin;40S ribosomal protein S27a;Ubiquitin-60S ribosomal protein L40;Ubiquitin;60S ribosomal protein L40;Polyubiquitin;Ubiquitin	RpS27A;RpL40;Ubi-p5E;Ubi-p63E	sp|P15357|RS27A_DROME Ubiquitin-40S ribosomal protein S27a OS=Drosophila melanogaster GN=RpS27A PE=1 SV=2;tr|Q7JYK1|Q7JYK1_DROME RE10554p OS=Drosophila melanogaster GN=RpL40 PE=1 SV=1;tr|Q9W418|Q9W418_DROME GH17761p OS=Drosophila melanogaster GN=Ubi-p5E PE	7	9	9	9	6	7	5	5	6	4	7	5	5	5	4	4	4	5	6	4	4	4	6	7	5	5	6	4	7	5	5	5	4	4	4	5	6	4	4	4	6	7
P17704	P17704	8	8	8	40S ribosomal protein S17	RpS17	sp|P17704|RS17_DROME 40S ribosomal protein S17 OS=Drosophila melanogaster GN=RpS17 PE=1 SV=2	1	8	8	8	4	2	3	5	5	5	5	4	5	3	4	4	4	5	5	3	4	3	4	2	3	5	5	5	5	4	5	3	4	4	4	5	5	3	4	3	4	2
P17886	P17886	17	17	17	Protein crooked neck	crn	sp|P17886|CRN_DROME Protein crooked neck OS=Drosophila melanogaster GN=crn PE=2 SV=2	1	17	17	17	0	0	0	0	3	0	5	5	1	15	6	6	8	9	11	3	2	3	0	0	0	0	3	0	5	5	1	15	6	6	8	9	11	3	2	3	0	0
P17917	P17917	6	6	6	Proliferating cell nuclear antigen	PCNA	sp|P17917|PCNA_DROME Proliferating cell nuclear antigen OS=Drosophila melanogaster GN=PCNA PE=1 SV=2	1	6	6	6	6	4	3	1	1	1	1	0	0	0	0	0	1	1	2	3	3	1	6	4	3	1	1	1	1	0	0	0	0	0	1	1	2	3	3	1	6	4
P20028	P20028	13	13	13	DNA-directed RNA polymerase I subunit RPA2	RpI135	sp|P20028|RPA2_DROME DNA-directed RNA polymerase I subunit RPA2 OS=Drosophila melanogaster GN=RpI135 PE=2 SV=2	1	13	13	13	1	0	0	0	0	0	0	0	0	4	0	0	11	9	6	4	0	2	1	0	0	0	0	0	0	0	0	4	0	0	11	9	6	4	0	2	1	0
P20193	P20193;E1JIJ9	20;19	20;19	20;19	Protein suppressor of variegation 3-7	Su(var)3-7	sp|P20193|SUV37_DROME Protein suppressor of variegation 3-7 OS=Drosophila melanogaster GN=Su(var)3-7 PE=1 SV=4;tr|E1JIJ9|E1JIJ9_DROME FI20162p1 OS=Drosophila melanogaster GN=Su(var)3-7 PE=1 SV=1	2	20	20	20	0	0	0	1	0	0	0	0	0	0	0	0	13	14	12	4	4	10	0	0	0	1	0	0	0	0	0	0	0	0	13	14	12	4	4	10	0	0
P20240	P20240	28	28	28	Otefin	Ote	sp|P20240|OTE_DROME Otefin OS=Drosophila melanogaster GN=Ote PE=1 SV=2	1	28	28	28	24	18	21	17	20	18	9	5	7	6	5	2	15	9	9	10	8	10	24	18	21	17	20	18	9	5	7	6	5	2	15	9	9	10	8	10	24	18
P20432	P20432	7	7	7	Glutathione S-transferase 1-1	GstD1	sp|P20432|GSTD1_DROME Glutathione S-transferase D1 OS=Drosophila melanogaster GN=GstD1 PE=1 SV=1	1	7	7	7	3	0	2	0	0	1	3	1	2	3	2	3	2	3	2	5	4	6	3	0	2	0	0	1	3	1	2	3	2	3	2	3	2	5	4	6	3	0
P21187	P21187	22	22	22	Polyadenylate-binding protein	pAbp	sp|P21187|PABP_DROME Polyadenylate-binding protein OS=Drosophila melanogaster GN=pAbp PE=1 SV=3	1	22	22	22	12	7	11	19	16	16	13	13	8	14	11	10	12	9	11	11	8	10	12	7	11	19	16	16	13	13	8	14	11	10	12	9	11	11	8	10	12	7
P22769	P22769	5	5	5	Proteasome subunit alpha type-7-1	Prosalpha4	sp|P22769|PSA71_DROME Proteasome subunit alpha type-7-1 OS=Drosophila melanogaster GN=Prosalpha4 PE=1 SV=2	1	5	5	5	3	3	3	4	2	4	1	0	2	3	2	2	4	2	2	3	3	3	3	3	3	4	2	4	1	0	2	3	2	2	4	2	2	3	3	3	3	3
P23128	P23128	12	12	12	Putative ATP-dependent RNA helicase me31b	me31B	sp|P23128|DDX6_DROME Putative ATP-dependent RNA helicase me31b OS=Drosophila melanogaster GN=me31B PE=1 SV=3	1	12	12	12	0	0	0	0	0	0	0	0	0	2	3	2	7	7	8	6	6	7	0	0	0	0	0	0	0	0	0	2	3	2	7	7	8	6	6	7	0	0
Q8IMF5	Q8IMF5;P23226;A0A0B4KI71	19;19;18	19;19;18	19;19;18	205 kDa microtubule-associated protein	Map205	tr|Q8IMF5|Q8IMF5_DROME Microtubule-associated protein 205, isoform B OS=Drosophila melanogaster GN=Map205 PE=1 SV=1;sp|P23226|MA205_DROME 205 kDa microtubule-associated protein OS=Drosophila melanogaster GN=Map205 PE=1 SV=2;tr|A0A0B4KI71|A0A0B4KI71_DROME M	3	19	19	19	16	11	13	10	11	13	6	3	5	5	1	2	2	2	1	9	2	6	16	11	13	10	11	13	6	3	5	5	1	2	2	2	1	9	2	6	16	11
P23572	P23572	13	13	13	Cyclin-dependent kinase 1	cdc2	sp|P23572|CDK1_DROME Cyclin-dependent kinase 1 OS=Drosophila melanogaster GN=Cdk1 PE=1 SV=1	1	13	13	13	1	0	0	0	0	0	1	1	3	7	3	2	9	9	6	6	9	9	1	0	0	0	0	0	1	1	3	7	3	2	9	9	6	6	9	9	1	0
P25007	P25007	8;1	8;1	8;1	Peptidyl-prolyl cis-trans isomerase	Cyp1	sp|P25007|PPIA_DROME Peptidyl-prolyl cis-trans isomerase OS=Drosophila melanogaster GN=Cyp1 PE=1 SV=2	2	8	8	8	5	5	5	5	5	5	4	2	3	4	2	1	3	3	3	6	4	6	5	5	5	5	5	5	4	2	3	4	2	1	3	3	3	6	4	6	5	5
P25171	P25171	16	16	16	Regulator of chromosome condensation	Rcc1	sp|P25171|RCC1_DROME Regulator of chromosome condensation OS=Drosophila melanogaster GN=Rcc1 PE=1 SV=2	1	16	16	16	9	3	4	4	2	3	2	2	0	2	3	1	1	3	1	4	1	4	9	3	4	4	2	3	2	2	0	2	3	1	1	3	1	4	1	4	9	3
P26017	P26017	5	5	5	Polycomb group protein Pc	Pc	sp|P26017|PC_DROME Polycomb group protein Pc OS=Drosophila melanogaster GN=Pc PE=1 SV=1	1	5	5	5	4	1	1	4	4	3	4	3	1	3	1	2	2	1	1	0	0	0	4	1	1	4	4	3	4	3	1	3	1	2	2	1	1	0	0	0	4	1
P29327	P29327;Q95TP9	12;10	12;10	12;10	40S ribosomal protein S6	RpS6	sp|P29327|RS6_DROME 40S ribosomal protein S6 OS=Drosophila melanogaster GN=RpS6 PE=1 SV=1;tr|Q95TP9|Q95TP9_DROME 40S ribosomal protein S6 OS=Drosophila melanogaster GN=RpS6 PE=1 SV=1	2	12	12	12	7	6	8	10	10	8	6	6	7	6	5	5	7	6	8	3	3	5	7	6	8	10	10	8	6	6	7	6	5	5	7	6	8	3	3	5	7	6
Q53YH3	Q53YH3;P29413	3;3	3;3	3;3	Calreticulin	Crc	tr|Q53YH3|Q53YH3_DROME Calreticulin, isoform B OS=Drosophila melanogaster GN=Calr PE=1 SV=1;sp|P29413|CALR_DROME Calreticulin OS=Drosophila melanogaster GN=Crc PE=1 SV=2	2	3	3	3	3	1	1	2	2	2	0	0	0	0	0	0	1	0	1	0	0	0	3	1	1	2	2	2	0	0	0	0	0	0	1	0	1	0	0	0	3	1
P29613	P29613	7	7	7	Triosephosphate isomerase	Tpi	sp|P29613|TPIS_DROME Triosephosphate isomerase OS=Drosophila melanogaster GN=Tpi PE=1 SV=3	1	7	7	7	4	1	1	3	1	4	6	2	5	4	2	2	5	6	6	1	3	3	4	1	1	3	1	4	6	2	5	4	2	2	5	6	6	1	3	3	4	1
X2JC31	X2JC31;P29742	11;11	11;11	11;11	Clathrin heavy chain	Chc	tr|X2JC31|X2JC31_DROME Clathrin heavy chain OS=Drosophila melanogaster GN=Chc PE=3 SV=1;sp|P29742|CLH_DROME Clathrin heavy chain OS=Drosophila melanogaster GN=Chc PE=1 SV=1	2	11	11	11	0	0	0	0	0	0	0	0	0	0	0	0	4	9	3	1	0	1	0	0	0	0	0	0	0	0	0	0	0	0	4	9	3	1	0	1	0	0
X2J5G6	X2J5G6;P32100	20;20	20;20	20;20	60S ribosomal protein L7	RpL7	tr|X2J5G6|X2J5G6_DROME Ribosomal protein L7, isoform B OS=Drosophila melanogaster GN=RpL7 PE=4 SV=1;sp|P32100|RL7_DROME 60S ribosomal protein L7 OS=Drosophila melanogaster GN=RpL7 PE=1 SV=2	2	20	20	20	9	6	6	6	6	7	15	12	16	16	13	12	16	16	16	5	2	11	9	6	6	6	6	7	15	12	16	16	13	12	16	16	16	5	2	11	9	6
P34739	P34739	11	11	11	Transcription termination factor 2	lds	sp|P34739|TTF2_DROME Transcription termination factor 2 OS=Drosophila melanogaster GN=lds PE=1 SV=2	1	11	11	11	1	0	0	1	0	0	3	1	1	3	3	2	4	6	5	3	2	6	1	0	0	1	0	0	3	1	1	3	3	2	4	6	5	3	2	6	1	0
P35381	P35381	19	19	19	ATP synthase subunit alpha, mitochondrial	blw	sp|P35381|ATPA_DROME ATP synthase subunit alpha, mitochondrial OS=Drosophila melanogaster GN=blw PE=1 SV=2	1	19	19	19	4	7	5	13	10	11	9	12	14	13	8	11	11	11	13	11	9	11	4	7	5	13	10	11	9	12	14	13	8	11	11	11	13	11	9	11	4	7
P35600	P35600	26	26	26	Replication factor C subunit 1	Gnf1	sp|P35600|RFC1_DROME Replication factor C subunit 1 OS=Drosophila melanogaster GN=Gnf1 PE=1 SV=2	1	26	26	26	11	0	2	17	14	16	19	13	13	17	10	12	21	16	19	13	13	15	11	0	2	17	14	16	19	13	13	17	10	12	21	16	19	13	13	15	11	0
P35875	P35875	8	8	8	Poly [ADP-ribose] polymerase	Parp	sp|P35875|PARP_DROME Poly [ADP-ribose] polymerase OS=Drosophila melanogaster GN=Parp PE=2 SV=1	1	8	8	8	0	0	0	0	0	1	1	0	1	2	0	0	5	6	5	1	0	3	0	0	0	0	0	1	1	0	1	2	0	0	5	6	5	1	0	3	0	0
P36241	P36241	11	11	11	60S ribosomal protein L19	RpL19	sp|P36241|RL19_DROME 60S ribosomal protein L19 OS=Drosophila melanogaster GN=RpL19 PE=1 SV=2	1	11	11	11	3	1	1	4	3	5	8	4	4	3	4	2	6	5	5	0	0	1	3	1	1	4	3	5	8	4	4	3	4	2	6	5	5	0	0	1	3	1
P40796	P40796	17	17	17	La protein homolog	La	sp|P40796|LA_DROME La protein homolog OS=Drosophila melanogaster GN=La PE=1 SV=2	1	17	17	17	8	4	7	14	15	12	4	2	2	1	1	1	0	0	0	0	0	0	8	4	7	14	15	12	4	2	2	1	1	1	0	0	0	0	0	0	8	4
X2JGM9	X2JGM9;P41042	21;21	21;21	21;21	40S ribosomal protein S4	RpS4	tr|X2JGM9|X2JGM9_DROME 40S ribosomal protein S4 OS=Drosophila melanogaster GN=RpS4 PE=3 SV=1;sp|P41042|RS4_DROME 40S ribosomal protein S4 OS=Drosophila melanogaster GN=RpS4 PE=1 SV=2	2	21	21	21	11	6	6	14	8	9	12	5	12	12	7	4	13	15	13	12	10	12	11	6	6	14	8	9	12	5	12	12	7	4	13	15	13	12	10	12	11	6
P41093	P41093	18	18	18	60S ribosomal protein L18a	RpL18A	sp|P41093|RL18A_DROME 60S ribosomal protein L18a OS=Drosophila melanogaster GN=RpL18A PE=1 SV=1	1	18	18	18	5	5	6	13	10	13	11	9	11	12	7	7	8	7	10	9	7	7	5	5	6	13	10	13	11	9	11	12	7	7	8	7	10	9	7	7	5	5
P41094	P41094	17	17	17	40S ribosomal protein S18	RpS18	sp|P41094|RS18_DROME 40S ribosomal protein S18 OS=Drosophila melanogaster GN=RpS18 PE=1 SV=1	1	17	17	17	11	10	7	9	8	14	9	9	12	12	7	9	8	8	8	8	8	6	11	10	7	9	8	14	9	9	12	12	7	9	8	8	8	8	8	6	11	10
X2JFR6	X2JFR6;P41374	8;8	8;8	8;8	Eukaryotic translation initiation factor 2 subunit 1	eIF-2alpha	tr|X2JFR6|X2JFR6_DROME Eukaryotic translation initiation factor 2alpha, isoform B OS=Drosophila melanogaster GN=eIF2alpha PE=4 SV=1;sp|P41374|IF2A_DROME Eukaryotic translation initiation factor 2 subunit 1 OS=Drosophila melanogaster GN=eIF-2alpha PE=2 SV=1	2	8	8	8	5	1	3	4	5	4	2	3	2	4	3	3	3	4	3	3	2	3	5	1	3	4	5	4	2	3	2	4	3	3	3	4	3	3	2	3	5	1
P45594	P45594	10	10	10	Cofilin/actin-depolymerizing factor homolog	tsr	sp|P45594|CADF_DROME Cofilin/actin-depolymerizing factor homolog OS=Drosophila melanogaster GN=tsr PE=1 SV=1	1	10	10	10	7	7	6	6	5	7	5	3	5	6	3	2	6	3	5	8	8	8	7	7	6	6	5	7	5	3	5	6	3	2	6	3	5	8	8	8	7	7
P45889	P45889	4	4	4	Actin-related protein 1	Arp1	sp|P45889|ACTZ_DROME Actin-related protein 1 OS=Drosophila melanogaster GN=Arp1 PE=2 SV=2	1	4	4	4	0	0	0	1	0	0	2	2	1	1	1	1	1	3	2	2	3	3	0	0	0	1	0	0	2	2	1	1	1	1	1	3	2	2	3	3	0	0
X2JCS6	X2JCS6;P46223	17;17	17;17	17;17	60S ribosomal protein L7a	RpL7A	tr|X2JCS6|X2JCS6_DROME Ribosomal protein L7A, isoform E OS=Drosophila melanogaster GN=RpL7A PE=4 SV=1;sp|P46223|RL7A_DROME 60S ribosomal protein L7a OS=Drosophila melanogaster GN=RpL7A PE=1 SV=2	2	17	17	17	14	10	11	11	9	10	13	8	13	8	7	8	9	9	9	6	3	9	14	10	11	11	9	10	13	8	13	8	7	8	9	9	9	6	3	9	14	10
P48148	P48148	9	9	9	Ras-like GTP-binding protein Rho1	Rho1	sp|P48148|RHO1_DROME Ras-like GTP-binding protein Rho1 OS=Drosophila melanogaster GN=Rho1 PE=1 SV=1	1	9	9	9	1	1	1	1	1	0	1	1	1	2	1	2	5	4	4	7	4	8	1	1	1	1	1	0	1	1	1	2	1	2	5	4	4	7	4	8	1	1
P48159	P48159	8	8	8	60S ribosomal protein L23	RpL23	sp|P48159|RL23_DROME 60S ribosomal protein L23 OS=Drosophila melanogaster GN=RpL23 PE=1 SV=2	1	8	8	8	4	4	5	3	3	7	5	2	6	5	5	2	8	5	6	2	5	3	4	4	5	3	3	7	5	2	6	5	5	2	8	5	6	2	5	3	4	4
P48588	P48588	11	11	11	40S ribosomal protein S25	RpS25	sp|P48588|RS25_DROME 40S ribosomal protein S25 OS=Drosophila melanogaster GN=RpS25 PE=1 SV=3	1	11	11	11	7	9	7	6	7	5	5	3	4	4	3	2	1	1	1	3	3	2	7	9	7	6	7	5	5	3	4	4	3	2	1	1	1	3	3	2	7	9
P48591	P48591	11	11	11	Ribonucleoside-diphosphate reductase large subunit	RnrL	sp|P48591|RIR1_DROME Ribonucleoside-diphosphate reductase large subunit OS=Drosophila melanogaster GN=RnrL PE=1 SV=2	1	11	11	11	0	0	0	1	1	1	1	1	1	1	1	1	7	3	4	9	2	4	0	0	0	1	1	1	1	1	1	1	1	1	7	3	4	9	2	4	0	0
P48609	P48609	6	5	5	Cyclin-dependent kinase 5 homolog	Cdk5	sp|P48609|CDK5_DROME Cyclin-dependent kinase 5 homolog OS=Drosophila melanogaster GN=Cdk5 PE=1 SV=2	1	6	5	5	0	0	0	0	0	0	1	1	1	1	1	1	1	1	2	5	6	5	0	0	0	0	0	0	0	0	0	0	0	0	0	0	1	4	5	4	0	0
P49028	P49028	5	5	5	Protein mago nashi	mago	sp|P49028|MGN_DROME Protein mago nashi OS=Drosophila melanogaster GN=mago PE=1 SV=1	1	5	5	5	4	3	1	1	0	0	2	1	2	1	3	2	3	2	2	1	0	0	4	3	1	1	0	0	2	1	2	1	3	2	3	2	2	1	0	0	4	3
X2JC35	X2JC35;P49630	13;13	13;13	13;13	60S ribosomal protein L36	RpL36	tr|X2JC35|X2JC35_DROME 60S ribosomal protein L36 OS=Drosophila melanogaster GN=RpL36 PE=2 SV=1;sp|P49630|RL36_DROME 60S ribosomal protein L36 OS=Drosophila melanogaster GN=RpL36 PE=1 SV=1	2	13	13	13	10	12	9	5	6	7	3	5	5	3	2	2	1	1	2	2	1	3	10	12	9	5	6	7	3	5	5	3	2	2	1	1	2	2	1	3	10	12
P49735	P49735	10	10	10	DNA replication licensing factor Mcm2	Mcm2	sp|P49735|MCM2_DROME DNA replication licensing factor Mcm2 OS=Drosophila melanogaster GN=Mcm2 PE=1 SV=1	1	10	10	10	2	0	0	0	0	0	0	0	1	3	1	2	7	5	5	7	3	6	2	0	0	0	0	0	0	0	1	3	1	2	7	5	5	7	3	6	2	0
P49906	P49906	6	6	6	Transcription initiation factor TFIID subunit 11	Taf11	sp|P49906|TAF11_DROME Transcription initiation factor TFIID subunit 11 OS=Drosophila melanogaster GN=Taf11 PE=1 SV=1	1	6	6	6	4	4	4	0	0	2	0	0	0	0	0	0	0	0	0	0	0	0	4	4	4	0	0	2	0	0	0	0	0	0	0	0	0	0	0	0	4	4
X2JDU0	X2JDU0;P50882	8;8	8;8	8;8	60S ribosomal protein L9	RpL9	tr|X2JDU0|X2JDU0_DROME Ribosomal protein L9, isoform C OS=Drosophila melanogaster GN=RpL9 PE=4 SV=1;sp|P50882|RL9_DROME 60S ribosomal protein L9 OS=Drosophila melanogaster GN=RpL9 PE=1 SV=2	2	8	8	8	3	1	2	5	5	6	6	3	5	5	4	3	4	5	5	3	5	5	3	1	2	5	5	6	6	3	5	5	4	3	4	5	5	3	5	5	3	1
P50887	P50887	10	10	10	60S ribosomal protein L22	RpL22	sp|P50887|RL22_DROME 60S ribosomal protein L22 OS=Drosophila melanogaster GN=RpL22 PE=1 SV=2	1	10	10	10	9	8	7	7	7	8	8	7	9	7	8	8	7	7	7	8	7	9	9	8	7	7	7	8	8	7	9	7	8	8	7	7	7	8	7	9	9	8
P51406	P51406	7	7	7	Bystin	bys	sp|P51406|BYS_DROME Bystin OS=Drosophila melanogaster GN=bys PE=1 SV=2	1	7	7	7	1	0	0	0	0	0	2	0	0	4	3	2	7	3	3	0	0	0	1	0	0	0	0	0	2	0	0	4	3	2	7	3	3	0	0	0	1	0
P52295	P52295	14	14	14	Importin subunit alpha	Pen	sp|P52295|IMA_DROME Importin subunit alpha OS=Drosophila melanogaster GN=Pen PE=1 SV=2	1	14	14	14	5	0	2	2	1	1	6	4	3	6	4	5	11	10	11	6	3	7	5	0	2	2	1	1	6	4	3	6	4	5	11	10	11	6	3	7	5	0
P52304	P52304	18	18	18	Serine/threonine-protein kinase polo	polo	sp|P52304|POLO_DROME Serine/threonine-protein kinase polo OS=Drosophila melanogaster GN=polo PE=1 SV=2	1	18	18	18	1	0	0	0	0	0	3	1	2	3	3	3	14	14	11	6	4	10	1	0	0	0	0	0	3	1	2	3	3	3	14	14	11	6	4	10	1	0
P53034	P53034	10	10	10	Replication factor C subunit 2	RfC4	sp|P53034|RFC2_DROME Replication factor C subunit 2 OS=Drosophila melanogaster GN=RfC4 PE=2 SV=1	1	10	10	10	2	0	1	4	3	4	5	2	4	6	3	4	7	8	8	6	4	6	2	0	1	4	3	4	5	2	4	6	3	4	7	8	8	6	4	6	2	0
P54353	P54353	7	7	7	Putative peptidyl-prolyl cis-trans isomerase dodo	dod	sp|P54353|DOD_DROME Putative peptidyl-prolyl cis-trans isomerase dodo OS=Drosophila melanogaster GN=dod PE=2 SV=3	1	7	7	7	4	3	1	3	2	6	2	3	2	3	1	1	2	1	1	4	4	4	4	3	1	3	2	6	2	3	2	3	1	1	2	1	1	4	4	4	4	3
P54358	P54358	8	8	8	DNA polymerase delta catalytic subunit	DNApol-delta	sp|P54358|DPOD1_DROME DNA polymerase delta catalytic subunit OS=Drosophila melanogaster GN=DNApol-delta PE=2 SV=2	1	8	8	8	0	0	0	0	0	0	0	0	0	0	0	0	6	3	3	3	0	4	0	0	0	0	0	0	0	0	0	0	0	0	6	3	3	3	0	4	0	0
P54397	P54397	23	23	23	39 kDa FK506-binding nuclear protein	FK506-bp1	sp|P54397|FKB39_DROME 39 kDa FK506-binding nuclear protein OS=Drosophila melanogaster GN=FK506-bp1 PE=1 SV=2	1	23	23	23	15	10	16	14	12	14	16	10	15	21	18	18	14	9	12	6	6	8	15	10	16	14	12	14	16	10	15	21	18	18	14	9	12	6	6	8	15	10
X2JGP4	X2JGP4;P54399	27;27	27;27	27;27	Protein disulfide-isomerase	Pdi	tr|X2JGP4|X2JGP4_DROME Protein disulfide-isomerase OS=Drosophila melanogaster GN=Pdi PE=3 SV=1;sp|P54399|PDI_DROME Protein disulfide-isomerase OS=Drosophila melanogaster GN=Pdi PE=2 SV=1	2	27	27	27	18	12	18	19	13	13	12	12	8	9	10	9	5	0	11	0	1	3	18	12	18	19	13	13	12	12	8	9	10	9	5	0	11	0	1	3	18	12
P55828	P55828	7	7	7	40S ribosomal protein S20	RpS20	sp|P55828|RS20_DROME 40S ribosomal protein S20 OS=Drosophila melanogaster GN=RpS20 PE=1 SV=1	1	7	7	7	5	6	5	5	7	6	5	5	4	4	4	3	3	4	4	5	5	5	5	6	5	5	7	6	5	5	4	4	4	3	3	4	4	5	5	5	5	6
P55830	P55830	20	20	20	40S ribosomal protein S3a	RpS3A	sp|P55830|RS3A_DROME 40S ribosomal protein S3a OS=Drosophila melanogaster GN=RpS3A PE=1 SV=4	1	20	20	20	12	10	13	15	15	16	13	14	15	14	14	14	15	18	17	15	14	14	12	10	13	15	15	16	13	14	15	14	14	14	15	18	17	15	14	14	12	10
P55841	P55841	15	15	15	60S ribosomal protein L14	RpL14	sp|P55841|RL14_DROME 60S ribosomal protein L14 OS=Drosophila melanogaster GN=RpL14 PE=1 SV=1	1	15	15	15	9	10	8	11	10	10	9	6	8	8	5	5	6	6	9	4	6	6	9	10	8	11	10	10	9	6	8	8	5	5	6	6	9	4	6	6	9	10
P56175	P56175	5	5	5	Probable RNA 3-terminal phosphate cyclase-like protein	Rtc1	sp|P56175|RCL1_DROME Probable RNA 3-terminal phosphate cyclase-like protein OS=Drosophila melanogaster GN=Rtc1 PE=2 SV=3	1	5	5	5	3	0	0	0	0	0	0	0	0	1	0	0	3	2	3	1	1	2	3	0	0	0	0	0	0	0	0	1	0	0	3	2	3	1	1	2	3	0
P80455	P80455	4	4	4	40S ribosomal protein S12	RpS12	sp|P80455|RS12_DROME 40S ribosomal protein S12 OS=Drosophila melanogaster GN=RpS12 PE=1 SV=2	1	4	4	4	3	0	1	1	0	1	0	0	0	0	0	0	0	0	1	4	3	3	3	0	1	1	0	1	0	0	0	0	0	0	0	0	1	4	3	3	3	0
P83094	P83094;Q7KUZ1	7;6	7;6	7;6	Stromal interaction molecule homolog	Stim	sp|P83094|STIM_DROME Stromal interaction molecule homolog OS=Drosophila melanogaster GN=Stim PE=1 SV=1;tr|Q7KUZ1|Q7KUZ1_DROME FI18406p1 OS=Drosophila melanogaster GN=Stim PE=1 SV=2	2	7	7	7	0	0	0	0	0	0	0	0	0	0	0	0	4	6	3	0	0	0	0	0	0	0	0	0	0	0	0	0	0	0	4	6	3	0	0	0	0	0
P91875	P91875	11	10	10	DNA-directed RNA polymerase I subunit RPA1	RpI1	sp|P91875|RPA1_DROME DNA-directed RNA polymerase I subunit RPA1 OS=Drosophila melanogaster GN=RpI1 PE=1 SV=2	1	11	10	10	0	0	0	0	0	0	0	0	0	0	0	0	8	6	5	0	1	3	0	0	0	0	0	0	0	0	0	0	0	0	8	6	4	0	1	2	0	0
P91926	P91926	4	4	4	AP-2 complex subunit alpha	AP-2alpha	sp|P91926|AP2A_DROME AP-2 complex subunit alpha OS=Drosophila melanogaster GN=AP-2alpha PE=1 SV=1	1	4	4	4	1	0	0	0	0	0	0	0	0	0	0	0	4	3	2	1	0	0	1	0	0	0	0	0	0	0	0	0	0	0	4	3	2	1	0	0	1	0
P92177	P92177	15	15	14	14-3-3 protein epsilon	14-3-3epsilon	sp|P92177|1433E_DROME 14-3-3 protein epsilon OS=Drosophila melanogaster GN=14-3-3epsilon PE=1 SV=2	1	15	15	14	9	5	6	3	3	4	5	1	7	10	3	5	7	9	6	5	7	9	9	5	6	3	3	4	5	1	7	10	3	5	7	9	6	5	7	9	9	4
Q02427	Q02427	6	6	2	RNA-binding protein 1	Rbp1	sp|Q02427|RBP1_DROME RNA-binding protein 1 OS=Drosophila melanogaster GN=Rbp1 PE=2 SV=3	1	6	6	2	4	6	5	5	5	4	2	1	4	4	4	1	3	2	2	4	4	5	4	6	5	5	5	4	2	1	4	4	4	1	3	2	2	4	4	5	1	2
X2J950	X2J950;Q03334	13;13	13;13	13;13	40S ribosomal protein S13	RpS13	tr|X2J950|X2J950_DROME GEO04621p1 OS=Drosophila melanogaster GN=RpS13 PE=2 SV=1;sp|Q03334|RS13_DROME 40S ribosomal protein S13 OS=Drosophila melanogaster GN=RpS13 PE=1 SV=3	2	13	13	13	9	11	9	8	8	10	5	4	8	6	5	5	3	2	3	4	3	4	9	11	9	8	8	10	5	4	8	6	5	5	3	2	3	4	3	4	9	11
Q03427	Q03427	59	58	3	Lamin-C	LamC	sp|Q03427|LAMC_DROME Lamin-C OS=Drosophila melanogaster GN=LamC PE=1 SV=2	1	59	58	3	41	29	28	46	43	46	43	34	27	37	30	28	22	24	27	15	19	18	40	28	27	45	42	45	43	34	27	37	30	28	22	24	27	15	19	18	3	3
X2JFR1	X2JFR1;Q8IR16;Q04047	16;16;16	16;16;16	14;14;14	Protein no-on-transient A	nonA	tr|X2JFR1|X2JFR1_DROME No on or off transient A, isoform D OS=Drosophila melanogaster GN=nonA PE=1 SV=1;tr|Q8IR16|Q8IR16_DROME No on or off transient A, isoform B OS=Drosophila melanogaster GN=nonA PE=1 SV=1;sp|Q04047|NONA_DROME Protein no-on-transient A O	3	16	16	14	12	11	9	10	11	11	10	9	7	8	8	8	5	3	4	3	2	2	12	11	9	10	11	11	10	9	7	8	8	8	5	3	4	3	2	2	10	10
Q05344	Q05344	25	25	25	FACT complex subunit Ssrp1	Ssrp	sp|Q05344|SSRP1_DROME FACT complex subunit Ssrp1 OS=Drosophila melanogaster GN=Ssrp PE=1 SV=2	1	25	25	25	23	7	11	9	8	9	4	5	6	11	4	5	6	9	5	2	2	2	23	7	11	9	8	9	4	5	6	11	4	5	6	9	5	2	2	2	23	7
Q05856	Q05856	7	7	7	Small nuclear ribonucleoprotein-associated protein B	SmB	sp|Q05856|RSMB_DROME Small nuclear ribonucleoprotein-associated protein B OS=Drosophila melanogaster GN=SmB PE=1 SV=1	1	7	7	7	7	4	6	6	6	6	5	3	4	6	3	4	4	4	3	5	3	4	7	4	6	6	6	6	5	3	4	6	3	4	4	4	3	5	3	4	7	4
Q05913	Q05913	13	13	13	General transcription factor IIF subunit 1	TfIIFalpha	sp|Q05913|T2FA_DROME General transcription factor IIF subunit 1 OS=Drosophila melanogaster GN=TfIIFalpha PE=1 SV=3	1	13	13	13	11	11	8	4	3	5	0	0	0	0	0	1	0	0	0	0	0	0	11	11	8	4	3	5	0	0	0	0	0	1	0	0	0	0	0	0	11	11
Q0E9B6	Q0E9B6;A1Z8U9	9;5	9;5	9;5	40S ribosomal protein S11	RpS11	sp|Q0E9B6|RS11_DROME 40S ribosomal protein S11 OS=Drosophila melanogaster GN=RpS11 PE=1 SV=1;tr|A1Z8U9|A1Z8U9_DROME Ribosomal protein S11, isoform B OS=Drosophila melanogaster GN=RpS11 PE=1 SV=1	2	9	9	9	4	2	2	6	7	5	4	3	4	2	2	2	6	6	6	3	5	6	4	2	2	6	7	5	4	3	4	2	2	2	6	6	6	3	5	6	4	2
Q24090	Q24090	9	9	9		Snr1	tr|Q24090|Q24090_DROME GH08712p OS=Drosophila melanogaster GN=Snr1 PE=1 SV=2	1	9	9	9	4	4	4	6	4	5	5	3	4	4	3	3	7	3	8	2	2	2	4	4	4	6	4	5	5	3	4	4	3	3	7	3	8	2	2	2	4	4
Q24113	Q24113	15	13	13		nonA-l	tr|Q24113|Q24113_DROME FI21126p1 OS=Drosophila melanogaster GN=nonA-l PE=1 SV=2	1	15	13	13	14	7	10	7	10	10	8	5	4	6	2	2	4	2	2	2	2	2	12	6	9	6	9	9	7	4	3	5	1	1	3	1	1	1	1	1	12	6
Q53ZT0	Q53ZT0;Q24133	9;9	9;9	9;9	DnaJ protein homolog 1	DnaJ-1	tr|Q53ZT0|Q53ZT0_DROME DNAJ-1 OS=Drosophila melanogaster GN=DnaJ-1 PE=1 SV=1;sp|Q24133|DNAJ1_DROME DnaJ protein homolog 1 OS=Drosophila melanogaster GN=DnaJ-1 PE=1 SV=3	2	9	9	9	9	5	7	2	1	3	0	0	0	1	0	0	0	0	0	0	0	0	9	5	7	2	1	3	0	0	0	1	0	0	0	0	0	0	0	0	9	5
Q24174	Q24174;M9PB99	11;6	11;6	11;6	Protein abrupt	ab	sp|Q24174|ABRU_DROME Protein abrupt OS=Drosophila melanogaster GN=ab PE=1 SV=2;tr|M9PB99|M9PB99_DROME Abrupt, isoform E OS=Drosophila melanogaster GN=ab PE=4 SV=1	2	11	11	11	3	2	4	5	7	8	8	3	4	7	3	3	5	3	3	2	2	3	3	2	4	5	7	8	8	3	4	7	3	3	5	3	3	2	2	3	3	2
Q24298	Q24298	23	23	23	DE-cadherin	shg	sp|Q24298|CADE_DROME DE-cadherin OS=Drosophila melanogaster GN=shg PE=1 SV=2	1	23	23	23	3	0	3	13	12	17	6	4	10	0	0	0	1	0	0	0	0	0	3	0	3	13	12	17	6	4	10	0	0	0	1	0	0	0	0	0	3	0
Q24311	Q24311	8	8	8	Cullin homolog 1	lin19	sp|Q24311|CUL1_DROME Cullin homolog 1 OS=Drosophila melanogaster GN=Cul1 PE=1 SV=2	1	8	8	8	0	0	0	0	0	0	0	0	0	2	0	0	6	5	2	2	0	0	0	0	0	0	0	0	0	0	0	2	0	0	6	5	2	2	0	0	0	0
Q24318	Q24318;A0A0B4KEQ0	6;4	6;4	6;4	Transcription factor Dp	Dp	sp|Q24318|TFDP_DROME Transcription factor Dp OS=Drosophila melanogaster GN=Dp PE=1 SV=2;tr|A0A0B4KEQ0|A0A0B4KEQ0_DROME DP transcription factor, isoform C OS=Drosophila melanogaster GN=Dp PE=1 SV=1	2	6	6	6	1	0	0	4	3	2	4	2	1	4	1	2	5	2	4	0	2	1	1	0	0	4	3	2	4	2	1	4	1	2	5	2	4	0	2	1	1	0
Q24319	Q24319	7	7	7	Dolichyl-diphosphooligosaccharide--protein glycosyltransferase 48 kDa subunit	Ost48	sp|Q24319|OST48_DROME Dolichyl-diphosphooligosaccharide--protein glycosyltransferase 48 kDa subunit OS=Drosophila melanogaster GN=Ost48 PE=2 SV=2	1	7	7	7	0	0	0	0	0	0	0	0	0	5	4	4	3	2	4	0	0	0	0	0	0	0	0	0	0	0	0	5	4	4	3	2	4	0	0	0	0	0
Q24368	Q24368	56	56	56	Chromatin-remodeling complex ATPase chain Iswi	Iswi	sp|Q24368|ISWI_DROME Chromatin-remodeling complex ATPase chain Iswi OS=Drosophila melanogaster GN=Iswi PE=1 SV=1	1	56	56	56	11	3	6	9	7	6	21	6	16	18	13	14	50	38	41	22	9	24	11	3	6	9	7	6	21	6	16	18	13	14	50	38	41	22	9	24	11	3
Q24478	Q24478	7	7	7	Centrosome-associated zinc finger protein CP190	Cp190	sp|Q24478|CP190_DROME Centrosome-associated zinc finger protein CP190 OS=Drosophila melanogaster GN=Cp190 PE=1 SV=2	1	7	7	7	4	0	0	1	1	3	1	1	1	3	1	2	3	3	4	4	3	3	4	0	0	1	1	3	1	1	1	3	1	2	3	3	4	4	3	3	4	0
Q8SYR3	Q8SYR3;Q24491	5;5	5;5	5;5	RNA-binding protein Rsf1	Rsf1	tr|Q8SYR3|Q8SYR3_DROME RE39606p OS=Drosophila melanogaster GN=Rsf1 PE=1 SV=1;sp|Q24491|RX21_DROME RNA-binding protein Rsf1 OS=Drosophila melanogaster GN=Rsf1 PE=1 SV=1	2	5	5	5	5	4	3	4	2	4	2	1	2	2	1	2	1	1	1	5	5	4	5	4	3	4	2	4	2	1	2	2	1	2	1	1	1	5	5	4	5	4
Q24572	Q24572	11	11	2	Probable histone-binding protein Caf1	Caf1	sp|Q24572|CAF1_DROME Probable histone-binding protein Caf1 OS=Drosophila melanogaster GN=Caf1 PE=1 SV=1	1	11	11	2	8	8	7	8	5	6	7	4	4	3	4	2	3	5	5	3	3	3	8	8	7	8	5	6	7	4	4	3	4	2	3	5	5	3	3	3	2	2
Q27268	Q27268;M9PC90	11;7	11;7	11;7	ATP-dependent RNA helicase WM6	Hel25E	sp|Q27268|DX39B_DROME ATP-dependent RNA helicase WM6 OS=Drosophila melanogaster GN=Hel25E PE=1 SV=1;tr|M9PC90|M9PC90_DROME Helicase at 25E, isoform D OS=Drosophila melanogaster GN=Hel25E PE=1 SV=1	2	11	11	11	4	3	5	5	4	4	4	4	2	5	4	2	9	10	8	9	9	9	4	3	5	5	4	4	4	4	2	5	4	2	9	10	8	9	9	9	4	3
Q27272	Q27272	11	11	11	Transcription initiation factor TFIID subunit 9	e(y)1	sp|Q27272|TAF9_DROME Transcription initiation factor TFIID subunit 9 OS=Drosophila melanogaster GN=e(y)1 PE=1 SV=1	1	11	11	11	8	10	7	6	3	4	2	2	3	4	4	3	3	3	1	0	0	1	8	10	7	6	3	4	2	2	3	4	4	3	3	3	1	0	0	1	8	10
Q3YMU0	Q3YMU0	21	21	21	Protein disulfide-isomerase	ERp60	tr|Q3YMU0|Q3YMU0_DROME Protein disulfide-isomerase (Fragment) OS=Drosophila melanogaster GN=ERp60 PE=1 SV=1	1	21	21	21	15	13	15	17	15	15	10	9	9	9	9	5	6	5	9	12	10	12	15	13	15	17	15	15	10	9	9	9	9	5	6	5	9	12	10	12	15	13
Q4ABE3	Q4ABE3	18	4	4		His1:CG33801	tr|Q4ABE3|Q4ABE3_DROME Histone H1 OS=Drosophila melanogaster GN=His1:CG33801 PE=3 SV=1	1	18	4	4	14	7	10	13	9	10	16	8	13	8	7	7	7	7	9	12	11	11	4	0	3	3	2	3	3	0	2	2	0	0	0	0	0	3	3	3	4	0
Q4V6X9	Q4V6X9	6	6	6			tr|Q4V6X9|Q4V6X9_DROME IP01247p OS=Drosophila melanogaster GN=CG17385 PE=2 SV=1	1	6	6	6	0	0	0	1	0	0	1	0	0	1	0	0	3	4	3	3	2	3	0	0	0	1	0	0	1	0	0	1	0	0	3	4	3	3	2	3	0	0
Q59E30	Q59E30;Q95RI5;M9PFH6;M9PFW1;Q59E29;Q86BI4	4;4;3;3;3;3	4;4;3;3;3;3	4;4;3;3;3;3	Failed axon connections	fax	tr|Q59E30|Q59E30_DROME Failed axon connections, isoform C OS=Drosophila melanogaster GN=fax PE=1 SV=1;sp|Q95RI5|FAXC_DROME Failed axon connections OS=Drosophila melanogaster GN=fax PE=1 SV=1;tr|M9PFH6|M9PFH6_DROME Failed axon connections, isoform E OS=Dros	6	4	4	4	0	0	0	0	0	0	1	0	1	1	1	1	4	2	4	1	1	3	0	0	0	0	0	0	1	0	1	1	1	1	4	2	4	1	1	3	0	0
Q59E33	Q59E33	13;4;3	13;4;3	13;4;3		scaf6	tr|Q59E33|Q59E33_DROME LD21442p OS=Drosophila melanogaster GN=scaf6 PE=1 SV=1	3	13	13	13	7	5	4	4	3	3	3	3	1	1	1	1	6	3	5	0	0	1	7	5	4	4	3	3	3	3	1	1	1	1	6	3	5	0	0	1	7	5
Q5BI50	Q5BI50	11	11	11		Cul4	tr|Q5BI50|Q5BI50_DROME Cullin 4, isoform A OS=Drosophila melanogaster GN=Cul4 PE=1 SV=1	1	11	11	11	0	0	0	0	0	0	2	0	0	1	0	0	8	5	5	2	0	3	0	0	0	0	0	0	2	0	0	1	0	0	8	5	5	2	0	3	0	0
Q5LJZ2	Q5LJZ2	9	9	9	Histone-lysine N-methyltransferase SETD1	Set1	sp|Q5LJZ2|SET1_DROME Histone-lysine N-methyltransferase SETD1 OS=Drosophila melanogaster GN=Set1 PE=1 SV=1	1	9	9	9	0	0	0	0	0	0	0	0	0	0	0	0	7	6	6	0	0	2	0	0	0	0	0	0	0	0	0	0	0	0	7	6	6	0	0	2	0	0
Q5U0X8	Q5U0X8	9	9	9			tr|Q5U0X8|Q5U0X8_DROME LD10780p OS=Drosophila melanogaster GN=CG12325 PE=1 SV=1	1	9	9	9	0	0	0	0	0	0	0	0	0	4	0	0	6	6	4	0	0	0	0	0	0	0	0	0	0	0	0	4	0	0	6	6	4	0	0	0	0	0
Q6NL44	Q6NL44	5	5	5			tr|Q6NL44|Q6NL44_DROME GH28815p OS=Drosophila melanogaster GN=CG31188 PE=1 SV=1	1	5	5	5	1	0	1	0	0	0	0	0	0	0	0	0	0	0	0	3	4	2	1	0	1	0	0	0	0	0	0	0	0	0	0	0	0	3	4	2	1	0
Q6NL75	Q6NL75;Q9VU62;Q7KUJ4	6;6;6	6;6;6	6;6;6		ImpL1	tr|Q6NL75|Q6NL75_DROME Ecdysone-inducible gene L1, isoform C OS=Drosophila melanogaster GN=ImpL1 PE=1 SV=1;tr|Q9VU62|Q9VU62_DROME Ecdysone-inducible gene L1, isoform A OS=Drosophila melanogaster GN=ImpL1 PE=1 SV=1;tr|Q7KUJ4|Q7KUJ4_DROME Ecdysone-inducible	3	6	6	6	4	4	2	1	0	0	0	0	0	0	0	0	0	0	0	0	0	0	4	4	2	1	0	0	0	0	0	0	0	0	0	0	0	0	0	0	4	4
Q6NP69	Q6NP69	22;4	22;4	22;4		gfzf	tr|Q6NP69|Q6NP69_DROME GST-containing FLYWCH zinc-finger protein OS=Drosophila melanogaster GN=gfzf PE=1 SV=1	2	22	22	22	1	0	1	0	3	3	5	2	3	5	2	4	16	17	16	6	8	10	1	0	1	0	3	3	5	2	3	5	2	4	16	17	16	6	8	10	1	0
Q709R6	Q709R6	7	7	7		bocks	sp|Q709R6|BOCKS_DROME LEM domain-containing protein Bocksbeutel OS=Drosophila melanogaster GN=bocks PE=1 SV=1	1	7	7	7	5	3	3	2	4	4	3	2	3	2	3	1	6	3	2	2	1	1	5	3	3	2	4	4	3	2	3	2	3	1	6	3	2	2	1	1	5	3
Q76NQ0	Q76NQ0	7	7	7	Dolichyl-diphosphooligosaccharide--protein glycosyltransferase subunit 1		tr|Q76NQ0|Q76NQ0_DROME Dolichyl-diphosphooligosaccharide--protein glycosyltransferase subunit 1 OS=Drosophila melanogaster GN=CG33303 PE=1 SV=1	1	7	7	7	0	0	0	0	0	0	0	0	0	2	0	1	3	3	4	5	5	6	0	0	0	0	0	0	0	0	0	2	0	1	3	3	4	5	5	6	0	0
Q7JNE1	Q7JNE1	18	18	18		prod	tr|Q7JNE1|Q7JNE1_DROME Non-histone chromosomal protein Prod OS=Drosophila melanogaster GN=prod PE=1 SV=1	1	18	18	18	7	6	10	12	8	12	8	6	8	10	9	7	14	10	13	3	4	3	7	6	10	12	8	12	8	6	8	10	9	7	14	10	13	3	4	3	7	6
Q7JQN4	Q7JQN4	20	20	20		Rs1	tr|Q7JQN4|Q7JQN4_DROME LD15481p OS=Drosophila melanogaster GN=Rs1 PE=1 SV=1	1	20	20	20	10	0	1	6	4	2	7	5	7	10	7	6	5	7	6	0	0	0	10	0	1	6	4	2	7	5	7	10	7	6	5	7	6	0	0	0	10	0
Q7JQT9	Q7JQT9	9	9	9			tr|Q7JQT9|Q7JQT9_DROME CG1671 OS=Drosophila melanogaster GN=CG1671 PE=1 SV=1	1	9	9	9	0	0	0	0	0	0	2	0	0	6	2	2	5	7	4	0	1	0	0	0	0	0	0	0	2	0	0	6	2	2	5	7	4	0	1	0	0	0
Q7JR58	Q7JR58	9	9	9			tr|Q7JR58|Q7JR58_DROME CG6543, isoform A OS=Drosophila melanogaster GN=CG6543 PE=1 SV=1	1	9	9	9	9	5	6	6	4	5	4	2	2	4	2	1	4	4	3	9	4	8	9	5	6	6	4	5	4	2	2	4	2	1	4	4	3	9	4	8	9	5
Q7JRE4	Q7JRE4	8	8	8		MAN1	sp|Q7JRE4|MAN1_DROME Inner nuclear membrane protein Man1 OS=Drosophila melanogaster GN=MAN1 PE=1 SV=1	1	8	8	8	1	0	0	0	0	0	0	0	0	0	0	0	6	5	5	0	1	0	1	0	0	0	0	0	0	0	0	0	0	0	6	5	5	0	1	0	1	0
Q7JRH5	Q7JRH5	6	6	6			tr|Q7JRH5|Q7JRH5_DROME CG5726 OS=Drosophila melanogaster GN=CG5726 PE=1 SV=1	1	6	6	6	0	0	0	1	1	0	1	0	0	2	2	2	5	4	4	1	1	2	0	0	0	1	1	0	1	0	0	2	2	2	5	4	4	1	1	2	0	0
Q7JRJ1	Q7JRJ1	3	3	3	Ell-associated factor Eaf	Eaf	sp|Q7JRJ1|EAF_DROME Ell-associated factor Eaf OS=Drosophila melanogaster GN=Eaf PE=1 SV=1	1	3	3	3	3	3	2	0	0	0	0	0	0	0	0	0	0	0	0	0	0	0	3	3	2	0	0	0	0	0	0	0	0	0	0	0	0	0	0	0	3	3
Q7JUZ6	Q7JUZ6;A8DYF7;A8WHG9	12;8;7	12;8;7	12;8;7		mrj;CG8448	tr|Q7JUZ6|Q7JUZ6_DROME DnaJ-related co-chaperone MRJ OS=Drosophila melanogaster GN=mrj PE=2 SV=1;tr|A8DYF7|A8DYF7_DROME Mrj, isoform E OS=Drosophila melanogaster GN=mrj PE=4 SV=1;tr|A8WHG9|A8WHG9_DROME IP17752p OS=Drosophila melanogaster GN=mrj PE=2 SV=1	3	12	12	12	12	8	9	4	7	5	0	1	1	0	1	0	0	0	0	0	0	0	12	8	9	4	7	5	0	1	1	0	1	0	0	0	0	0	0	0	12	8
Q7JVH6	Q7JVH6	6	6	6			tr|Q7JVH6|Q7JVH6_DROME CG9436 OS=Drosophila melanogaster GN=CG9436 PE=1 SV=1	1	6	6	6	4	2	3	5	4	6	1	2	3	1	1	1	2	1	1	5	4	5	4	2	3	5	4	6	1	2	3	1	1	1	2	1	1	5	4	5	4	2
Q7JVP4	Q7JVP4	10	10	10		Br140	tr|Q7JVP4|Q7JVP4_DROME Br140, isoform A OS=Drosophila melanogaster GN=Br140 PE=1 SV=1	1	10	10	10	0	0	0	0	0	0	0	0	0	0	0	0	7	6	5	4	2	3	0	0	0	0	0	0	0	0	0	0	0	0	7	6	5	4	2	3	0	0
Q7JWH6	Q7JWH6	5	5	5			tr|Q7JWH6|Q7JWH6_DROME CG1888, isoform A OS=Drosophila melanogaster GN=CG1888 PE=1 SV=1	1	5	5	5	0	0	0	1	0	0	2	1	1	3	3	3	4	3	4	0	0	1	0	0	0	1	0	0	2	1	1	3	3	3	4	3	4	0	0	1	0	0
Q7JXF5	Q7JXF5	18	18	18		Nup62	tr|Q7JXF5|Q7JXF5_DROME GH12838p OS=Drosophila melanogaster GN=Nup62 PE=1 SV=1	1	18	18	18	18	16	16	16	14	14	4	5	3	5	4	3	1	0	0	0	0	0	18	16	16	16	14	14	4	5	3	5	4	3	1	0	0	0	0	0	18	16
Q7JXU4	Q7JXU4	16	16	16		Ns2	tr|Q7JXU4|Q7JXU4_DROME Nuclear GTP binding protein OS=Drosophila melanogaster GN=Ns2 PE=1 SV=1	1	16	16	16	13	1	3	6	5	2	2	1	0	5	3	2	1	1	3	0	0	1	13	1	3	6	5	2	2	1	0	5	3	2	1	1	3	0	0	1	13	1
Q9XZ57	Q9XZ57;Q7JZD3;A1Z6P3	11;11;7	11;11;7	11;11;7		Eb1	tr|Q9XZ57|Q9XZ57_DROME Eb1, isoform E OS=Drosophila melanogaster GN=Eb1 PE=1 SV=1;tr|Q7JZD3|Q7JZD3_DROME Eb1, isoform A OS=Drosophila melanogaster GN=Eb1 PE=1 SV=1;tr|A1Z6P3|A1Z6P3_DROME Eb1, isoform F OS=Drosophila melanogaster GN=Eb1 PE=1 SV=2	3	11	11	11	5	0	2	4	2	1	2	1	4	0	1	1	3	5	2	7	5	8	5	0	2	4	2	1	2	1	4	0	1	1	3	5	2	7	5	8	5	0
Q7JZF5	Q7JZF5	4	4	4		Rpb5	tr|Q7JZF5|Q7JZF5_DROME RE34924p OS=Drosophila melanogaster GN=Rpb5 PE=1 SV=1	1	4	4	4	1	3	2	0	2	2	3	1	2	3	3	3	4	3	3	2	2	2	1	3	2	0	2	2	3	1	2	3	3	3	4	3	3	2	2	2	1	3
Q7JZW2	Q7JZW2;A1ZAH8	8;5	8;5	8;5		RpS15	tr|Q7JZW2|Q7JZW2_DROME GEO07301p1 OS=Drosophila melanogaster GN=RpS15 PE=1 SV=1;tr|A1ZAH8|A1ZAH8_DROME Ribosomal protein S15, isoform B OS=Drosophila melanogaster GN=RpS15 PE=1 SV=1	2	8	8	8	5	6	5	3	2	3	1	0	2	1	1	1	0	0	0	3	2	1	5	6	5	3	2	3	1	0	2	1	1	1	0	0	0	3	2	1	5	6
Q7JZZ3	Q7JZZ3	5	5	5			tr|Q7JZZ3|Q7JZZ3_DROME RE03883p OS=Drosophila melanogaster GN=CG13321 PE=1 SV=1	1	5	5	5	1	2	1	3	3	5	0	0	0	0	0	0	0	0	0	1	2	0	1	2	1	3	3	5	0	0	0	0	0	0	0	0	0	1	2	0	1	2
Q7K003	Q7K003	4	4	4		MrgBP	tr|Q7K003|Q7K003_DROME MRG/MORF4L binding protein OS=Drosophila melanogaster GN=MrgBP PE=1 SV=1	1	4	4	4	3	3	3	1	2	2	0	0	0	0	0	0	0	0	0	0	0	0	3	3	3	1	2	2	0	0	0	0	0	0	0	0	0	0	0	0	3	3
Q7K012	Q7K012	19	19	19		Bap55	tr|Q7K012|Q7K012_DROME Brahma associated protein 55kD OS=Drosophila melanogaster GN=Bap55 PE=1 SV=1	1	19	19	19	12	13	11	4	1	0	14	6	6	9	8	8	12	7	12	6	4	6	12	13	11	4	1	0	14	6	6	9	8	8	12	7	12	6	4	6	12	13
Q7K0B6	Q7K0B6	8	8	8		GstT1	tr|Q7K0B6|Q7K0B6_DROME Glutathione S transferase T1 OS=Drosophila melanogaster GN=GstT1 PE=1 SV=1	1	8	8	8	1	0	0	0	0	0	1	0	1	0	1	0	0	1	1	8	5	6	1	0	0	0	0	0	1	0	1	0	1	0	0	1	1	8	5	6	1	0
Q7K0D3	Q7K0D3	8	8	8			tr|Q7K0D3|Q7K0D3_DROME CG12909 protein OS=Drosophila melanogaster GN=CG12909 PE=1 SV=1	1	8	8	8	4	2	3	5	5	4	3	5	3	4	2	0	1	4	1	3	2	3	4	2	3	5	5	4	3	5	3	4	2	0	1	4	1	3	2	3	4	2
Q7K0D8	Q7K0D8	22	22	22		Nup50	tr|Q7K0D8|Q7K0D8_DROME LD27030p OS=Drosophila melanogaster GN=Nup50 PE=1 SV=1	1	22	22	22	6	4	5	12	9	15	9	6	10	9	4	5	12	7	5	8	2	3	6	4	5	12	9	15	9	6	10	9	4	5	12	7	5	8	2	3	6	4
Q7K0K1	Q7K0K1	12	12	12			tr|Q7K0K1|Q7K0K1_DROME CG2063 OS=Drosophila melanogaster GN=CG2063 PE=2 SV=1	1	12	12	12	10	6	11	9	5	6	3	3	4	5	3	4	3	2	2	0	0	0	10	6	11	9	5	6	3	3	4	5	3	4	3	2	2	0	0	0	10	6
Q7K0X3	Q7K0X3	8	8	8			tr|Q7K0X3|Q7K0X3_DROME CG2469, isoform A OS=Drosophila melanogaster GN=CG2469 PE=1 SV=1	1	8	8	8	1	0	0	0	0	0	0	0	0	0	0	0	7	3	5	0	0	0	1	0	0	0	0	0	0	0	0	0	0	0	7	3	5	0	0	0	1	0
Q7K0Y1	Q7K0Y1	18	18	18	Ribosome biogenesis protein BOP1 homolog	CG5033	sp|Q7K0Y1|BOP1_DROME Ribosome biogenesis protein BOP1 homolog OS=Drosophila melanogaster GN=CG5033 PE=2 SV=1	1	18	18	18	8	1	1	6	5	3	6	4	6	9	5	3	8	5	7	2	0	3	8	1	1	6	5	3	6	4	6	9	5	3	8	5	7	2	0	3	8	1
Q7K159	Q7K159	4	4	4		mip40	tr|Q7K159|Q7K159_DROME LD06557p OS=Drosophila melanogaster GN=mip40 PE=1 SV=1	1	4	4	4	2	1	2	1	1	1	2	2	2	2	2	2	1	1	2	1	0	2	2	1	2	1	1	1	2	2	2	2	2	2	1	1	2	1	0	2	2	1
Q7K180	Q7K180	21	21	21		Map60	tr|Q7K180|Q7K180_DROME LD02709p OS=Drosophila melanogaster GN=Map60 PE=1 SV=1	1	21	21	21	16	16	15	18	15	16	13	14	12	11	11	10	2	0	1	0	0	0	16	16	15	18	15	16	13	14	12	11	11	10	2	0	1	0	0	0	16	16
Q7K2B0	Q7K2B0	8	8	8	Ribosomal RNA-processing protein 8	CG7137	sp|Q7K2B0|RRP8_DROME Ribosomal RNA-processing protein 8 OS=Drosophila melanogaster GN=CG7137 PE=1 SV=1	1	8	8	8	0	0	0	3	1	1	5	2	2	4	5	6	7	4	8	4	0	4	0	0	0	3	1	1	5	2	2	4	5	6	7	4	8	4	0	4	0	0
Q7K2X8	Q7K2X8	10	10	10		Nup44A	tr|Q7K2X8|Q7K2X8_DROME Nucleoporin at 44A, isoform A OS=Drosophila melanogaster GN=Nup44A PE=1 SV=1	1	10	10	10	3	1	1	1	0	0	2	0	4	8	5	4	9	8	8	1	3	4	3	1	1	1	0	0	2	0	4	8	5	4	9	8	8	1	3	4	3	1
Q7K3D4	Q7K3D4	3	3	3			tr|Q7K3D4|Q7K3D4_DROME Peptidylprolyl isomerase OS=Drosophila melanogaster GN=CG5482 PE=1 SV=1	1	3	3	3	0	0	0	0	0	0	0	0	0	2	0	1	3	2	2	0	0	0	0	0	0	0	0	0	0	0	0	2	0	1	3	2	2	0	0	0	0	0
Q7K3D8	Q7K3D8	19	19	19		DMAP1	tr|Q7K3D8|Q7K3D8_DROME DNA methyltransferase 1 associated protein 1 OS=Drosophila melanogaster GN=DMAP1 PE=1 SV=1	1	19	19	19	17	10	12	14	7	7	7	6	5	6	7	4	3	2	4	0	0	0	17	10	12	14	7	7	7	6	5	6	7	4	3	2	4	0	0	0	17	10
Q7K3J0	Q7K3J0	19	19	19			tr|Q7K3J0|Q7K3J0_DROME CG8258 OS=Drosophila melanogaster GN=CCT8 PE=1 SV=1	1	19	19	19	2	0	0	1	1	1	7	2	3	4	3	5	16	14	18	9	5	10	2	0	0	1	1	1	7	2	3	4	3	5	16	14	18	9	5	10	2	0
Q7K3M5	Q7K3M5	23	23	22		Dhx15	tr|Q7K3M5|Q7K3M5_DROME DHX15 ortholog, isoform A OS=Drosophila melanogaster GN=Dhx15 PE=1 SV=1	1	23	23	22	1	0	0	1	0	0	5	2	1	11	5	7	15	9	11	7	4	7	1	0	0	1	0	0	5	2	1	11	5	7	15	9	11	7	4	7	1	0
Q7K4P0	Q7K4P0	3	3	3			tr|Q7K4P0|Q7K4P0_DROME CG8617 OS=Drosophila melanogaster GN=CG8617 PE=2 SV=1	1	3	3	3	0	0	0	2	2	3	2	1	1	2	1	0	3	1	1	0	0	1	0	0	0	2	2	3	2	1	1	2	1	0	3	1	1	0	0	1	0	0
Q7K4R2	Q7K4R2	6	6	6		CG11504-RA	tr|Q7K4R2|Q7K4R2_DROME LD26477p OS=Drosophila melanogaster GN=CG11504-RA PE=2 SV=1	1	6	6	6	3	1	1	5	2	2	2	0	0	1	1	0	1	0	1	0	0	0	3	1	1	5	2	2	2	0	0	1	1	0	1	0	1	0	0	0	3	1
Q7K5M2	Q7K5M2;A0A0B4LFE1	12;11	12;11	12;11			tr|Q7K5M2|Q7K5M2_DROME GH05836p OS=Drosophila melanogaster GN=CG10139 PE=2 SV=1;tr|A0A0B4LFE1|A0A0B4LFE1_DROME Uncharacterized protein, isoform B OS=Drosophila melanogaster GN=CG10139 PE=4 SV=1	2	12	12	12	3	1	2	5	6	7	8	5	8	5	5	4	5	7	4	3	2	5	3	1	2	5	6	7	8	5	8	5	5	4	5	7	4	3	2	5	3	1
Q7KJA9	Q7KJA9	9	9	9		sxc	tr|Q7KJA9|Q7KJA9_DROME O-glycosyltransferase OS=Drosophila melanogaster GN=sxc PE=1 SV=1	1	9	9	9	0	0	0	0	0	0	0	0	0	0	0	0	6	5	2	1	0	2	0	0	0	0	0	0	0	0	0	0	0	0	6	5	2	1	0	2	0	0
Q7KK96	Q7KK96	24	24	24	Structural maintenance of chromosomes protein	SMC2	tr|Q7KK96|Q7KK96_DROME Structural maintenance of chromosomes protein OS=Drosophila melanogaster GN=SMC2 PE=1 SV=1	1	24	24	24	0	0	0	0	0	0	0	0	0	0	0	0	17	12	9	7	6	6	0	0	0	0	0	0	0	0	0	0	0	0	17	12	9	7	6	6	0	0
Q7KKI0	Q7KKI0;A1Z8U4	21;19	21;19	21;19		Cct5	tr|Q7KKI0|Q7KKI0_DROME GM12270p OS=Drosophila melanogaster GN=CCT5 PE=1 SV=1;tr|A1Z8U4|A1Z8U4_DROME T-complex chaperonin 5, isoform B OS=Drosophila melanogaster GN=CCT5 PE=1 SV=1	2	21	21	21	0	0	0	2	0	0	3	1	4	4	1	3	16	16	17	8	4	10	0	0	0	2	0	0	3	1	4	4	1	3	16	16	17	8	4	10	0	0
Q7KLW9	Q7KLW9	16	16	16		Prp19	tr|Q7KLW9|Q7KLW9_DROME BcDNA.LD02793 OS=Drosophila melanogaster GN=Prp19 PE=1 SV=1	1	16	16	16	16	10	12	8	5	8	6	4	2	9	7	5	8	6	9	5	3	2	16	10	12	8	5	8	6	4	2	9	7	5	8	6	9	5	3	2	16	10
Q7KLX3	Q7KLX3	3	3	3		Tapdelta	tr|Q7KLX3|Q7KLX3_DROME GEO05407p1 OS=Drosophila melanogaster GN=Tapdelta PE=1 SV=1	1	3	3	3	2	2	2	2	1	2	3	2	3	2	1	2	3	3	3	2	1	2	2	2	2	2	1	2	3	2	3	2	1	2	3	3	3	2	1	2	2	2
Q7KMI3	Q7KMI3	12	12	12		BcDNA.LD23371	tr|Q7KMI3|Q7KMI3_DROME BcDNA.LD23371 OS=Drosophila melanogaster GN=BcDNA.LD23371 PE=2 SV=1	1	12	12	12	1	0	0	3	0	1	2	0	0	1	0	1	7	6	6	1	1	3	1	0	0	3	0	1	2	0	0	1	0	1	7	6	6	1	1	3	1	0
Q7KMJ6	Q7KMJ6	38	38	38		nito	tr|Q7KMJ6|Q7KMJ6_DROME BcDNA.GH11110 OS=Drosophila melanogaster GN=nito PE=1 SV=1	1	38	38	38	10	0	5	22	17	19	24	15	16	27	16	19	35	27	24	17	18	18	10	0	5	22	17	19	24	15	16	27	16	19	35	27	24	17	18	18	10	0
Q7KMQ0	Q7KMQ0	11;1;1	11;1;1	11;1;1		Rpt1	tr|Q7KMQ0|Q7KMQ0_DROME 26S proteasome regulatory complex subunit p48B OS=Drosophila melanogaster GN=Rpt1 PE=1 SV=1	3	11	11	11	0	1	0	3	2	1	2	1	1	5	1	2	7	5	6	1	2	1	0	1	0	3	2	1	2	1	1	5	1	2	7	5	6	1	2	1	0	1
Q7KN62	Q7KN62;A0A0B4LFZ4	16;15	16;15	16;15	Transitional endoplasmic reticulum ATPase TER94	TER94	sp|Q7KN62|TERA_DROME Transitional endoplasmic reticulum ATPase TER94 OS=Drosophila melanogaster GN=TER94 PE=1 SV=1;tr|A0A0B4LFZ4|A0A0B4LFZ4_DROME TER94, isoform E OS=Drosophila melanogaster GN=TER94 PE=1 SV=1	2	16	16	16	8	3	6	7	3	5	1	3	3	3	0	3	6	9	6	6	5	6	8	3	6	7	3	5	1	3	3	3	0	3	6	9	6	6	5	6	8	3
Q7KN75	Q7KN75	16	16	16		Dp1	tr|Q7KN75|Q7KN75_DROME Dodeca-satellite-binding protein 1, isoform A OS=Drosophila melanogaster GN=Dp1 PE=1 SV=1	1	16	16	16	3	1	3	1	1	4	0	0	1	0	0	0	4	6	6	11	5	11	3	1	3	1	1	4	0	0	1	0	0	0	4	6	6	11	5	11	3	1
Q7KN94	Q7KN94	8	8	8		wal	tr|Q7KN94|Q7KN94_DROME Walrus, isoform A OS=Drosophila melanogaster GN=wal PE=1 SV=1	1	8	8	8	4	2	6	7	7	6	2	1	5	3	0	1	2	4	1	1	1	3	4	2	6	7	7	6	2	1	5	3	0	1	2	4	1	1	1	3	4	2
Q7KND8	Q7KND8	10	10	10		Mad1	tr|Q7KND8|Q7KND8_DROME FI09619p OS=Drosophila melanogaster GN=Mad1 PE=1 SV=1	1	10	10	10	0	0	0	0	0	0	0	0	0	0	0	0	4	5	6	2	2	3	0	0	0	0	0	0	0	0	0	0	0	0	4	5	6	2	2	3	0	0
Q7KSE0	Q7KSE0;Q9VEC4	4;4	4;4	4;4			tr|Q7KSE0|Q7KSE0_DROME CG7208, isoform B OS=Drosophila melanogaster GN=CG7208 PE=2 SV=2;tr|Q9VEC4|Q9VEC4_DROME CG7208, isoform A OS=Drosophila melanogaster GN=CG7208 PE=4 SV=3	2	4	4	4	0	0	1	1	0	1	0	0	0	1	0	0	4	3	4	0	0	3	0	0	1	1	0	1	0	0	0	1	0	0	4	3	4	0	0	3	0	0
Q7KSM5	Q7KSM5	7	7	7		Aos1	tr|Q7KSM5|Q7KSM5_DROME Activator of SUMO 1 OS=Drosophila melanogaster GN=Aos1 PE=1 SV=1	1	7	7	7	0	0	1	1	0	0	3	0	3	4	2	1	5	5	4	3	3	5	0	0	1	1	0	0	3	0	3	4	2	1	5	5	4	3	3	5	0	0
Q7KSN8	Q7KSN8;Q9VGG9	26;25	26;25	26;25			tr|Q7KSN8|Q7KSN8_DROME Uncharacterized protein, isoform D OS=Drosophila melanogaster GN=CG31368 PE=1 SV=2;tr|Q9VGG9|Q9VGG9_DROME RE35509p OS=Drosophila melanogaster GN=CG31368 PE=1 SV=4	2	26	26	26	0	0	0	0	0	0	0	0	0	0	0	0	19	14	12	7	2	4	0	0	0	0	0	0	0	0	0	0	0	0	19	14	12	7	2	4	0	0
Q7KUA4	Q7KUA4	7	7	7		Uba2	tr|Q7KUA4|Q7KUA4_DROME LD22577p OS=Drosophila melanogaster GN=Uba2 PE=1 SV=1	1	7	7	7	2	0	0	1	1	0	1	0	0	1	0	0	4	3	2	3	3	6	2	0	0	1	1	0	1	0	0	1	0	0	4	3	2	3	3	6	2	0
Q7KUT2	Q7KUT2	11	11	11	Lon protease homolog, mitochondrial	Lon	sp|Q7KUT2|LONM_DROME Lon protease homolog, mitochondrial OS=Drosophila melanogaster GN=Lon PE=1 SV=1	1	11	11	11	1	0	1	0	0	0	0	0	0	0	0	0	7	4	6	3	1	6	1	0	1	0	0	0	0	0	0	0	0	0	7	4	6	3	1	6	1	0
X2JE34	X2JE34;Q8IR13;Q9VXF8;Q7KUX7;X2JC79	9;9;9;9;9	9;9;9;9;9	9;9;9;9;9		Rbp2	tr|X2JE34|X2JE34_DROME RNA-binding protein 2, isoform E OS=Drosophila melanogaster GN=eIF4H1 PE=1 SV=1;tr|Q8IR13|Q8IR13_DROME RNA-binding protein 2, isoform B OS=Drosophila melanogaster GN=eIF4H1 PE=1 SV=1;tr|Q9VXF8|Q9VXF8_DROME RNA-binding protein 2, isof	5	9	9	9	6	4	6	4	4	4	3	3	3	2	4	5	2	1	3	8	5	7	6	4	6	4	4	4	3	3	3	2	4	5	2	1	3	8	5	7	6	4
Q7KVQ0	Q7KVQ0	8	8	8	Probable H/ACA ribonucleoprotein complex subunit 1	CG4038	sp|Q7KVQ0|GAR1_DROME Probable H/ACA ribonucleoprotein complex subunit 1 OS=Drosophila melanogaster GN=CG4038 PE=2 SV=1	1	8	8	8	8	4	5	4	3	3	2	0	2	1	1	0	1	1	1	2	1	2	8	4	5	4	3	3	2	0	2	1	1	0	1	1	1	2	1	2	8	4
Q7KVX5	Q7KVX5;Q9W4N8	10;10	10;10	10;10		Vap-33A	tr|Q7KVX5|Q7KVX5_DROME VAMP-associated protein of 33kDa ortholog A, isoform A OS=Drosophila melanogaster GN=Vap33 PE=1 SV=1;tr|Q9W4N8|Q9W4N8_DROME LD30122p OS=Drosophila melanogaster GN=Vap33 PE=1 SV=1	2	10	10	10	5	1	2	1	1	1	2	2	2	3	1	1	7	10	8	3	4	6	5	1	2	1	1	1	2	2	2	3	1	1	7	10	8	3	4	6	5	1
Q7PLL6	Q7PLL6	14;1	14;1	14;1			tr|Q7PLL6|Q7PLL6_DROME Uncharacterized protein, isoform A OS=Drosophila melanogaster GN=CG17514 PE=1 SV=2	2	14	14	14	0	0	0	0	0	0	0	0	0	0	0	0	8	8	5	2	0	9	0	0	0	0	0	0	0	0	0	0	0	0	8	8	5	2	0	9	0	0
Q7PLS8	Q7PLS8	15	15	15	Integrator complex subunit 3 homolog	IntS3	sp|Q7PLS8|INT3_DROME Integrator complex subunit 3 OS=Drosophila melanogaster GN=IntS3 PE=1 SV=1	1	15	15	15	0	0	0	0	0	0	0	0	0	0	0	0	13	8	7	1	0	5	0	0	0	0	0	0	0	0	0	0	0	0	13	8	7	1	0	5	0	0
Q7YZ99	Q7YZ99;Q9W0B0;A8JNI2	12;12;11;3;3	12;12;11;3;3	12;12;11;3;3			tr|Q7YZ99|Q7YZ99_DROME CG7971, isoform A OS=Drosophila melanogaster GN=CG7971 PE=1 SV=1;tr|Q9W0B0|Q9W0B0_DROME CG7971, isoform C OS=Drosophila melanogaster GN=CG7971 PE=1 SV=2;tr|A8JNI2|A8JNI2_DROME CG7971, isoform F OS=Drosophila melanogaster GN=CG7971 PE	5	12	12	12	10	5	6	9	6	6	2	0	2	2	0	0	3	3	4	0	0	0	10	5	6	9	6	6	2	0	2	2	0	0	3	3	4	0	0	0	10	5
Q7YZA2	Q7YZA2	21	21	21	Uncharacterized protein CG7065	CG7065	sp|Q7YZA2|Y7065_DROME Uncharacterized protein CG7065 OS=Drosophila melanogaster GN=CG7065 PE=1 SV=1	1	21	21	21	1	0	0	1	0	0	0	0	0	0	0	0	15	12	11	1	3	5	1	0	0	1	0	0	0	0	0	0	0	0	15	12	11	1	3	5	1	0
Q86B47	Q86B47;X2JKW3	21;19	21;19	21;19	Probable ATP-dependent RNA helicase CG8611	CG8611	sp|Q86B47|Y8611_DROME Probable ATP-dependent RNA helicase CG8611 OS=Drosophila melanogaster GN=CG8611 PE=1 SV=1;tr|X2JKW3|X2JKW3_DROME CG8611, isoform C OS=Drosophila melanogaster GN=CG8611 PE=4 SV=1	2	21	21	21	5	0	0	6	0	1	11	2	6	12	6	9	16	12	10	1	0	2	5	0	0	6	0	1	11	2	6	12	6	9	16	12	10	1	0	2	5	0
Q86B87	Q86B87;A0A0B4K6B8;A0A0B4K7A6	10;9;9;1	10;9;9;1	10;9;9;1	Modifier of mdg4	mod(mdg4)	sp|Q86B87|MMD4_DROME Modifier of mdg4 OS=Drosophila melanogaster GN=mod(mdg4) PE=1 SV=1;tr|A0A0B4K6B8|A0A0B4K6B8_DROME Modifier of mdg4, isoform AE OS=Drosophila melanogaster GN=mod(mdg4) PE=1 SV=1;tr|A0A0B4K7A6|A0A0B4K7A6_DROME Modifier of mdg4, isoform A	4	10	10	10	5	1	3	6	8	7	5	5	5	4	4	5	6	5	5	3	3	4	5	1	3	6	8	7	5	5	5	4	4	5	6	5	5	3	3	4	5	1
Q9VDL2	Q9VDL2;Q86BR8	13;13	13;13	13;13		TFAM	tr|Q9VDL2|Q9VDL2_DROME LD40493p OS=Drosophila melanogaster GN=TFAM PE=1 SV=1;tr|Q86BR8|Q86BR8_DROME Mitochondrial transcription factor A, isoform B OS=Drosophila melanogaster GN=TFAM PE=1 SV=1	2	13	13	13	11	6	8	5	3	6	4	2	3	2	1	1	1	1	1	6	7	3	11	6	8	5	3	6	4	2	3	2	1	1	1	1	1	6	7	3	11	6
Q86BS3	Q86BS3	23	23	23		Chro	tr|Q86BS3|Q86BS3_DROME Chromator, isoform A OS=Drosophila melanogaster GN=Chro PE=1 SV=1	1	23	23	23	12	8	9	14	9	12	14	9	13	7	9	10	13	7	10	9	11	10	12	8	9	14	9	12	14	9	13	7	9	10	13	7	10	9	11	10	12	8
Q86BY9	Q86BY9	5	5	5	Protein rigor mortis	rig	sp|Q86BY9|RIG_DROME Protein rigor mortis OS=Drosophila melanogaster GN=rig PE=1 SV=1	1	5	5	5	1	0	0	0	0	0	0	0	0	0	0	0	3	2	4	0	0	1	1	0	0	0	0	0	0	0	0	0	0	0	3	2	4	0	0	1	1	0
Q86CW5	Q86CW5	12	12	12		Hmr	tr|Q86CW5|Q86CW5_DROME Hmr OS=Drosophila melanogaster GN=Hmr PE=4 SV=1	1	12	12	12	0	0	0	0	0	0	0	0	0	2	0	0	11	8	7	2	2	3	0	0	0	0	0	0	0	0	0	2	0	0	11	8	7	2	2	3	0	0
Q8IMI7	Q8IMI7;Q9VA91	30;30	30;30	30;30	40S ribosomal protein S7	RpS7	tr|Q8IMI7|Q8IMI7_DROME Ribosomal protein S7, isoform E OS=Drosophila melanogaster GN=RpS7 PE=1 SV=2;sp|Q9VA91|RS7_DROME 40S ribosomal protein S7 OS=Drosophila melanogaster GN=RpS7 PE=1 SV=1	2	30	30	30	16	22	20	22	24	20	15	14	16	14	12	11	8	8	6	10	12	10	16	22	20	22	24	20	15	14	16	14	12	11	8	8	6	10	12	10	16	22
Q8IMV6	Q8IMV6	19;4;4	19;4;4	19;4;4		Saf-B	tr|Q8IMV6|Q8IMV6_DROME Scaffold attachment factor B, isoform B OS=Drosophila melanogaster GN=Saf-B PE=1 SV=2	3	19	19	19	14	11	15	12	8	11	8	6	9	1	0	3	3	2	1	3	1	3	14	11	15	12	8	11	8	6	9	1	0	3	3	2	1	3	1	3	14	11
Q9VGM2	Q9VGM2;Q8INK3;Q8INK2	5;5;4	5;5;4	5;5;4		fabp	tr|Q9VGM2|Q9VGM2_DROME Fatty acid bindin protein, isoform B OS=Drosophila melanogaster GN=fabp PE=1 SV=1;tr|Q8INK3|Q8INK3_DROME Fatty acid bindin protein, isoform C OS=Drosophila melanogaster GN=fabp PE=1 SV=1;tr|Q8INK2|Q8INK2_DROME Fatty acid bindin prote	3	5	5	5	4	1	3	5	0	4	0	0	1	1	0	0	0	0	0	2	2	3	4	1	3	5	0	4	0	0	1	1	0	0	0	0	0	2	2	3	4	1
Q8INM3	Q8INM3	42	42	31	Protein slender lobes	sle	sp|Q8INM3|SLE_DROME Protein slender lobes OS=Drosophila melanogaster GN=sle PE=1 SV=1	1	42	42	31	39	20	24	21	17	19	14	8	11	8	3	4	14	6	7	7	10	12	39	20	24	21	17	19	14	8	11	8	3	4	14	6	7	7	10	12	30	16
Q9I7M3	Q9I7M3;Q8INW5;Q9VIW5	8;8;8	8;8;8	8;8;8		CG10237-RC	tr|Q9I7M3|Q9I7M3_DROME Uncharacterized protein, isoform A OS=Drosophila melanogaster GN=CG10237 PE=1 SV=1;tr|Q8INW5|Q8INW5_DROME MIP27352p OS=Drosophila melanogaster GN=CG10237-RC PE=1 SV=1;tr|Q9VIW5|Q9VIW5_DROME LD41874p OS=Drosophila melanogaster GN=CG10	3	8	8	8	0	0	0	0	0	0	0	0	0	0	0	0	2	1	2	6	5	8	0	0	0	0	0	0	0	0	0	0	0	0	2	1	2	6	5	8	0	0
Q8IPE8	Q8IPE8;Q9V397	7;7	7;7	7;7		Mtpalpha	tr|Q8IPE8|Q8IPE8_DROME Mitochondrial trifunctional protein alpha subunit, isoform B OS=Drosophila melanogaster GN=Mtpalpha PE=1 SV=1;tr|Q9V397|Q9V397_DROME BcDNA.GH12558 OS=Drosophila melanogaster GN=Mtpalpha PE=1 SV=1	2	7	7	7	1	0	0	0	0	1	1	0	1	3	1	0	4	4	3	4	0	2	1	0	0	0	0	1	1	0	1	3	1	0	4	4	3	4	0	2	1	0
Q9VPB3	Q9VPB3;Q8IPU3;Q9I7P8	5;5;4	5;5;4	5;5;4			tr|Q9VPB3|Q9VPB3_DROME CG4365, isoform A OS=Drosophila melanogaster GN=tzn PE=1 SV=2;tr|Q8IPU3|Q8IPU3_DROME CG4365, isoform C OS=Drosophila melanogaster GN=tzn PE=1 SV=1;tr|Q9I7P8|Q9I7P8_DROME CG4365, isoform B OS=Drosophila melanogaster GN=tzn PE=1 SV=1	3	5	5	5	0	0	0	3	2	3	2	1	3	1	0	0	1	1	1	0	1	1	0	0	0	3	2	3	2	1	3	1	0	0	1	1	1	0	1	1	0	0
Q8IPX7	Q8IPX7	7	7	7		Rrp40	tr|Q8IPX7|Q8IPX7_DROME RE44908p OS=Drosophila melanogaster GN=Rrp40 PE=1 SV=1	1	7	7	7	6	4	3	3	1	1	1	1	1	1	0	0	1	2	0	0	1	0	6	4	3	3	1	1	1	1	1	1	0	0	1	2	0	0	1	0	6	4
Q9VQ61	Q9VQ61;Q8IPY3	7;7	7;7	7;7	Aspartate aminotransferase	Got2	tr|Q9VQ61|Q9VQ61_DROME Aspartate aminotransferase OS=Drosophila melanogaster GN=Got2 PE=1 SV=1;tr|Q8IPY3|Q8IPY3_DROME Aspartate aminotransferase OS=Drosophila melanogaster GN=Got2 PE=1 SV=1	2	7	7	7	2	0	0	2	1	1	1	1	3	3	0	1	4	5	3	2	2	3	2	0	0	2	1	1	1	1	3	3	0	1	4	5	3	2	2	3	2	0
Q8IQQ8	Q8IQQ8;Q9VVF4;M9PFY2	15;15;14	15;15;14	15;15;14		CG6479-RB;CG6479-RA	tr|Q8IQQ8|Q8IQQ8_DROME AT01767p OS=Drosophila melanogaster GN=CG6479-RB PE=1 SV=1;tr|Q9VVF4|Q9VVF4_DROME CG6479, isoform A OS=Drosophila melanogaster GN=CG6479-RA PE=1 SV=1;tr|M9PFY2|M9PFY2_DROME CG6479, isoform C OS=Drosophila melanogaster GN=CG6479 PE=1	3	15	15	15	0	0	0	0	0	0	0	0	0	0	0	0	9	10	13	1	2	3	0	0	0	0	0	0	0	0	0	0	0	0	9	10	13	1	2	3	0	0
Q9VWB8	Q9VWB8;Q8IQV9	37;37	37;37	37;37		Nup205	tr|Q9VWB8|Q9VWB8_DROME Nucleoporin 205kD, isoform A OS=Drosophila melanogaster GN=Nup205 PE=1 SV=2;tr|Q8IQV9|Q8IQV9_DROME Nucleoporin 205kD, isoform B OS=Drosophila melanogaster GN=Nup205 PE=1 SV=1	2	37	37	37	1	0	0	0	0	0	0	0	0	0	0	0	24	28	18	1	0	3	1	0	0	0	0	0	0	0	0	0	0	0	24	28	18	1	0	3	1	0
Q9VZQ8	Q9VZQ8;Q8IRD4;Q8IRD3	6;6;6	6;6;6	6;6;6	Glutathione peroxidase	PHGPx	tr|Q9VZQ8|Q9VZQ8_DROME Glutathione peroxidase OS=Drosophila melanogaster GN=PHGPx PE=1 SV=1;tr|Q8IRD4|Q8IRD4_DROME Glutathione peroxidase OS=Drosophila melanogaster GN=PHGPx PE=1 SV=1;tr|Q8IRD3|Q8IRD3_DROME Glutathione peroxidase OS=Drosophila melanogaster	3	6	6	6	2	0	3	1	0	0	0	0	0	0	1	0	0	0	0	4	2	5	2	0	3	1	0	0	0	0	0	0	1	0	0	0	0	4	2	5	2	0
Q8IRG6	Q8IRG6	13	13	13	FACT complex subunit spt16	dre4	sp|Q8IRG6|SPT16_DROME FACT complex subunit spt16 OS=Drosophila melanogaster GN=dre4 PE=1 SV=2	1	13	13	13	6	0	3	3	3	4	6	2	4	7	5	7	9	11	12	2	1	3	6	0	3	3	3	4	6	2	4	7	5	7	9	11	12	2	1	3	6	0
Q8IRJ8	Q8IRJ8	9	9	9	THO complex protein 7	thoc7	sp|Q8IRJ8|THOC7_DROME THO complex protein 7 OS=Drosophila melanogaster GN=thoc7 PE=1 SV=2	1	9	9	9	2	0	1	4	3	3	3	3	6	7	4	3	5	8	7	2	3	3	2	0	1	4	3	3	3	3	6	7	4	3	5	8	7	2	3	3	2	0
Q8IRW8	Q8IRW8	7	7	7	Histone-lysine N-methyltransferase trr	trr	sp|Q8IRW8|TRR_DROME Histone-lysine N-methyltransferase trr OS=Drosophila melanogaster GN=trr PE=1 SV=2	1	7	7	7	0	0	0	0	0	1	0	0	0	0	0	0	5	2	3	0	0	1	0	0	0	0	0	1	0	0	0	0	0	0	5	2	3	0	0	1	0	0
Q8MLV1	Q8MLV1	22	22	22	Lamin-B receptor	LBR	sp|Q8MLV1|LBR_DROME Lamin-B receptor OS=Drosophila melanogaster GN=LBR PE=1 SV=1	1	22	22	22	14	18	17	13	12	12	10	9	10	9	9	10	13	14	14	9	11	11	14	18	17	13	12	12	10	9	10	9	9	10	13	14	14	9	11	11	14	18
Q8MS37	Q8MS37	7	7	7		tyn	tr|Q8MS37|Q8MS37_DROME RE15579p OS=Drosophila melanogaster GN=tyn PE=2 SV=1	1	7	7	7	1	0	1	6	7	6	0	0	0	0	0	0	0	0	0	0	0	0	1	0	1	6	7	6	0	0	0	0	0	0	0	0	0	0	0	0	1	0
Q8MS38	Q8MS38	9	9	9			tr|Q8MS38|Q8MS38_DROME RE15216p OS=Drosophila melanogaster GN=CG33217 PE=1 SV=1	1	9	9	9	0	0	0	0	0	0	0	0	0	0	0	0	5	3	6	1	0	1	0	0	0	0	0	0	0	0	0	0	0	0	5	3	6	1	0	1	0	0
Q8MSU4	Q8MSU4	14	14	14	Symplekin	Sym	sp|Q8MSU4|SYMPK_DROME Symplekin OS=Drosophila melanogaster GN=Sym PE=1 SV=1	1	14	14	14	0	0	0	0	0	0	0	0	0	0	0	0	10	8	7	4	1	5	0	0	0	0	0	0	0	0	0	0	0	0	10	8	7	4	1	5	0	0
Q8MSW9	Q8MSW9	13	13	13		U3-55K	tr|Q8MSW9|Q8MSW9_DROME LD17611p OS=Drosophila melanogaster GN=U3-55K PE=1 SV=1	1	13	13	13	3	0	1	4	2	4	10	7	6	11	7	8	10	7	11	5	4	4	3	0	1	4	2	4	10	7	6	11	7	8	10	7	11	5	4	4	3	0
Q8MT06	Q8MT06	10	10	10	Guanine nucleotide-binding protein-like 3 homolog	Ns1	sp|Q8MT06|GNL3_DROME Guanine nucleotide-binding protein-like 3 homolog OS=Drosophila melanogaster GN=Ns1 PE=1 SV=2	1	10	10	10	6	0	0	1	2	3	2	0	2	4	2	3	4	4	3	2	2	3	6	0	0	1	2	3	2	0	2	4	2	3	4	4	3	2	2	3	6	0
Q8MZI3	Q8MZI3;Q7KU78	26;20	23;17	23;17			tr|Q8MZI3|Q8MZI3_DROME GH10652p OS=Drosophila melanogaster GN=CG10077 PE=1 SV=1;tr|Q7KU78|Q7KU78_DROME Uncharacterized protein, isoform C OS=Drosophila melanogaster GN=CG10077 PE=1 SV=1	2	26	23	23	15	3	9	19	11	16	16	13	11	18	12	12	25	22	22	17	15	19	13	1	7	17	9	14	14	11	9	16	10	10	22	20	20	15	13	17	13	1
Q8ST83	Q8ST83	4	4	4	Polycomb protein PHO	pho	sp|Q8ST83|PHO_DROME Polycomb protein PHO OS=Drosophila melanogaster GN=pho PE=1 SV=2	1	4	4	4	0	0	0	1	2	3	3	2	1	2	2	2	1	2	1	0	1	1	0	0	0	1	2	3	3	2	1	2	2	2	1	2	1	0	1	1	0	0
Q8SX89	Q8SX89	21	21	21		kuk	tr|Q8SX89|Q8SX89_DROME Kugelkern, isoform A OS=Drosophila melanogaster GN=kuk PE=1 SV=1	1	21	21	21	16	17	16	14	12	15	10	12	10	10	8	5	2	2	0	0	0	1	16	17	16	14	12	15	10	12	10	10	8	5	2	2	0	0	0	1	16	17
Q8SY39	Q8SY39	9	9	9		CG6994	tr|Q8SY39|Q8SY39_DROME LD28101p OS=Drosophila melanogaster GN=CG6994 PE=1 SV=1	1	9	9	9	0	0	0	1	1	1	3	2	4	6	1	3	5	4	7	0	0	0	0	0	0	1	1	1	3	2	4	6	1	3	5	4	7	0	0	0	0	0
X2JDP6	X2JDP6;Q8T079;M9MRG2	31;31;30	31;31;30	31;31;30	Putative oxidoreductase GLYR1 homolog	CG4747	tr|X2JDP6|X2JDP6_DROME CG4747, isoform C OS=Drosophila melanogaster GN=CG4747 PE=4 SV=1;sp|Q8T079|GLYR1_DROME Putative oxidoreductase GLYR1 homolog OS=Drosophila melanogaster GN=CG4747 PE=1 SV=1;tr|M9MRG2|M9MRG2_DROME CG4747, isoform B OS=Drosophila melano	3	31	31	31	28	10	14	13	11	12	13	10	10	19	12	12	21	18	20	10	14	14	28	10	14	13	11	12	13	10	10	19	12	12	21	18	20	10	14	14	28	10
Q8T0B1	Q8T0B1	2	2	2	Nuclear envelope phosphatase-regulatory subunit 1 homolog	CG8009	sp|Q8T0B1|NEPR1_DROME Nuclear envelope phosphatase-regulatory subunit 1 homolog OS=Drosophila melanogaster GN=CG8009 PE=2 SV=1	1	2	2	2	0	0	0	0	0	0	0	0	0	0	0	0	2	2	2	0	0	0	0	0	0	0	0	0	0	0	0	0	0	0	2	2	2	0	0	0	0	0
Q8T0Q4	Q8T0Q4	11	11	11		shrb	tr|Q8T0Q4|Q8T0Q4_DROME GH13992p OS=Drosophila melanogaster GN=shrb PE=1 SV=1	1	11	11	11	7	10	6	6	6	8	0	0	0	0	0	0	0	0	0	0	0	0	7	10	6	6	6	8	0	0	0	0	0	0	0	0	0	0	0	0	7	10
Q8T6B9	Q8T6B9;A4V193	14;8	14;8	14;8	Poly(U)-binding-splicing factor half pint	pUf68	sp|Q8T6B9|PUF68_DROME Poly(U)-binding-splicing factor half pint OS=Drosophila melanogaster GN=pUf68 PE=1 SV=2;tr|A4V193|A4V193_DROME Poly U binding factor 68kD, isoform D OS=Drosophila melanogaster GN=hfp PE=1 SV=1	2	14	14	14	11	8	7	9	8	9	11	6	9	11	7	8	7	8	7	7	5	5	11	8	7	9	8	9	11	6	9	11	7	8	7	8	7	7	5	5	11	8
Q94513	Q94513	15	15	3		BEAF-32	tr|Q94513|Q94513_DROME Boundary element associated factor OS=Drosophila melanogaster GN=BEAF-32 PE=1 SV=1	1	15	15	3	4	0	0	11	10	11	7	3	9	8	4	2	8	11	6	5	7	8	4	0	0	11	10	11	7	3	9	8	4	2	8	11	6	5	7	8	0	0
Q94517	Q94517	9	9	9	Histone deacetylase Rpd3	Rpd3	sp|Q94517|HDAC1_DROME Histone deacetylase Rpd3 OS=Drosophila melanogaster GN=Rpd3 PE=1 SV=2	1	9	9	9	7	7	6	2	4	4	3	1	1	2	1	2	6	4	4	2	1	1	7	7	6	2	4	4	3	1	1	2	1	2	6	4	4	2	1	1	7	7
Q94545	Q94545	10;3	10;3	10;3	Set1/Ash2 histone methyltransferase complex subunit ASH2	ash2	sp|Q94545|ASH2_DROME Set1/Ash2 histone methyltransferase complex subunit ASH2 OS=Drosophila melanogaster GN=ash2 PE=1 SV=2	2	10	10	10	0	0	0	0	0	0	1	0	0	4	1	1	6	6	6	2	2	3	0	0	0	0	0	0	1	0	0	4	1	1	6	6	6	2	2	3	0	0
Q94546	Q94546	23	23	23	Another transcription unit protein	Atu	sp|Q94546|ATU_DROME Another transcription unit protein OS=Drosophila melanogaster GN=Atu PE=1 SV=2	1	23	23	23	21	17	17	5	2	2	2	0	1	0	0	0	0	0	0	0	0	0	21	17	17	5	2	2	2	0	1	0	0	0	0	0	0	0	0	0	21	17
Q94883	Q94883	12	12	12		Dref	tr|Q94883|Q94883_DROME DNA replication-related element factor, isoform A OS=Drosophila melanogaster GN=Dref PE=1 SV=2	1	12	12	12	2	2	1	2	1	1	3	1	2	6	4	5	10	10	11	5	4	8	2	2	1	2	1	1	3	1	2	6	4	5	10	10	11	5	4	8	2	2
Q94901	Q94901	30	30	30	RNA-binding protein lark	lark	sp|Q94901|LARK_DROME RNA-binding protein lark OS=Drosophila melanogaster GN=lark PE=1 SV=1	1	30	30	30	8	7	4	18	16	18	21	15	19	18	13	12	26	25	24	16	21	15	8	7	4	18	16	18	21	15	19	18	13	12	26	25	24	16	21	15	8	7
Q95RB1	Q95RB1	6	6	6			tr|Q95RB1|Q95RB1_DROME LD46870p OS=Drosophila melanogaster GN=CG14641 PE=1 SV=1	1	6	6	6	5	0	1	5	1	2	1	2	2	1	1	1	2	2	1	2	2	2	5	0	1	5	1	2	1	2	2	1	1	1	2	2	1	2	2	2	5	0
Q95RJ9	Q95RJ9	8	8	8	F-box-like/WD repeat-containing protein ebi	ebi	sp|Q95RJ9|EBI_DROME F-box-like/WD repeat-containing protein ebi OS=Drosophila melanogaster GN=ebi PE=1 SV=2	1	8	8	8	2	1	1	4	2	4	4	1	3	6	2	3	2	2	2	2	2	0	2	1	1	4	2	4	4	1	3	6	2	3	2	2	2	2	2	0	2	1
Q95RQ8	Q95RQ8;Q9W1N1	12;11	12;11	12;11		pita	tr|Q95RQ8|Q95RQ8_DROME LD15650p OS=Drosophila melanogaster GN=pita PE=1 SV=1;tr|Q9W1N1|Q9W1N1_DROME Pita, isoform B OS=Drosophila melanogaster GN=pita PE=1 SV=2	2	12	12	12	3	0	0	4	2	3	7	3	2	6	4	3	10	9	8	5	6	6	3	0	0	4	2	3	7	3	2	6	4	3	10	9	8	5	6	6	3	0
Q95RV3	Q95RV3	6	6	6		Lhr	tr|Q95RV3|Q95RV3_DROME LD09786p OS=Drosophila melanogaster GN=Lhr PE=2 SV=1	1	6	6	6	0	0	0	1	0	1	2	1	0	3	0	0	5	3	3	2	4	3	0	0	0	1	0	1	2	1	0	3	0	0	5	3	3	2	4	3	0	0
Q9VKD8	Q9VKD8;Q95TU2	17;17	17;17	17;17			tr|Q9VKD8|Q9VKD8_DROME CG6686, isoform B OS=Drosophila melanogaster GN=CG6686 PE=1 SV=1;tr|Q95TU2|Q95TU2_DROME CG6686, isoform A OS=Drosophila melanogaster GN=CG6686 PE=1 SV=1	2	17	17	17	9	3	3	7	4	6	13	4	6	3	1	2	3	2	4	0	1	0	9	3	3	7	4	6	13	4	6	3	1	2	3	2	4	0	1	0	9	3
Q95WY3	Q95WY3	27	27	27		Nop56	tr|Q95WY3|Q95WY3_DROME FI04781p OS=Drosophila melanogaster GN=Nop56 PE=1 SV=1	1	27	27	27	19	6	12	17	15	12	19	19	18	23	23	24	21	19	22	17	12	18	19	6	12	17	15	12	19	19	18	23	23	24	21	19	22	17	12	18	19	6
Q960D3	Q960D3;Q9VBX3	14;14;6;6	14;14;6;6	14;14;6;6		vig2	tr|Q960D3|Q960D3_DROME SD06613p OS=Drosophila melanogaster GN=vig2 PE=1 SV=1;tr|Q9VBX3|Q9VBX3_DROME Vig2, isoform B OS=Drosophila melanogaster GN=vig2 PE=1 SV=2	4	14	14	14	6	6	8	6	7	9	6	4	4	3	1	3	2	0	1	2	1	3	6	6	8	6	7	9	6	4	4	3	1	3	2	0	1	2	1	3	6	6
Q960E4	Q960E4;A1ZBT6	12;11	12;11	12;11			tr|Q960E4|Q960E4_DROME CG8929, isoform A OS=Drosophila melanogaster GN=CG8929 PE=1 SV=1;tr|A1ZBT6|A1ZBT6_DROME CG8929, isoform C OS=Drosophila melanogaster GN=CG8929 PE=1 SV=1	2	12	12	12	11	9	7	5	7	5	3	3	2	4	2	3	0	0	0	0	0	0	11	9	7	5	7	5	3	3	2	4	2	3	0	0	0	0	0	0	11	9
Q9GU68	Q9GU68	5	5	5	Eukaryotic translation initiation factor 5A	eIF-5A	sp|Q9GU68|IF5A_DROME Eukaryotic translation initiation factor 5A OS=Drosophila melanogaster GN=eIF-5A PE=2 SV=2	1	5	5	5	4	1	2	0	1	1	0	0	1	1	0	0	1	0	1	4	5	4	4	1	2	0	1	1	0	0	1	1	0	0	1	0	1	4	5	4	4	1
Q9GYU8	Q9GYU8	16	16	16	Nuclear pore complex protein Nup88	mbo	sp|Q9GYU8|NUP88_DROME Nuclear pore complex protein Nup88 OS=Drosophila melanogaster GN=mbo PE=1 SV=2	1	16	16	16	1	0	0	0	0	0	1	0	0	3	2	2	13	11	10	3	2	2	1	0	0	0	0	0	1	0	0	3	2	2	13	11	10	3	2	2	1	0
Q9GYV9	Q9GYV9	7	7	7	Mediator of RNA polymerase II transcription subunit 7	MED7	sp|Q9GYV9|MED7_DROME Mediator of RNA polymerase II transcription subunit 7 OS=Drosophila melanogaster GN=MED7 PE=1 SV=1	1	7	7	7	4	2	3	3	1	1	3	3	3	2	2	3	2	3	2	1	3	2	4	2	3	3	1	1	3	3	3	2	2	3	2	3	2	1	3	2	4	2
Q9I7K0	Q9I7K0	8;2	8;2	8;2	Microtubule-associated protein Jupiter	Jupiter	sp|Q9I7K0|JUPIT_DROME Microtubule-associated protein Jupiter OS=Drosophila melanogaster GN=Jupiter PE=1 SV=2	2	8	8	8	6	6	6	4	6	5	3	1	2	0	0	0	0	0	0	5	2	5	6	6	6	4	6	5	3	1	2	0	0	0	0	0	0	5	2	5	6	6
Q9I7Z8	Q9I7Z8	12	12	12			tr|Q9I7Z8|Q9I7Z8_DROME LD21943p OS=Drosophila melanogaster GN=CG18273 PE=1 SV=3	1	12	12	12	0	0	0	0	0	0	0	0	0	0	0	0	6	7	9	0	0	2	0	0	0	0	0	0	0	0	0	0	0	0	6	7	9	0	0	2	0	0
Q9U3V9	Q9U3V9	10	10	10	Protein xmas-2	xmas-2	sp|Q9U3V9|XMAS2_DROME Protein xmas-2 OS=Drosophila melanogaster GN=xmas-2 PE=1 SV=3	1	10	10	10	0	0	0	0	0	0	0	0	0	0	0	0	8	5	4	2	0	0	0	0	0	0	0	0	0	0	0	0	0	0	8	5	4	2	0	0	0	0
Q9U9Q1	Q9U9Q1	17	17	17		RfC38	tr|Q9U9Q1|Q9U9Q1_DROME Replication factor C 38kD subunit, isoform A OS=Drosophila melanogaster GN=RfC38 PE=1 SV=1	1	17	17	17	3	0	0	2	0	1	7	6	6	9	5	5	11	12	9	6	5	6	3	0	0	2	0	1	7	6	6	9	5	5	11	12	9	6	5	6	3	0
Q9U9Q2	Q9U9Q2	9	9	9		Neos	tr|Q9U9Q2|Q9U9Q2_DROME Neosin, isoform A OS=Drosophila melanogaster GN=Neos PE=2 SV=1	1	9	9	9	6	1	3	3	4	2	4	2	3	2	1	1	3	1	2	0	1	0	6	1	3	3	4	2	4	2	3	2	1	1	3	1	2	0	1	0	6	1
Q9V3A7	Q9V3A7	15	15	15	Structural maintenance of chromosomes protein	glu	tr|Q9V3A7|Q9V3A7_DROME Structural maintenance of chromosomes protein OS=Drosophila melanogaster GN=glu PE=1 SV=1	1	15	15	15	0	0	0	0	0	0	0	0	0	0	0	0	6	6	6	8	4	7	0	0	0	0	0	0	0	0	0	0	0	0	6	6	6	8	4	7	0	0
Q9V3C0	Q9V3C0	16	16	16	ATP-dependent RNA helicase abstrakt	abs	sp|Q9V3C0|DDX41_DROME ATP-dependent RNA helicase abstrakt OS=Drosophila melanogaster GN=abs PE=1 SV=1	1	16	16	16	13	2	4	6	1	1	5	2	4	6	1	4	7	5	4	3	0	2	13	2	4	6	1	1	5	2	4	6	1	4	7	5	4	3	0	2	13	2
Q9V3D6	Q9V3D6	4	4	4	Probable cleavage and polyadenylation specificity factor subunit 2	Cpsf100	sp|Q9V3D6|CPSF2_DROME Probable cleavage and polyadenylation specificity factor subunit 2 OS=Drosophila melanogaster GN=Cpsf100 PE=1 SV=1	1	4	4	4	2	0	0	0	0	0	1	0	1	1	1	1	3	2	2	1	1	2	2	0	0	0	0	0	1	0	1	1	1	1	3	2	2	1	1	2	2	0
Q9V3E7	Q9V3E7	10	10	10		Ref1	tr|Q9V3E7|Q9V3E7_DROME LD24793p OS=Drosophila melanogaster GN=Ref1 PE=1 SV=1	1	10	10	10	8	7	5	3	3	3	2	1	2	1	1	1	1	1	1	5	3	5	8	7	5	3	3	3	2	1	2	1	1	1	1	1	1	5	3	5	8	7
Q9V3G1	Q9V3G1	10	10	10	60S ribosomal protein L8	RpL8	sp|Q9V3G1|RL8_DROME 60S ribosomal protein L8 OS=Drosophila melanogaster GN=RpL8 PE=1 SV=1	1	10	10	10	9	8	6	7	7	8	8	6	7	8	5	5	5	3	6	8	4	6	9	8	6	7	7	8	8	6	7	8	5	5	5	3	6	8	4	6	9	8
Q9V3H9	Q9V3H9	16	16	16		Nab2	tr|Q9V3H9|Q9V3H9_DROME BcDNA.LD27873 OS=Drosophila melanogaster GN=Nab2 PE=1 SV=1	1	16	16	16	5	2	2	5	7	7	9	5	5	2	2	2	8	5	5	4	3	3	5	2	2	5	7	7	9	5	5	2	2	2	8	5	5	4	3	3	5	2
Q9V3J4	Q9V3J4	7	7	7		Sec13	tr|Q9V3J4|Q9V3J4_DROME Sec13 ortholog, isoform A OS=Drosophila melanogaster GN=Sec13 PE=1 SV=1	1	7	7	7	6	5	6	3	1	4	4	1	4	4	4	2	4	4	3	2	2	2	6	5	6	3	1	4	4	1	4	4	4	2	4	4	3	2	2	2	6	5
Q9V3L6	Q9V3L6	3	3	3	Nuclear cap-binding protein subunit 2	Cbp20	sp|Q9V3L6|NCBP2_DROME Nuclear cap-binding protein subunit 2 OS=Drosophila melanogaster GN=Cbp20 PE=1 SV=1	1	3	3	3	1	3	1	3	3	2	2	1	3	3	2	1	3	1	1	0	1	1	1	3	1	3	3	2	2	1	3	3	2	1	3	1	1	0	1	1	1	3
X2JF59	X2JF59;Q9V3P0	11;11	11;11	11;11	Peroxiredoxin 1	Jafrac1	tr|X2JF59|X2JF59_DROME Thioredoxin peroxidase 1, isoform C OS=Drosophila melanogaster GN=Jafrac1 PE=1 SV=1;sp|Q9V3P0|PRDX1_DROME Peroxiredoxin 1 OS=Drosophila melanogaster GN=Jafrac1 PE=1 SV=1	2	11	11	11	10	5	6	6	6	9	4	2	4	4	4	4	4	3	4	3	2	4	10	5	6	6	6	9	4	2	4	4	4	4	4	3	4	3	2	4	10	5
Q9V3P3	Q9V3P3	6	6	6		REG	tr|Q9V3P3|Q9V3P3_DROME LD45860p OS=Drosophila melanogaster GN=REG PE=1 SV=1	1	6	6	6	6	1	1	1	1	0	2	2	3	4	4	2	5	4	3	5	5	5	6	1	1	1	1	0	2	2	3	4	4	2	5	4	3	5	5	5	6	1
Q9V3T8	Q9V3T8	3;1	3;1	3;1		SC35	tr|Q9V3T8|Q9V3T8_DROME LD32469p OS=Drosophila melanogaster GN=SC35 PE=1 SV=1	2	3	3	3	2	3	2	3	2	3	1	1	1	1	1	0	1	0	0	1	1	1	2	3	2	3	2	3	1	1	1	1	1	0	1	0	0	1	1	1	2	3
Q9V3U6	Q9V3U6	4	4	4		26-29-p	tr|Q9V3U6|Q9V3U6_DROME 26-29kD-proteinase OS=Drosophila melanogaster GN=26-29-p PE=1 SV=1	1	4	4	4	1	1	1	2	1	2	2	0	2	2	1	1	3	2	3	2	2	4	1	1	1	2	1	2	2	0	2	2	1	1	3	2	3	2	2	4	1	1
Q9V3V6	Q9V3V6	13	13	12		Rpt5	tr|Q9V3V6|Q9V3V6_DROME 26S proteasome regulatory complex subunit p50 OS=Drosophila melanogaster GN=Rpt5 PE=1 SV=1	1	13	13	12	4	1	2	5	4	5	2	2	2	3	1	2	3	2	4	1	0	2	4	1	2	5	4	5	2	2	2	3	1	2	3	2	4	1	0	2	4	1
Q9V3W0	Q9V3W0	4	4	4		UK114	sp|Q9V3W0|UK114_DROME RutC family protein UK114 OS=Drosophila melanogaster GN=UK114 PE=2 SV=1	1	4	4	4	2	1	1	4	2	2	0	1	1	0	0	0	0	0	0	0	0	0	2	1	1	4	2	2	0	1	1	0	0	0	0	0	0	0	0	0	2	1
Q9V3W7	Q9V3W7	20	20	20		SF2	tr|Q9V3W7|Q9V3W7_DROME LD40489p OS=Drosophila melanogaster GN=SF2 PE=1 SV=1	1	20	20	20	15	15	13	15	15	13	10	7	12	11	8	6	8	9	6	16	17	16	15	15	13	15	15	13	10	7	12	11	8	6	8	9	6	16	17	16	15	15
Q9V3Y5	Q9V3Y5	24	24	24		BcDNA.LD23634	tr|Q9V3Y5|Q9V3Y5_DROME BcDNA.LD23634 OS=Drosophila melanogaster GN=BcDNA.LD23634 PE=1 SV=1	1	24	24	24	17	5	7	9	6	7	7	4	4	6	2	2	12	6	9	5	1	2	17	5	7	9	6	7	7	4	4	6	2	2	12	6	9	5	1	2	17	5
Q9V405	Q9V405	19;5	19;5	19;5		Rpt3	tr|Q9V405|Q9V405_DROME 26S proteasome regulatory complex subunit p48A OS=Drosophila melanogaster GN=Rpt3 PE=1 SV=1	2	19	19	19	6	4	4	14	8	11	8	6	5	7	4	7	9	1	12	2	1	2	6	4	4	14	8	11	8	6	5	7	4	7	9	1	12	2	1	2	6	4
Q9V406	Q9V406	16	16	16		crp	tr|Q9V406|Q9V406_DROME Activator protein 4 OS=Drosophila melanogaster GN=crp PE=1 SV=1	1	16	16	16	11	8	7	10	11	11	11	9	8	8	8	10	8	5	5	2	5	4	11	8	7	10	11	11	11	9	8	8	8	10	8	5	5	2	5	4	11	8
Q9V431	Q9V431	7	7	7	Apoptosis inhibitor 5 homolog	Aac11	sp|Q9V431|API5_DROME Apoptosis inhibitor 5 homolog OS=Drosophila melanogaster GN=Aac11 PE=2 SV=1	1	7	7	7	1	0	0	0	0	0	0	0	0	0	0	0	3	3	3	1	0	5	1	0	0	0	0	0	0	0	0	0	0	0	3	3	3	1	0	5	1	0
Q9V455	Q9V455	6	6	6	Importin subunit alpha	Kap-alpha3	tr|Q9V455|Q9V455_DROME Importin subunit alpha OS=Drosophila melanogaster GN=Kap-alpha3 PE=1 SV=1	1	6	6	6	0	0	0	0	0	0	2	1	1	2	1	1	6	4	3	2	1	2	0	0	0	0	0	0	2	1	1	2	1	1	6	4	3	2	1	2	0	0
Q9V460	Q9V460	21	21	21	Transcription elongation factor SPT5	Spt5	sp|Q9V460|SPT5H_DROME Transcription elongation factor SPT5 OS=Drosophila melanogaster GN=Spt5 PE=1 SV=1	1	21	21	21	7	0	1	7	3	3	7	2	4	2	3	2	13	11	17	7	5	6	7	0	1	7	3	3	7	2	4	2	3	2	13	11	17	7	5	6	7	0
Q9V463	Q9V463	41	41	41		Nup154	tr|Q9V463|Q9V463_DROME Nucleoporin 154kD, isoform A OS=Drosophila melanogaster GN=Nup154 PE=1 SV=1	1	41	41	41	0	0	0	0	0	1	0	0	0	0	0	1	37	34	27	7	5	8	0	0	0	0	0	1	0	0	0	0	0	1	37	34	27	7	5	8	0	0
Q9V466	Q9V466	32	32	32		Nup107	tr|Q9V466|Q9V466_DROME BcDNA.LD18761 OS=Drosophila melanogaster GN=Nup107 PE=1 SV=1	1	32	32	32	11	0	1	0	0	0	4	0	2	15	8	8	28	25	25	16	12	16	11	0	1	0	0	0	4	0	2	15	8	8	28	25	25	16	12	16	11	0
Q9V468	Q9V468	9	9	9	Zinc finger matrin-type protein CG9776	CG9776	sp|Q9V468|Y9776_DROME Zinc finger matrin-type protein CG9776 OS=Drosophila melanogaster GN=CG9776 PE=1 SV=1	1	9	9	9	3	0	1	4	2	4	1	0	4	1	0	1	4	4	3	0	0	0	3	0	1	4	2	4	1	0	4	1	0	1	4	4	3	0	0	0	3	0
Q9V493	Q9V493;Q7KQM8	15;14	15;14	15;14		CG11076-RA	tr|Q9V493|Q9V493_DROME GM15303p OS=Drosophila melanogaster GN=CG11076-RA PE=1 SV=3;tr|Q7KQM8|Q7KQM8_DROME Uncharacterized protein, isoform D OS=Drosophila melanogaster GN=CG11076 PE=1 SV=2	2	15	15	15	9	3	3	8	8	10	4	1	4	5	1	2	1	2	1	0	2	1	9	3	3	8	8	10	4	1	4	5	1	2	1	2	1	0	2	1	9	3
Q9V4C8	Q9V4C8	34	34	34	Host cell factor;HCF N-terminal chain;HCF C-terminal chain	Hcf	sp|Q9V4C8|HCF_DROME Host cell factor OS=Drosophila melanogaster GN=Hcf PE=1 SV=2	1	34	34	34	5	4	4	7	7	11	7	5	4	11	6	8	19	12	18	8	7	7	5	4	4	7	7	11	7	5	4	11	6	8	19	12	18	8	7	7	5	4
Q9V4Q8	Q9V4Q8	2	2	2	Probable U2 small nuclear ribonucleoprotein A	U2A	sp|Q9V4Q8|RU2A_DROME Probable U2 small nuclear ribonucleoprotein A OS=Drosophila melanogaster GN=U2A PE=1 SV=1	1	2	2	2	1	2	1	2	0	1	0	1	2	1	1	1	2	2	1	2	2	2	1	2	1	2	0	1	0	1	2	1	1	1	2	2	1	2	2	2	1	2
Q9V4W1	Q9V4W1	7	7	7	Nucleoporin GLE1	GLE1	sp|Q9V4W1|GLE1_DROME Nucleoporin GLE1 OS=Drosophila melanogaster GN=GLE1 PE=2 SV=1	1	7	7	7	0	0	0	0	0	0	0	0	0	0	0	0	7	3	2	0	0	2	0	0	0	0	0	0	0	0	0	0	0	0	7	3	2	0	0	2	0	0
Q9V535	Q9V535	6	6	6	RNA-binding protein 8A	tsu	sp|Q9V535|RBM8A_DROME RNA-binding protein 8A OS=Drosophila melanogaster GN=tsu PE=1 SV=1	1	6	6	6	6	4	4	5	4	4	2	2	2	2	1	2	2	2	2	2	1	2	6	4	4	5	4	4	2	2	2	2	1	2	2	2	2	2	1	2	6	4
Q9V597	Q9V597	10	10	10	60S ribosomal protein L31	RpL31	sp|Q9V597|RL31_DROME 60S ribosomal protein L31 OS=Drosophila melanogaster GN=RpL31 PE=1 SV=1	1	10	10	10	7	7	6	8	7	5	6	5	5	2	2	2	4	4	4	5	5	7	7	7	6	8	7	5	6	5	5	2	2	2	4	4	4	5	5	7	7	7
Q9V5P6	Q9V5P6	5	5	5	H/ACA ribonucleoprotein complex subunit 3	CG7637	sp|Q9V5P6|NOP10_DROME H/ACA ribonucleoprotein complex subunit 3 OS=Drosophila melanogaster GN=CG7637 PE=2 SV=1	1	5	5	5	5	2	4	2	2	2	1	1	1	0	0	0	0	0	0	0	0	0	5	2	4	2	2	2	1	1	1	0	0	0	0	0	0	0	0	0	5	2
Q9V6B9	Q9V6B9	12	12	12	Probable nucleoporin Nup54	Nup54	sp|Q9V6B9|NUP54_DROME Probable nucleoporin Nup54 OS=Drosophila melanogaster GN=Nup54 PE=2 SV=1	1	12	12	12	3	0	0	5	4	2	8	2	3	6	2	3	7	9	6	2	0	1	3	0	0	5	4	2	8	2	3	6	2	3	7	9	6	2	0	1	3	0
Q9V7D2	Q9V7D2	6;2;2	6;2;2	6;2;2	V-type proton ATPase subunit D 1	Vha36-1	sp|Q9V7D2|VATD1_DROME V-type proton ATPase subunit D 1 OS=Drosophila melanogaster GN=Vha36-1 PE=2 SV=1	3	6	6	6	1	0	0	5	4	3	2	4	6	2	3	1	0	0	0	0	0	0	1	0	0	5	4	3	2	4	6	2	3	1	0	0	0	0	0	0	1	0
Q9V9M7	Q9V9M7	10	10	10		RpL21	tr|Q9V9M7|Q9V9M7_DROME RE62581p OS=Drosophila melanogaster GN=RpL21 PE=1 SV=1	1	10	10	10	7	8	6	7	7	5	7	5	5	3	3	3	5	4	4	3	1	4	7	8	6	7	7	5	7	5	5	3	3	3	5	4	4	3	1	4	7	8
Q9V9T4	Q9V9T4	34	34	34		Acf1	tr|Q9V9T4|Q9V9T4_DROME ATP-dependent chromatin assembly factor large subunit OS=Drosophila melanogaster GN=Acf PE=1 SV=1	1	34	34	34	5	0	0	3	0	0	2	1	2	1	0	1	30	25	22	17	8	21	5	0	0	3	0	0	2	1	2	1	0	1	30	25	22	17	8	21	5	0
Q9V9U3	Q9V9U3;Q8IMG1;Q8I0J1	15;14;13	15;14;13	15;14;13			tr|Q9V9U3|Q9V9U3_DROME CG1910, isoform A OS=Drosophila melanogaster GN=CG1910 PE=1 SV=1;tr|Q8IMG1|Q8IMG1_DROME CG1910, isoform C OS=Drosophila melanogaster GN=CG1910 PE=1 SV=1;tr|Q8I0J1|Q8I0J1_DROME CG1910, isoform D OS=Drosophila melanogaster GN=CG1910 PE	3	15	15	15	12	7	7	8	4	7	3	1	1	1	1	0	2	1	0	0	1	0	12	7	7	8	4	7	3	1	1	1	1	0	2	1	0	0	1	0	12	7
Q9V9U9	Q9V9U9	6	6	6		CG11563-RA	tr|Q9V9U9|Q9V9U9_DROME MIP13505p1 OS=Drosophila melanogaster GN=CG11563-RA PE=1 SV=2	1	6	6	6	4	3	4	2	4	4	0	1	0	0	0	0	0	0	0	0	0	0	4	3	4	2	4	4	0	1	0	0	0	0	0	0	0	0	0	0	4	3
Q9V9V0	Q9V9V0	6	6	6		CstF-50	tr|Q9V9V0|Q9V9V0_DROME CstF-50 OS=Drosophila melanogaster GN=CstF-50 PE=1 SV=1	1	6	6	6	0	0	0	1	0	1	1	1	0	4	3	2	4	2	3	1	1	1	0	0	0	1	0	1	1	1	0	4	3	2	4	2	3	1	1	1	0	0
Q9V9W2	Q9V9W2;Q9V9W3	18;18	18;18	18;18		RpL6	tr|Q9V9W2|Q9V9W2_DROME Ribosomal protein L6, isoform A OS=Drosophila melanogaster GN=RpL6 PE=1 SV=1;tr|Q9V9W3|Q9V9W3_DROME RE08669p OS=Drosophila melanogaster GN=RpL6 PE=1 SV=1	2	18	18	18	9	6	8	12	13	12	13	8	11	12	8	4	10	9	8	2	0	3	9	6	8	12	13	12	13	8	11	12	8	4	10	9	8	2	0	3	9	6
Q9V9X0	Q9V9X0	11	11	6		nyo	tr|Q9V9X0|Q9V9X0_DROME FI18240p1 OS=Drosophila melanogaster GN=nyo PE=2 SV=2	1	11	11	6	8	3	3	8	8	9	0	0	0	0	0	0	0	0	0	0	0	0	8	3	3	8	8	9	0	0	0	0	0	0	0	0	0	0	0	0	4	1
Q9V9X1	Q9V9X1	10	7	7		mey	tr|Q9V9X1|Q9V9X1_DROME Morpheyus, isoform A OS=Drosophila melanogaster GN=mey PE=4 SV=3	1	10	7	7	7	4	3	8	9	8	0	0	0	0	0	0	0	0	0	0	0	0	5	4	3	5	6	5	0	0	0	0	0	0	0	0	0	0	0	0	5	4
Q9VAA9	Q9VAA9	18	18	18			tr|Q9VAA9|Q9VAA9_DROME CG7946, isoform A OS=Drosophila melanogaster GN=CG7946 PE=1 SV=1	1	18	18	18	8	2	4	4	4	2	5	5	2	5	2	5	12	12	8	6	3	5	8	2	4	4	4	2	5	5	2	5	2	5	12	12	8	6	3	5	8	2
Q9VAC4	Q9VAC4	7	7	7		Nph	tr|Q9VAC4|Q9VAC4_DROME GEO09167p1 OS=Drosophila melanogaster GN=Nph PE=1 SV=1	1	7	7	7	6	5	5	5	5	7	3	1	3	3	2	1	1	1	1	1	0	1	6	5	5	5	5	7	3	1	3	3	2	1	1	1	1	1	0	1	6	5
Q9VAG2	Q9VAG2	8	6	6		neo	tr|Q9VAG2|Q9VAG2_DROME GH22837p OS=Drosophila melanogaster GN=neo PE=2 SV=1	1	8	6	6	6	3	4	6	5	6	0	0	0	0	0	0	0	0	0	0	0	0	4	1	2	4	3	4	0	0	0	0	0	0	0	0	0	0	0	0	4	1
Q9VAJ1	Q9VAJ1	9	9	9	Condensin complex subunit 1	Cap-D2	tr|Q9VAJ1|Q9VAJ1_DROME Condensin complex subunit 1 OS=Drosophila melanogaster GN=Cap-D2 PE=1 SV=1	1	9	9	9	0	0	0	0	0	0	0	0	0	0	0	0	6	5	7	1	0	2	0	0	0	0	0	0	0	0	0	0	0	0	6	5	7	1	0	2	0	0
Q9VAJ2	Q9VAJ2	6	6	6		Bub3	tr|Q9VAJ2|Q9VAJ2_DROME Bub3, isoform A OS=Drosophila melanogaster GN=Bub3 PE=1 SV=1	1	6	6	6	1	1	0	2	0	1	1	0	0	1	0	0	5	4	2	5	1	2	1	1	0	2	0	1	1	0	0	1	0	0	5	4	2	5	1	2	1	1
Q9VAN0	Q9VAN0	6	6	6	Probable phosphoserine aminotransferase	CG11899	sp|Q9VAN0|SERC_DROME Probable phosphoserine aminotransferase OS=Drosophila melanogaster GN=CG11899 PE=2 SV=1	1	6	6	6	1	0	0	0	0	0	1	0	0	0	0	0	0	2	1	5	4	5	1	0	0	0	0	0	1	0	0	0	0	0	0	2	1	5	4	5	1	0
Q9VAN7	Q9VAN7	10;1	10;1	10;1		Pglym78	tr|Q9VAN7|Q9VAN7_DROME Phosphoglycerate mutase OS=Drosophila melanogaster GN=Pglym78 PE=1 SV=2	2	10	10	10	6	5	6	8	8	6	5	4	7	4	3	3	1	1	1	1	4	3	6	5	6	8	8	6	5	4	7	4	3	3	1	1	1	1	4	3	6	5
Q9VAW1	Q9VAW1;Q9VAW2	9;6	9;6	9;6		Moca-cyp	tr|Q9VAW1|Q9VAW1_DROME Moca-cyp, isoform A OS=Drosophila melanogaster GN=Moca-cyp PE=1 SV=1;tr|Q9VAW2|Q9VAW2_DROME GH23813p OS=Drosophila melanogaster GN=Moca-cyp PE=1 SV=2	2	9	9	9	7	2	2	2	0	2	3	0	0	0	0	0	3	0	0	0	0	0	7	2	2	2	0	2	3	0	0	0	0	0	3	0	0	0	0	0	7	2
Q9VAX8	Q9VAX8	26	26	26			tr|Q9VAX8|Q9VAX8_DROME CG4849 OS=Drosophila melanogaster GN=CG4849 PE=1 SV=1	1	26	26	26	17	1	9	9	1	4	10	5	7	13	8	9	21	13	16	7	5	8	17	1	9	9	1	4	10	5	7	13	8	9	21	13	16	7	5	8	17	1
Q9VAY2	Q9VAY2	25	25	25		Gp93	tr|Q9VAY2|Q9VAY2_DROME Glycoprotein 93 OS=Drosophila melanogaster GN=Gp93 PE=1 SV=1	1	25	25	25	0	0	0	8	13	4	20	11	12	16	12	15	7	4	8	4	0	4	0	0	0	8	13	4	20	11	12	16	12	15	7	4	8	4	0	4	0	0
Q9VBI2	Q9VBI2	9	9	9	UMP-CMP kinase	Dak1	tr|Q9VBI2|Q9VBI2_DROME UMP-CMP kinase OS=Drosophila melanogaster GN=Dak1 PE=1 SV=1	1	9	9	9	4	0	1	3	0	0	1	1	1	0	0	1	0	0	1	5	4	2	4	0	1	3	0	0	1	1	1	0	0	1	0	0	1	5	4	2	4	0
Q9VBN5	Q9VBN5	11	11	11	60S ribosomal protein L27	RpL27	tr|Q9VBN5|Q9VBN5_DROME 60S ribosomal protein L27 OS=Drosophila melanogaster GN=RpL27 PE=1 SV=1	1	11	11	11	9	10	7	7	8	9	7	6	7	6	6	5	5	4	4	2	0	1	9	10	7	7	8	9	7	6	7	6	6	5	5	4	4	2	0	1	9	10
Q9VBP5	Q9VBP5	14	14	13		jigr1	tr|Q9VBP5|Q9VBP5_DROME Jing interacting gene regulatory 1, isoform A OS=Drosophila melanogaster GN=jigr1 PE=1 SV=1	1	14	14	13	11	12	8	12	11	11	11	9	9	11	4	7	4	8	6	4	6	4	11	12	8	12	11	11	11	9	9	11	4	7	4	8	6	4	6	4	10	11
Q9VBU8	Q9VBU8	11	11	11		Nup37	tr|Q9VBU8|Q9VBU8_DROME Nucleoporin 37kD, isoform A OS=Drosophila melanogaster GN=Nup37 PE=2 SV=1	1	11	11	11	3	0	1	0	0	0	1	0	1	6	2	2	10	9	8	5	2	3	3	0	1	0	0	0	1	0	1	6	2	2	10	9	8	5	2	3	3	0
Q9VBU9	Q9VBU9	9	9	9	40S ribosomal protein S27	RpS27	tr|Q9VBU9|Q9VBU9_DROME 40S ribosomal protein S27 OS=Drosophila melanogaster GN=RpS27 PE=1 SV=1	1	9	9	9	5	5	6	5	6	7	6	5	5	5	6	5	5	4	4	4	5	5	5	5	6	5	6	7	6	5	5	5	6	5	5	4	4	4	5	5	5	5
Q9VBY2	Q9VBY2	4	4	4		CG11920-RA	tr|Q9VBY2|Q9VBY2_DROME FI08810p OS=Drosophila melanogaster GN=CG11920-RA PE=1 SV=1	1	4	4	4	2	2	0	2	2	3	2	2	2	2	0	2	2	2	1	1	2	2	2	2	0	2	2	3	2	2	2	2	0	2	2	2	1	1	2	2	2	2
Q9VBY6	Q9VBY6	8	8	8		PQBP1	tr|Q9VBY6|Q9VBY6_DROME LD40504p OS=Drosophila melanogaster GN=PQBP1 PE=2 SV=1	1	8	8	8	3	0	1	4	3	4	6	2	2	5	2	1	3	3	3	1	2	3	3	0	1	4	3	4	6	2	2	5	2	1	3	3	3	1	2	3	3	0
Q9VC36	Q9VC36	31	31	31		polybromo	tr|Q9VC36|Q9VC36_DROME Polybromo OS=Drosophila melanogaster GN=polybromo PE=1 SV=1	1	31	31	31	2	1	1	0	0	0	0	1	0	0	0	0	27	20	15	15	12	17	2	1	1	0	0	0	0	1	0	0	0	0	27	20	15	15	12	17	2	1
Q9VC48	Q9VC48	9	9	9	Methionine aminopeptidase 1		tr|Q9VC48|Q9VC48_DROME Methionine aminopeptidase OS=Drosophila melanogaster GN=CG13630 PE=1 SV=1	1	9	9	9	3	0	2	1	0	0	0	0	0	0	0	0	0	0	1	9	7	7	3	0	2	1	0	0	0	0	0	0	0	0	0	0	1	9	7	7	3	0
Q9VC60	Q9VC60	4	4	4			tr|Q9VC60|Q9VC60_DROME GH07383p OS=Drosophila melanogaster GN=CG13625 PE=2 SV=1	1	4	4	4	4	2	2	0	0	0	0	0	0	0	0	0	0	0	0	0	0	0	4	2	2	0	0	0	0	0	0	0	0	0	0	0	0	0	0	0	4	2
Q9VC94	Q9VC94	34	34	34			tr|Q9VC94|Q9VC94_DROME CG5728 OS=Drosophila melanogaster GN=CG5728 PE=1 SV=2	1	34	34	34	0	0	0	0	0	0	1	0	2	2	1	2	25	23	18	6	3	4	0	0	0	0	0	0	1	0	2	2	1	2	25	23	18	6	3	4	0	0
Q9VC96	Q9VC96	20	20	20		BRWD3	tr|Q9VC96|Q9VC96_DROME BRWD3 OS=Drosophila melanogaster GN=BRWD3 PE=1 SV=2	1	20	20	20	9	0	2	0	0	0	0	0	1	1	0	1	10	3	6	3	0	1	9	0	2	0	0	0	0	0	1	1	0	1	10	3	6	3	0	1	9	0
Q9VCD8	Q9VCD8	32	32	32	Structural maintenance of chromosomes protein	SMC1	tr|Q9VCD8|Q9VCD8_DROME Structural maintenance of chromosomes protein OS=Drosophila melanogaster GN=SMC1 PE=1 SV=1	1	32	32	32	14	0	3	1	0	0	1	0	0	0	0	0	17	15	17	11	8	18	14	0	3	1	0	0	1	0	0	0	0	0	17	15	17	11	8	18	14	0
Q9VCG4	Q9VCG4	10	10	10	Nucleoporin Ndc1	Ndc1	sp|Q9VCG4|NDC1_DROME Nucleoporin Ndc1 OS=Drosophila melanogaster GN=Ndc1 PE=1 SV=1	1	10	10	10	0	0	0	0	0	0	0	0	0	0	0	0	4	7	8	1	1	1	0	0	0	0	0	0	0	0	0	0	0	0	4	7	8	1	1	1	0	0
Q9VCH5	Q9VCH5;B8A421	64;37	64;37	64;37		Nup98-96;Nup98-RA	tr|Q9VCH5|Q9VCH5_DROME Nucleoporin 98-96kD, isoform A OS=Drosophila melanogaster GN=Nup98-96 PE=1 SV=3;tr|B8A421|B8A421_DROME Nucleoporin 98-96kD, isoform C OS=Drosophila melanogaster GN=Nup98-96 PE=1 SV=1	2	64	64	64	36	21	25	17	14	19	14	10	14	23	13	12	42	30	26	11	13	15	36	21	25	17	14	19	14	10	14	23	13	12	42	30	26	11	13	15	36	21
Q9VCK2	Q9VCK2	2	2	2		GILT3	sp|Q9VCK2|GILT3_DROME GILT-like protein 3 OS=Drosophila melanogaster GN=GILT3 PE=2 SV=1	1	2	2	2	0	1	1	0	0	0	2	2	2	2	1	2	1	0	1	1	2	0	0	1	1	0	0	0	2	2	2	2	1	2	1	0	1	1	2	0	0	1
Q9VCU6	Q9VCU6	4	4	4		HP1c	tr|Q9VCU6|Q9VCU6_DROME Heterochromatin protein 1c OS=Drosophila melanogaster GN=HP1c PE=1 SV=1	1	4	4	4	2	3	2	2	3	2	2	0	0	0	0	0	1	0	0	0	0	0	2	3	2	2	3	2	2	0	0	0	0	0	1	0	0	0	0	0	2	3
Q9VCW3	Q9VCW3	28	28	28		Nup133	tr|Q9VCW3|Q9VCW3_DROME LP09464p OS=Drosophila melanogaster GN=Nup133 PE=1 SV=2	1	28	28	28	0	0	0	0	0	0	0	0	0	1	0	0	23	20	18	6	2	3	0	0	0	0	0	0	0	0	0	1	0	0	23	20	18	6	2	3	0	0
Q9VCY1	Q9VCY1	11	11	11			tr|Q9VCY1|Q9VCY1_DROME CG6937 OS=Drosophila melanogaster GN=CG6937 PE=1 SV=1	1	11	11	11	7	7	6	9	8	7	7	5	3	3	4	3	4	2	3	0	0	3	7	7	6	9	8	7	7	5	3	3	4	3	4	2	3	0	0	3	7	7
Q9VD07	Q9VD07	9	9	9			tr|Q9VD07|Q9VD07_DROME Uncharacterized protein OS=Drosophila melanogaster GN=CG12499 PE=1 SV=2	1	9	9	9	0	0	0	0	0	0	0	0	0	0	0	0	5	7	4	0	0	0	0	0	0	0	0	0	0	0	0	0	0	0	5	7	4	0	0	0	0	0
Q9VD52	Q9VD52	11	11	11			tr|Q9VD52|Q9VD52_DROME CG6015 OS=Drosophila melanogaster GN=CG6015 PE=1 SV=1	1	11	11	11	4	0	0	5	1	0	4	3	1	7	4	1	5	3	6	2	2	1	4	0	0	5	1	0	4	3	1	7	4	1	5	3	6	2	2	1	4	0
Q9VD58	Q9VD58	10	10	10			tr|Q9VD58|Q9VD58_DROME CG6439, isoform A OS=Drosophila melanogaster GN=CG6439 PE=1 SV=1	1	10	10	10	1	0	1	3	0	0	3	1	4	4	2	3	9	9	6	9	7	7	1	0	1	3	0	0	3	1	4	4	2	3	9	9	6	9	7	7	1	0
Q9VD66	Q9VD66	3	3	3		fit	tr|Q9VD66|Q9VD66_DROME Female-specific independent of transformer OS=Drosophila melanogaster GN=fit PE=1 SV=1	1	3	3	3	3	3	3	3	3	3	2	2	2	2	2	2	3	3	3	3	3	3	3	3	3	3	3	3	2	2	2	2	2	2	3	3	3	3	3	3	3	3
Q9VDH8	Q9VDH8	2	2	2		RpS30	tr|Q9VDH8|Q9VDH8_DROME Ribosomal protein S30, isoform A OS=Drosophila melanogaster GN=RpS30 PE=1 SV=1	1	2	2	2	2	1	2	2	2	2	1	1	1	1	1	1	1	1	1	2	1	2	2	1	2	2	2	2	1	1	1	1	1	1	1	1	1	2	1	2	2	1
Q9VDS6	Q9VDS6	7	7	7	Surfeit locus protein 6 homolog	Surf6	sp|Q9VDS6|SURF6_DROME Surfeit locus protein 6 homolog OS=Drosophila melanogaster GN=Surf6 PE=1 SV=1	1	7	7	7	3	4	3	3	1	3	3	0	1	1	0	2	0	0	0	0	0	0	3	4	3	3	1	3	3	0	1	1	0	2	0	0	0	0	0	0	3	4
Q9VDV3	Q9VDV3	12	12	12	Probable nucleoporin Nup58	Nup58	sp|Q9VDV3|NUP58_DROME Probable nucleoporin Nup58 OS=Drosophila melanogaster GN=Nup58 PE=2 SV=1	1	12	12	12	5	4	4	8	6	5	9	10	10	11	8	10	6	4	6	0	2	1	5	4	4	8	6	5	9	10	10	11	8	10	6	4	6	0	2	1	5	4
Q9VE85	Q9VE85	14	14	14		Nup43	tr|Q9VE85|Q9VE85_DROME Nucleoporin 43kD OS=Drosophila melanogaster GN=Nup43 PE=1 SV=1	1	14	14	14	10	11	10	11	9	10	10	7	7	11	9	8	12	11	12	9	6	10	10	11	10	11	9	10	10	7	7	11	9	8	12	11	12	9	6	10	10	11
Q9VE94	Q9VE94	9	9	9			tr|Q9VE94|Q9VE94_DROME LD14127p OS=Drosophila melanogaster GN=CG18600 PE=1 SV=1	1	9	9	9	2	0	0	1	0	0	4	1	1	3	2	2	3	3	4	1	0	0	2	0	0	1	0	0	4	1	1	3	2	2	3	3	4	1	0	0	2	0
Q9VE98	Q9VE98	10	10	10			tr|Q9VE98|Q9VE98_DROME CG8064 OS=Drosophila melanogaster GN=CG8064 PE=1 SV=1	1	10	10	10	0	0	0	0	0	0	0	0	0	4	0	1	6	5	6	0	0	0	0	0	0	0	0	0	0	0	0	4	0	1	6	5	6	0	0	0	0	0
Q9VEA5	Q9VEA5	7	7	7	DNA-directed RNA polymerase II 16 kDa polypeptide	Rpb4	sp|Q9VEA5|RPB4_DROME DNA-directed RNA polymerase II 16 kDa polypeptide OS=Drosophila melanogaster GN=Rpb4 PE=2 SV=5	1	7	7	7	7	4	4	5	4	5	3	2	3	3	1	1	2	1	1	0	1	0	7	4	4	5	4	5	3	2	3	3	1	1	2	1	1	0	1	0	7	4
Q9VEB1	Q9VEB1	7	7	7		Mdh2	tr|Q9VEB1|Q9VEB1_DROME IP09655p OS=Drosophila melanogaster GN=Mdh2 PE=1 SV=1	1	7	7	7	2	2	3	4	5	4	1	0	1	1	0	0	0	0	0	3	4	4	2	2	3	4	5	4	1	0	1	1	0	0	0	0	0	3	4	4	2	2
Q9VEB3	Q9VEB3	9	9	9	Ribosome production factor 2 homolog	CG7993	sp|Q9VEB3|RPF2_DROME Ribosome production factor 2 homolog OS=Drosophila melanogaster GN=Non3 PE=2 SV=3	1	9	9	9	6	1	3	4	1	1	4	2	4	2	0	0	1	0	0	0	0	0	6	1	3	4	1	1	4	2	4	2	0	0	1	0	0	0	0	0	6	1
Q9VEC1	Q9VEC1	7	7	7	Mediator of RNA polymerase II transcription subunit 17	MED17	sp|Q9VEC1|MED17_DROME Mediator of RNA polymerase II transcription subunit 17 OS=Drosophila melanogaster GN=MED17 PE=1 SV=1	1	7	7	7	0	0	0	0	0	0	0	0	0	1	0	0	6	5	4	0	0	2	0	0	0	0	0	0	0	0	0	1	0	0	6	5	4	0	0	2	0	0
Q9VEC8	Q9VEC8	4	4	4		Prx5-RA	tr|Q9VEC8|Q9VEC8_DROME CG7215, isoform A OS=Drosophila melanogaster GN=Prx5-RA PE=1 SV=1	1	4	4	4	4	4	3	1	0	1	0	0	1	0	0	0	0	0	0	2	1	0	4	4	3	1	0	1	0	0	1	0	0	0	0	0	0	2	1	0	4	4
Q9VEG6	Q9VEG6	5	5	5	Chorion peroxidase	Pxt	sp|Q9VEG6|PERC_DROME Chorion peroxidase OS=Drosophila melanogaster GN=Pxt PE=2 SV=3	1	5	5	5	0	0	0	0	0	0	0	0	0	0	0	0	1	0	1	4	3	2	0	0	0	0	0	0	0	0	0	0	0	0	1	0	1	4	3	2	0	0
Q9VEG8	Q9VEG8	6	6	6		CG7477	tr|Q9VEG8|Q9VEG8_DROME RE59232p OS=Drosophila melanogaster GN=CG7477 PE=1 SV=2	1	6	6	6	4	1	3	4	2	3	5	1	3	3	2	1	0	1	1	1	0	2	4	1	3	4	2	3	5	1	3	3	2	1	0	1	1	1	0	2	4	1
Q9VEJ1	Q9VEJ1	15;6;6	15;6;6	15;6;6		SF1	tr|Q9VEJ1|Q9VEJ1_DROME LD36095p OS=Drosophila melanogaster GN=SF1 PE=1 SV=3	3	15	15	15	13	2	2	11	7	7	6	4	2	5	2	2	5	5	3	0	0	0	13	2	2	11	7	7	6	4	2	5	2	2	5	5	3	0	0	0	13	2
Q9VEP9	Q9VEP9	16	16	16			tr|Q9VEP9|Q9VEP9_DROME GH03554p OS=Drosophila melanogaster GN=Sf3a1 PE=1 SV=1	1	16	16	16	5	1	1	8	9	4	3	6	2	6	5	2	0	0	0	0	0	0	5	1	1	8	9	4	3	6	2	6	5	2	0	0	0	0	0	0	5	1
Q9VEX6	Q9VEX6	7	7	7		bor	tr|Q9VEX6|Q9VEX6_DROME AAA family protein Bor OS=Drosophila melanogaster GN=bor PE=1 SV=2	1	7	7	7	0	0	0	2	2	1	3	2	2	5	2	3	3	2	3	1	2	2	0	0	0	2	2	1	3	2	2	5	2	3	3	2	3	1	2	2	0	0
Q9VF03	Q9VF03	47	47	3		mor	tr|Q9VF03|Q9VF03_DROME Brahma associated protein 155 kDa OS=Drosophila melanogaster GN=mor PE=1 SV=3	1	47	47	3	46	22	26	4	5	8	12	9	12	3	8	8	18	16	12	5	9	9	46	22	26	4	5	8	12	9	12	3	8	8	18	16	12	5	9	9	3	3
Q9VF14	Q9VF14	3	3	3		CG3303-RA	tr|Q9VF14|Q9VF14_DROME CG3303 OS=Drosophila melanogaster GN=CG3303-RA PE=2 SV=2	1	3	3	3	0	0	0	0	0	0	0	0	0	0	0	0	1	1	2	2	3	3	0	0	0	0	0	0	0	0	0	0	0	0	1	1	2	2	3	3	0	0
Q9VFB5	Q9VFB5	5	5	5		Rpb7	tr|Q9VFB5|Q9VFB5_DROME IP02321p OS=Drosophila melanogaster GN=Rpb7 PE=1 SV=2	1	5	5	5	3	1	2	3	1	1	2	2	2	3	2	2	5	4	3	2	3	5	3	1	2	3	1	1	2	2	2	3	2	2	5	4	3	2	3	5	3	1
Q9VFE6	Q9VFE6	7	7	7	RRP15-like protein	CG3817	sp|Q9VFE6|RRP15_DROME RRP15-like protein OS=Drosophila melanogaster GN=CG3817 PE=1 SV=1	1	7	7	7	5	4	5	1	0	1	0	0	0	0	0	0	0	0	0	0	0	0	5	4	5	1	0	1	0	0	0	0	0	0	0	0	0	0	0	0	5	4
Q9VFE7	Q9VFE7	32	32	32		Nup93-2	tr|Q9VFE7|Q9VFE7_DROME GH01087p OS=Drosophila melanogaster GN=Nup93-2 PE=1 SV=1	1	32	32	32	1	0	0	0	0	0	0	0	0	0	1	2	31	27	22	6	4	6	1	0	0	0	0	0	0	0	0	0	1	2	31	27	22	6	4	6	1	0
Q9VFP0	Q9VFP0	6	6	6			tr|Q9VFP0|Q9VFP0_DROME CG3061 OS=Drosophila melanogaster GN=CG3061 PE=1 SV=1	1	6	6	6	1	0	0	0	0	1	4	3	1	1	0	1	4	2	3	2	2	1	1	0	0	0	0	1	4	3	1	1	0	1	4	2	3	2	2	1	1	0
Q9VFT4	Q9VFT4	10	10	10		rin	tr|Q9VFT4|Q9VFT4_DROME AT27578p OS=Drosophila melanogaster GN=rin PE=1 SV=1	1	10	10	10	8	9	9	6	7	7	1	0	1	1	0	1	1	0	1	3	3	3	8	9	9	6	7	7	1	0	1	1	0	1	1	0	1	3	3	3	8	9
Q9VFV8	Q9VFV8	10	10	10			tr|Q9VFV8|Q9VFV8_DROME CG9799 OS=Drosophila melanogaster GN=CG9799 PE=1 SV=1	1	10	10	10	0	0	0	0	0	0	1	0	0	5	2	3	8	5	7	0	1	0	0	0	0	0	0	0	1	0	0	5	2	3	8	5	7	0	1	0	0	0
Q9VFV9	Q9VFV9	10	10	10		Droj2	tr|Q9VFV9|Q9VFV9_DROME DnaJ-like-2, isoform A OS=Drosophila melanogaster GN=Droj2 PE=1 SV=1	1	10	10	10	9	5	8	4	2	3	4	3	3	4	3	4	5	3	5	5	4	6	9	5	8	4	2	3	4	3	3	4	3	4	5	3	5	5	4	6	9	5
Q9VG04	Q9VG04	8	8	8			tr|Q9VG04|Q9VG04_DROME CG8031 OS=Drosophila melanogaster GN=CG8031 PE=1 SV=1	1	8	8	8	0	0	0	0	0	0	0	1	0	0	0	0	1	0	1	6	6	4	0	0	0	0	0	0	0	1	0	0	0	0	1	0	1	6	6	4	0	0
Q9VG73	Q9VG73	7	7	7	Interleukin enhancer-binding factor 2 homolog	CG5641	sp|Q9VG73|ILF2_DROME Interleukin enhancer-binding factor 2 homolog OS=Drosophila melanogaster GN=CG5641 PE=2 SV=1	1	7	7	7	3	0	1	0	0	0	1	0	0	2	3	2	5	3	4	4	3	5	3	0	1	0	0	0	1	0	0	2	3	2	5	3	4	4	3	5	3	0
Q9VG84	Q9VG84	6	6	6	DNA ligase	lig3	tr|Q9VG84|Q9VG84_DROME DNA ligase OS=Drosophila melanogaster GN=lig3 PE=1 SV=3	1	6	6	6	0	0	0	1	0	1	0	0	0	2	0	0	6	6	4	1	1	2	0	0	0	1	0	1	0	0	0	2	0	0	6	6	4	1	1	2	0	0
Q9VGA4	Q9VGA4	13	13	13		MBD-R2	tr|Q9VGA4|Q9VGA4_DROME MBD-R2 OS=Drosophila melanogaster GN=MBD-R2 PE=1 SV=2	1	13	13	13	0	0	0	1	0	0	0	1	0	1	0	1	11	8	6	4	3	5	0	0	0	1	0	0	0	1	0	1	0	1	11	8	6	4	3	5	0	0
Q9VGH0	Q9VGH0	15	15	15			tr|Q9VGH0|Q9VGH0_DROME CG6962 OS=Drosophila melanogaster GN=CG6962 PE=1 SV=1	1	15	15	15	0	0	0	0	0	0	0	0	0	0	0	0	14	13	14	1	2	3	0	0	0	0	0	0	0	0	0	0	0	0	14	13	14	1	2	3	0	0
Q9VGH5	Q9VGH5	6;2	6;2	6;2		glo	tr|Q9VGH5|Q9VGH5_DROME AT27789p OS=Drosophila melanogaster GN=glo PE=1 SV=1	2	6	6	6	5	4	4	3	4	5	2	2	0	1	0	0	0	0	0	0	0	0	5	4	4	3	4	5	2	2	0	1	0	0	0	0	0	0	0	0	5	4
Q9VGK3	Q9VGK3	3	3	3	Peptidyl-prolyl cis-trans isomerase		tr|Q9VGK3|Q9VGK3_DROME Peptidylprolyl isomerase OS=Drosophila melanogaster GN=CG14715 PE=1 SV=1	1	3	3	3	3	2	2	1	1	1	0	0	0	0	0	0	0	0	0	0	1	0	3	2	2	1	1	1	0	0	0	0	0	0	0	0	0	0	1	0	3	2
Q9VGL0	Q9VGL0	24	24	24			tr|Q9VGL0|Q9VGL0_DROME LD43047p OS=Drosophila melanogaster GN=CG14712 PE=1 SV=3	1	24	24	24	16	13	12	14	18	15	19	17	14	12	11	13	5	6	5	4	4	7	16	13	12	14	18	15	19	17	14	12	11	13	5	6	5	4	4	7	16	13
Q9VGN9	Q9VGN9	3	3	3	Probable ribosome biogenesis protein RLP24	RpL24-like	sp|Q9VGN9|RLP24_DROME Probable ribosome biogenesis protein RLP24 OS=Drosophila melanogaster GN=RpL24-like PE=1 SV=1	1	3	3	3	2	1	2	3	3	2	3	1	2	2	2	0	2	2	1	2	2	2	2	1	2	3	3	2	3	1	2	2	2	0	2	2	1	2	2	2	2	1
Q9VGP7	Q9VGP7	5	5	5		mRpL40	tr|Q9VGP7|Q9VGP7_DROME Mitochondrial ribosomal protein L40 OS=Drosophila melanogaster GN=mRpL40 PE=1 SV=1	1	5	5	5	3	5	3	0	0	0	0	0	0	0	0	0	0	0	0	0	0	0	3	5	3	0	0	0	0	0	0	0	0	0	0	0	0	0	0	0	3	5
Q9VGQ1	Q9VGQ1	9	9	9			tr|Q9VGQ1|Q9VGQ1_DROME CG5214 OS=Drosophila melanogaster GN=CG5214 PE=1 SV=1	1	9	9	9	5	2	3	5	3	2	8	6	7	3	2	1	3	3	3	2	2	0	5	2	3	5	3	2	8	6	7	3	2	1	3	3	3	2	2	0	5	2
Q9VGW6	Q9VGW6	12	12	12	DNA replication licensing factor Mcm5	Mcm5	sp|Q9VGW6|MCM5_DROME DNA replication licensing factor Mcm5 OS=Drosophila melanogaster GN=Mcm5 PE=1 SV=1	1	12	12	12	2	2	2	3	2	3	4	1	4	8	3	2	12	8	10	8	7	10	2	2	2	3	2	3	4	1	4	8	3	2	12	8	10	8	7	10	2	2
Q9VH07	Q9VH07	22	22	22	RuvB-like helicase 1	pont	sp|Q9VH07|RUVB1_DROME RuvB-like helicase 1 OS=Drosophila melanogaster GN=pont PE=1 SV=1	1	22	22	22	20	8	15	13	6	10	8	6	4	7	4	3	9	8	9	2	3	7	20	8	15	13	6	10	8	6	4	7	4	3	9	8	9	2	3	7	20	8
Q9VHC0	Q9VHC0	10	10	10		RnpS1	tr|Q9VHC0|Q9VHC0_DROME LD23870p OS=Drosophila melanogaster GN=RnpS1 PE=1 SV=2	1	10	10	10	9	9	7	6	8	8	5	3	2	2	3	2	4	4	4	0	0	0	9	9	7	6	8	8	5	3	2	2	3	2	4	4	4	0	0	0	9	9
Q9VHC7	Q9VHC7	27;11	27;11	27;11		rump	tr|Q9VHC7|Q9VHC7_DROME FI21236p1 OS=Drosophila melanogaster GN=rump PE=1 SV=1	2	27	27	27	19	9	12	20	18	18	16	15	12	19	12	12	18	12	15	12	9	11	19	9	12	20	18	18	16	15	12	19	12	12	18	12	15	12	9	11	19	9
Q9VHG5	Q9VHG5;A0A0B4LGV6	19;18	19;18	19;18		Ibf1	tr|Q9VHG5|Q9VHG5_DROME Insulator binding factor 1, isoform A OS=Drosophila melanogaster GN=Ibf1 PE=1 SV=1;tr|A0A0B4LGV6|A0A0B4LGV6_DROME Insulator binding factor 1, isoform B OS=Drosophila melanogaster GN=Ibf1 PE=1 SV=1	2	19	19	19	12	11	13	16	16	16	15	13	14	13	14	12	14	14	13	7	8	10	12	11	13	16	16	16	15	13	14	13	14	12	14	14	13	7	8	10	12	11
Q9VHG6	Q9VHG6	15	15	15		Ibf2	tr|Q9VHG6|Q9VHG6_DROME Insulator binding factor 2 OS=Drosophila melanogaster GN=Ibf2 PE=1 SV=1	1	15	15	15	4	2	1	9	8	10	9	4	8	8	6	5	8	8	6	3	7	8	4	2	1	9	8	10	9	4	8	8	6	5	8	8	6	3	7	8	4	2
Q9VHH8	Q9VHH8	15	15	15		beag	tr|Q9VHH8|Q9VHH8_DROME Beag OS=Drosophila melanogaster GN=beag PE=1 SV=1	1	15	15	15	14	12	10	15	11	8	11	7	7	10	4	3	1	0	0	0	4	1	14	12	10	15	11	8	11	7	7	10	4	3	1	0	0	0	4	1	14	12
Q9VHI1	Q9VHI1	19	19	19		hyx	tr|Q9VHI1|Q9VHI1_DROME Hyrax OS=Drosophila melanogaster GN=hyx PE=2 SV=1	1	19	19	19	1	0	1	1	1	1	6	1	4	7	3	8	18	10	10	3	3	5	1	0	1	1	1	1	6	1	4	7	3	8	18	10	10	3	3	5	1	0
Q9VHJ2	Q9VHJ2	5	5	5			tr|Q9VHJ2|Q9VHJ2_DROME LD32381p OS=Drosophila melanogaster GN=CG11975 PE=1 SV=1	1	5	5	5	0	0	0	0	0	0	0	0	0	0	0	0	0	0	0	3	5	3	0	0	0	0	0	0	0	0	0	0	0	0	0	0	0	3	5	3	0	0
Q9VHL2	Q9VHL2	19	19	19		Tcp-1eta	tr|Q9VHL2|Q9VHL2_DROME LD47396p OS=Drosophila melanogaster GN=CCT7 PE=1 SV=2	1	19	19	19	2	0	1	1	1	0	1	2	2	3	2	2	17	11	10	10	5	11	2	0	1	1	1	0	1	2	2	3	2	2	17	11	10	10	5	11	2	0
Q9VHM3	Q9VHM3	10	10	10		M1BP	tr|Q9VHM3|Q9VHM3_DROME LD30467p OS=Drosophila melanogaster GN=M1BP PE=1 SV=1	1	10	10	10	1	1	1	3	2	2	5	4	2	5	4	3	7	4	6	5	4	5	1	1	1	3	2	2	5	4	2	5	4	3	7	4	6	5	4	5	1	1
Q9VHN7	Q9VHN7;Q7KSU6	16;15;2	16;15;2	16;15;2			tr|Q9VHN7|Q9VHN7_DROME CG8036, isoform B OS=Drosophila melanogaster GN=CG8036 PE=1 SV=3;tr|Q7KSU6|Q7KSU6_DROME CG8036, isoform D OS=Drosophila melanogaster GN=CG8036 PE=1 SV=1	3	16	16	16	2	1	1	3	2	3	4	2	3	4	5	2	15	9	9	14	9	12	2	1	1	3	2	3	4	2	3	4	5	2	15	9	9	14	9	12	2	1
Q9VHS0	Q9VHS0	14	14	14		CG9601-RA	tr|Q9VHS0|Q9VHS0_DROME CG9601 OS=Drosophila melanogaster GN=CG9601-RA PE=1 SV=2	1	14	14	14	0	0	0	1	0	0	0	0	0	2	1	2	10	6	12	1	1	5	0	0	0	1	0	0	0	0	0	2	1	2	10	6	12	1	1	5	0	0
Q9VHS8	Q9VHS8	10	8	8	Eukaryotic initiation factor 4A-III	eIF4AIII	sp|Q9VHS8|IF4A3_DROME Eukaryotic initiation factor 4A-III OS=Drosophila melanogaster GN=eIF4AIII PE=1 SV=1	1	10	8	8	1	1	0	1	1	1	2	1	1	6	3	7	9	3	4	3	3	2	0	0	0	1	0	0	1	0	0	4	2	5	7	1	2	1	1	0	0	0
Q9VHT2	Q9VHT2	8	8	8		tex	tr|Q9VHT2|Q9VHT2_DROME FI07663p OS=Drosophila melanogaster GN=tex PE=1 SV=1	1	8	8	8	0	0	0	1	0	0	0	0	1	2	1	0	7	6	3	2	0	2	0	0	0	1	0	0	0	0	1	2	1	0	7	6	3	2	0	2	0	0
Q9VI10	Q9VI10	8	8	8	Probable small nuclear ribonucleoprotein Sm D2	SmD2	sp|Q9VI10|SMD2_DROME Probable small nuclear ribonucleoprotein Sm D2 OS=Drosophila melanogaster GN=SmD2 PE=1 SV=1	1	8	8	8	5	8	7	4	7	5	3	4	4	4	3	2	1	1	1	2	2	2	5	8	7	4	7	5	3	4	4	4	3	2	1	1	1	2	2	2	5	8
Q9VI54	Q9VI54	8	8	8			tr|Q9VI54|Q9VI54_DROME CG1965, isoform A OS=Drosophila melanogaster GN=CG1965 PE=1 SV=3	1	8	8	8	0	0	0	0	0	0	0	0	0	0	0	1	7	3	4	3	1	2	0	0	0	0	0	0	0	0	0	0	0	1	7	3	4	3	1	2	0	0
Q9VI56	Q9VI56	3	3	3			tr|Q9VI56|Q9VI56_DROME CG1943, isoform A OS=Drosophila melanogaster GN=CG1943 PE=1 SV=1	1	3	3	3	2	2	2	1	2	1	0	0	0	1	1	0	0	1	0	3	2	2	2	2	2	1	2	1	0	0	0	1	1	0	0	1	0	3	2	2	2	2
Q9VI57	Q9VI57	4	4	4		Dpck	tr|Q9VI57|Q9VI57_DROME Dephospho-CoA kinase OS=Drosophila melanogaster GN=Dpck PE=2 SV=1	1	4	4	4	0	0	0	0	0	0	0	0	0	0	0	0	4	4	2	1	1	1	0	0	0	0	0	0	0	0	0	0	0	0	4	4	2	1	1	1	0	0
Q9VIE8	Q9VIE8	15;1	15;1	15;1		Acon	tr|Q9VIE8|Q9VIE8_DROME Aconitate hydratase, mitochondrial OS=Drosophila melanogaster GN=Acon PE=1 SV=2	2	15	15	15	0	1	0	0	0	0	0	0	0	0	0	0	1	0	1	11	5	9	0	1	0	0	0	0	0	0	0	0	0	0	1	0	1	11	5	9	0	1
Q9VIF0	Q9VIF0	8	8	8	Nucleolar complex protein 2 homolog	CG9246	sp|Q9VIF0|NOC2L_DROME Nucleolar complex protein 2 homolog OS=Drosophila melanogaster GN=CG9246 PE=1 SV=1	1	8	8	8	0	0	0	0	0	0	0	0	0	1	0	0	8	6	3	0	0	0	0	0	0	0	0	0	0	0	0	1	0	0	8	6	3	0	0	0	0	0
Q9VIF6	Q9VIF6	12	12	12		CG9253-RA	tr|Q9VIF6|Q9VIF6_DROME CG9253 OS=Drosophila melanogaster GN=CG9253-RA PE=1 SV=1	1	12	12	12	3	0	1	4	3	2	5	2	5	8	7	5	7	5	8	3	1	2	3	0	1	4	3	2	5	2	5	8	7	5	7	5	8	3	1	2	3	0
Q9VIG1	Q9VIG1	14	14	14		CG12050-RB	tr|Q9VIG1|Q9VIG1_DROME FI12406p OS=Drosophila melanogaster GN=l(2)05287 PE=1 SV=2	1	14	14	14	0	0	0	0	0	0	0	0	0	0	0	0	10	11	7	0	0	0	0	0	0	0	0	0	0	0	0	0	0	0	10	11	7	0	0	0	0	0
Q9VIP1	Q9VIP1	2	2	2		Taf13	tr|Q9VIP1|Q9VIP1_DROME GEO07843p1 OS=Drosophila melanogaster GN=Taf13 PE=2 SV=1	1	2	2	2	2	2	2	2	2	1	0	0	1	0	0	0	0	0	0	0	0	0	2	2	2	2	2	1	0	0	1	0	0	0	0	0	0	0	0	0	2	2
Q9VIX7	Q9VIX7;Q8INW9;M9PDP3	7;6;6	7;6;6	7;6;6		fon	tr|Q9VIX7|Q9VIX7_DROME Fondue, isoform B OS=Drosophila melanogaster GN=fon PE=1 SV=1;tr|Q8INW9|Q8INW9_DROME Fondue, isoform A OS=Drosophila melanogaster GN=fon PE=1 SV=1;tr|M9PDP3|M9PDP3_DROME Fondue, isoform D OS=Drosophila melanogaster GN=fon PE=1 SV=1	3	7	7	7	6	6	6	5	6	5	1	1	0	0	0	0	0	0	0	0	0	0	6	6	6	5	6	5	1	1	0	0	0	0	0	0	0	0	0	0	6	6
Q9VIZ0	Q9VIZ0;M9PG66;M9PBD6	5;3;3	5;3;3	5;3;3	Probable DNA-directed RNA polymerases I and III subunit RPAC2	l(2)37Cg	sp|Q9VIZ0|RPAC2_DROME Probable DNA-directed RNA polymerases I and III subunit RPAC2 OS=Drosophila melanogaster GN=l(2)37Cg PE=3 SV=1;tr|M9PG66|M9PG66_DROME Lethal (2) 37Cg, isoform C OS=Drosophila melanogaster GN=l(2)37Cg PE=1 SV=1;tr|M9PBD6|M9PBD6_DROME L	3	5	5	5	5	4	4	4	4	4	0	0	0	0	0	0	0	0	0	0	0	0	5	4	4	4	4	4	0	0	0	0	0	0	0	0	0	0	0	0	5	4
Q9VJ12	Q9VJ12	23	23	23		Acn	tr|Q9VJ12|Q9VJ12_DROME Acinus, isoform A OS=Drosophila melanogaster GN=Acn PE=1 SV=1	1	23	23	23	19	13	15	16	14	14	13	6	11	10	8	8	18	17	18	9	11	13	19	13	15	16	14	14	13	6	11	10	8	8	18	17	18	9	11	13	19	13
Q9VJ19	Q9VJ19	4	4	4		RpL30	tr|Q9VJ19|Q9VJ19_DROME RE25263p OS=Drosophila melanogaster GN=RpL30 PE=1 SV=1	1	4	4	4	1	2	1	3	3	1	2	1	2	1	1	1	2	2	2	3	2	3	1	2	1	3	3	1	2	1	2	1	1	1	2	2	2	3	2	3	1	2
Q9VJ74	Q9VJ74	21	21	21			tr|Q9VJ74|Q9VJ74_DROME RH55640p OS=Drosophila melanogaster GN=CG10333 PE=1 SV=2	1	21	21	21	3	1	1	9	6	5	13	8	10	12	5	11	7	6	7	1	1	0	3	1	1	9	6	5	13	8	10	12	5	11	7	6	7	1	1	0	3	1
Q9VJ77	Q9VJ77;X2JEK7;X2JAA3	14;13;13	14;13;13	14;13;13		CG15160-RA	tr|Q9VJ77|Q9VJ77_DROME FI24106p1 OS=Drosophila melanogaster GN=CG15160-RA PE=2 SV=2;tr|X2JEK7|X2JEK7_DROME Uncharacterized protein, isoform B OS=Drosophila melanogaster GN=CG15160 PE=4 SV=1;tr|X2JAA3|X2JAA3_DROME Uncharacterized protein, isoform C OS=Droso	3	14	14	14	9	1	4	6	2	3	3	1	2	1	0	2	9	7	6	2	1	4	9	1	4	6	2	3	3	1	2	1	0	2	9	7	6	2	1	4	9	1
Q9VJ86	Q9VJ86	14	14	14		bsf	tr|Q9VJ86|Q9VJ86_DROME Bicoid stability factor OS=Drosophila melanogaster GN=bsf PE=1 SV=2	1	14	14	14	1	1	1	1	1	1	1	0	1	1	0	1	10	7	4	6	2	8	1	1	1	1	1	1	1	0	1	1	0	1	10	7	4	6	2	8	1	1
Q9VJC7	Q9VJC7	6	6	6	Elongation factor Ts, mitochondrial	CG6412	sp|Q9VJC7|EFTS_DROME Elongation factor Ts, mitochondrial OS=Drosophila melanogaster GN=CG6412 PE=2 SV=1	1	6	6	6	0	0	0	0	0	0	0	0	0	0	0	0	0	0	1	6	3	4	0	0	0	0	0	0	0	0	0	0	0	0	0	0	1	6	3	4	0	0
Q9VJE4	Q9VJE4	11	11	11	DNA-directed RNA polymerase II subunit RPB11	Rpb11	sp|Q9VJE4|RPB11_DROME DNA-directed RNA polymerase II subunit RPB11 OS=Drosophila melanogaster GN=Rpb11 PE=3 SV=1	1	11	11	11	11	8	6	2	0	1	1	0	1	1	1	0	0	0	0	0	0	0	11	8	6	2	0	1	1	0	1	1	1	0	0	0	0	0	0	0	11	8
Q9VJG2	Q9VJG2	8	8	8			tr|Q9VJG2|Q9VJG2_DROME Uncharacterized protein OS=Drosophila melanogaster GN=CG12288 PE=1 SV=1	1	8	8	8	7	2	3	3	4	3	4	1	1	3	0	1	0	0	1	0	0	1	7	2	3	3	4	3	4	1	1	3	0	1	0	0	1	0	0	1	7	2
Q9VJH2	Q9VJH2	16	16	16		mdy	tr|Q9VJH2|Q9VJH2_DROME SD02215p OS=Drosophila melanogaster GN=AspRS-m PE=1 SV=3	1	16	16	16	1	0	0	0	1	0	1	0	1	0	0	0	11	10	5	3	2	5	1	0	0	0	1	0	1	0	1	0	0	0	11	10	5	3	2	5	1	0
Q9VJL9	Q9VJL9	5	5	5		BG:DS02740.2	tr|Q9VJL9|Q9VJL9_DROME AT12460p OS=Drosophila melanogaster GN=BG:DS02740.2 PE=2 SV=2	1	5	5	5	4	4	2	2	2	5	1	1	0	0	0	0	0	0	0	0	0	0	4	4	2	2	2	5	1	1	0	0	0	0	0	0	0	0	0	0	4	4
X2JE06	X2JE06;Q9VJY6	8;8	8;8	8;8	60S ribosomal protein L24	RpL24	tr|X2JE06|X2JE06_DROME GEO07624p1 OS=Drosophila melanogaster GN=RpL24 PE=1 SV=1;sp|Q9VJY6|RL24_DROME 60S ribosomal protein L24 OS=Drosophila melanogaster GN=RpL24 PE=1 SV=1	2	8	8	8	6	6	4	5	4	5	4	2	4	3	4	1	5	3	5	1	1	3	6	6	4	5	4	5	4	2	4	3	4	1	5	3	5	1	1	3	6	6
Q9VJZ7	Q9VJZ7	17	17	17	Ribosomal RNA processing protein 1 homolog	Nnp-1	sp|Q9VJZ7|RRP1L_DROME Ribosomal RNA processing protein 1 homolog OS=Drosophila melanogaster GN=Nnp-1 PE=1 SV=1	1	17	17	17	10	0	2	2	1	2	5	0	1	14	5	5	10	12	7	1	0	3	10	0	2	2	1	2	5	0	1	14	5	5	10	12	7	1	0	3	10	0
Q9VK18	Q9VK18	9	9	9			tr|Q9VK18|Q9VK18_DROME LD36945p OS=Drosophila melanogaster GN=CG16812 PE=2 SV=1	1	9	9	9	2	1	2	6	3	5	3	3	1	4	1	4	2	0	0	0	0	0	2	1	2	6	3	5	3	3	1	4	1	4	2	0	0	0	0	0	2	1
Q9VK58	Q9VK58	37	37	34		Pih1D1	tr|Q9VK58|Q9VK58_DROME Pih1D1, isoform D OS=Drosophila melanogaster GN=Pih1D1 PE=1 SV=5	1	37	37	34	21	8	14	13	16	17	17	10	20	7	6	7	18	18	16	5	11	5	21	8	14	13	16	17	17	10	20	7	6	7	18	18	16	5	11	5	19	8
Q9VK59	Q9VK59	36	36	36			tr|Q9VK59|Q9VK59_DROME CG5787, isoform A OS=Drosophila melanogaster GN=CG5787 PE=1 SV=2	1	36	36	36	22	18	18	21	19	19	19	9	15	24	14	16	20	16	17	12	14	10	22	18	18	21	19	19	19	9	15	24	14	16	20	16	17	12	14	10	22	18
Q9VK69	Q9VK69	17	17	17	T-complex protein 1 subunit delta		tr|Q9VK69|Q9VK69_DROME T-complex protein 1 subunit delta OS=Drosophila melanogaster GN=CCT4 PE=1 SV=1	1	17	17	17	5	0	1	0	0	0	1	1	2	3	2	3	14	9	13	11	5	7	5	0	1	0	0	0	1	1	2	3	2	3	14	9	13	11	5	7	5	0
Q9VKC1	Q9VKC1	14	14	14		RpL7-like	tr|Q9VKC1|Q9VKC1_DROME IP16805p OS=Drosophila melanogaster GN=RpL7-like PE=1 SV=2	1	14	14	14	8	5	6	7	7	8	5	8	9	9	7	8	10	7	8	11	10	10	8	5	6	7	7	8	5	8	9	9	7	8	10	7	8	11	10	10	8	5
Q9VKD3	Q9VKD3	12	12	12	Probable cysteine desulfurase, mitochondrial	CG12264	sp|Q9VKD3|NFS1_DROME Probable cysteine desulfurase, mitochondrial OS=Drosophila melanogaster GN=CG12264 PE=2 SV=1	1	12	12	12	0	0	0	5	1	1	2	1	3	4	2	3	7	6	8	5	1	6	0	0	0	5	1	1	2	1	3	4	2	3	7	6	8	5	1	6	0	0
Q9VKI2	Q9VKI2	9	9	9		CG4788-RA	tr|Q9VKI2|Q9VKI2_DROME CG4788, isoform A OS=Drosophila melanogaster GN=CG4788-RA PE=1 SV=1	1	9	9	9	8	4	7	4	4	4	3	2	2	3	2	2	3	1	1	2	2	1	8	4	7	4	4	4	3	2	2	3	2	2	3	1	1	2	2	1	8	4
X2J9F3	X2J9F3;Q9VKJ3	24;24	24;24	24;24	Nuclear pore complex protein Nup160 homolog	Nup160	tr|X2J9F3|X2J9F3_DROME Nucleoporin 160kD, isoform B OS=Drosophila melanogaster GN=Nup160 PE=4 SV=1;sp|Q9VKJ3|NU160_DROME Nuclear pore complex protein Nup160 homolog OS=Drosophila melanogaster GN=Nup160 PE=1 SV=1	2	24	24	24	0	0	0	0	0	0	0	0	1	1	2	1	17	22	19	3	6	3	0	0	0	0	0	0	0	0	1	1	2	1	17	22	19	3	6	3	0	0
Q9VKK1	Q9VKK1	7	7	7	Enhancer of mRNA-decapping protein 4 homolog	Ge-1	sp|Q9VKK1|EDC4_DROME Enhancer of mRNA-decapping protein 4 homolog OS=Drosophila melanogaster GN=Ge-1 PE=1 SV=2	1	7	7	7	0	0	0	0	1	1	1	1	0	0	0	1	6	4	5	4	1	3	0	0	0	0	1	1	1	1	0	0	0	1	6	4	5	4	1	3	0	0
X2J7U0	X2J7U0;Q9VKM1	8;8	8;8	8;8	Piwi-like protein;Protein piwi	piwi	tr|X2J7U0|X2J7U0_DROME Piwi OS=Drosophila melanogaster GN=piwi PE=1 SV=1;sp|Q9VKM1|PIWI_DROME Protein piwi OS=Drosophila melanogaster GN=piwi PE=1 SV=1	2	8	8	8	0	0	0	0	0	0	3	1	2	5	2	2	5	3	5	1	1	1	0	0	0	0	0	0	3	1	2	5	2	2	5	3	5	1	1	1	0	0
Q9VKM7	Q9VKM7;Q9VKM8	9;5	9;5	9;5		CG6089	tr|Q9VKM7|Q9VKM7_DROME AT01533p OS=Drosophila melanogaster GN=CG6089 PE=1 SV=2;tr|Q9VKM8|Q9VKM8_DROME RH51633p OS=Drosophila melanogaster GN=CG33129 PE=1 SV=1	2	9	9	9	5	0	2	0	0	0	0	0	0	0	0	0	8	5	4	2	1	4	5	0	2	0	0	0	0	0	0	0	0	0	8	5	4	2	1	4	5	0
Q9VKV8	Q9VKV8	5	5	5	Cilia- and flagella-associated protein 20	CFAP20	sp|Q9VKV8|CFA20_DROME Cilia- and flagella-associated protein 20 OS=Drosophila melanogaster GN=Bug22 PE=2 SV=1	1	5	5	5	5	3	3	0	0	0	0	0	0	1	0	0	2	3	0	2	4	4	5	3	3	0	0	0	0	0	0	1	0	0	2	3	0	2	4	4	5	3
Q9VKW1	Q9VKW1	2	2	2			tr|Q9VKW1|Q9VKW1_DROME CG5168, isoform A OS=Drosophila melanogaster GN=CG5168 PE=1 SV=1	1	2	2	2	0	0	0	0	0	0	0	0	0	0	0	0	0	0	0	2	2	2	0	0	0	0	0	0	0	0	0	0	0	0	0	0	0	2	2	2	0	0
Q9VKW3	Q9VKW3	11	11	11		RfC3	tr|Q9VKW3|Q9VKW3_DROME Replication factor C subunit 3 OS=Drosophila melanogaster GN=RfC3 PE=1 SV=2	1	11	11	11	2	0	0	2	0	0	2	1	2	3	3	3	8	11	9	5	4	5	2	0	0	2	0	0	2	1	2	3	3	3	8	11	9	5	4	5	2	0
Q9VKZ8	Q9VKZ8	5	5	5	Ubiquitin carboxyl-terminal hydrolase	Usp14	tr|Q9VKZ8|Q9VKZ8_DROME LP08774p OS=Drosophila melanogaster GN=Usp14 PE=1 SV=1	1	5	5	5	1	0	0	0	0	1	0	0	0	0	0	0	3	2	3	3	2	3	1	0	0	0	0	1	0	0	0	0	0	0	3	2	3	3	2	3	1	0
Q9VL18	Q9VL18	10	10	10	Probable elongation factor 1-delta	eEF1delta	sp|Q9VL18|EF1D_DROME Probable elongation factor 1-delta OS=Drosophila melanogaster GN=eEF1delta PE=1 SV=1	1	10	10	10	3	3	5	3	2	7	0	0	1	0	0	1	1	0	0	1	0	1	3	3	5	3	2	7	0	0	1	0	0	1	1	0	0	1	0	1	3	3
Q9VL25	Q9VL25	7	6	6			tr|Q9VL25|Q9VL25_DROME CG4901 OS=Drosophila melanogaster GN=CG4901 PE=1 SV=2	1	7	6	6	0	0	0	0	0	0	0	0	0	2	0	0	6	6	5	2	0	2	0	0	0	0	0	0	0	0	0	1	0	0	5	5	4	1	0	1	0	0
Q9VL71	Q9VL71	16	16	16		Srp54	tr|Q9VL71|Q9VL71_DROME LD29830p OS=Drosophila melanogaster GN=Srp54 PE=1 SV=1	1	16	16	16	10	3	3	14	12	12	9	4	3	9	3	7	5	4	4	1	0	1	10	3	3	14	12	12	9	4	3	9	3	7	5	4	4	1	0	1	10	3
X2J5E8	X2J5E8;Q9VL78	7;7	7;7	7;7	FK506-binding protein 59	FKBP59	tr|X2J5E8|X2J5E8_DROME Peptidylprolyl isomerase OS=Drosophila melanogaster GN=FKBP59 PE=4 SV=1;sp|Q9VL78|FKB59_DROME FK506-binding protein 59 OS=Drosophila melanogaster GN=FKBP59 PE=1 SV=1	2	7	7	7	1	0	1	2	1	1	1	0	0	1	1	1	2	1	2	7	3	4	1	0	1	2	1	1	1	0	0	1	1	1	2	1	2	7	3	4	1	0
Q9VL91	Q9VL91	10	10	10		zf30C	tr|Q9VL91|Q9VL91_DROME LD23102p OS=Drosophila melanogaster GN=zf30C PE=1 SV=2	1	10	10	10	0	0	0	1	1	0	3	0	1	2	2	0	5	4	5	3	4	5	0	0	0	1	1	0	3	0	1	2	2	0	5	4	5	3	4	5	0	0
Q9VL96	Q9VL96	6	6	6	Pescadillo homolog	CG4364	sp|Q9VL96|PESC_DROME Pescadillo homolog OS=Drosophila melanogaster GN=CG4364 PE=1 SV=1	1	6	6	6	0	0	0	0	0	0	2	0	1	4	2	2	4	4	5	0	0	1	0	0	0	0	0	0	2	0	1	4	2	2	4	4	5	0	0	1	0	0
Q9VLC5	Q9VLC5	10	10	10		Aldh	tr|Q9VLC5|Q9VLC5_DROME Aldehyde dehydrogenase OS=Drosophila melanogaster GN=Aldh PE=1 SV=1	1	10	10	10	7	7	5	4	4	5	3	0	1	2	0	1	5	1	4	0	0	1	7	7	5	4	4	5	3	0	1	2	0	1	5	1	4	0	0	1	7	7
Q9VLK1	Q9VLK1	20	20	20			tr|Q9VLK1|Q9VLK1_DROME U3 small nucleolar ribonucleoprotein protein MPP10 OS=Drosophila melanogaster GN=CG13097 PE=1 SV=1	1	20	20	20	15	11	10	13	13	13	5	7	11	5	3	6	0	0	0	0	0	0	15	11	10	13	13	13	5	7	11	5	3	6	0	0	0	0	0	0	15	11
Q9VLR5	Q9VLR5	4	4	4	RNA polymerase II transcriptional coactivator	Ssb-c31a	sp|Q9VLR5|TCP4_DROME RNA polymerase II transcriptional coactivator OS=Drosophila melanogaster GN=Ssb-c31a PE=2 SV=1	1	4	4	4	3	3	3	1	1	3	0	0	1	0	1	0	0	0	0	1	1	1	3	3	3	1	1	3	0	0	1	0	1	0	0	0	0	1	1	1	3	3
Q9VLV5	Q9VLV5	5	5	5	Probable small nuclear ribonucleoprotein E	SmE	sp|Q9VLV5|RUXE_DROME Probable small nuclear ribonucleoprotein E OS=Drosophila melanogaster GN=SmE PE=1 SV=1	1	5	5	5	2	2	3	3	2	3	3	4	3	3	4	4	2	0	1	0	0	0	2	2	3	3	2	3	3	4	3	3	4	4	2	0	1	0	0	0	2	2
Q9VLX2	Q9VLX2	16	16	16			tr|Q9VLX2|Q9VLX2_DROME CG7154 OS=Drosophila melanogaster GN=CG7154 PE=1 SV=1	1	16	16	16	9	3	7	8	5	8	11	5	5	7	3	4	8	9	8	4	2	4	9	3	7	8	5	8	11	5	5	7	3	4	8	9	8	4	2	4	9	3
Q9VM49	Q9VM49	10	10	10		Caper	tr|Q9VM49|Q9VM49_DROME Caper, isoform A OS=Drosophila melanogaster GN=Caper PE=1 SV=1	1	10	10	10	6	2	5	8	8	8	7	4	4	9	4	6	8	5	6	0	1	0	6	2	5	8	8	8	7	4	4	9	4	6	8	5	6	0	1	0	6	2
Q9VM62	Q9VM62	11	11	11		SA	tr|Q9VM62|Q9VM62_DROME LD34181p OS=Drosophila melanogaster GN=SA PE=1 SV=2	1	11	11	11	0	0	0	0	0	0	0	0	0	1	0	0	5	6	3	2	1	6	0	0	0	0	0	0	0	0	0	1	0	0	5	6	3	2	1	6	0	0
Q9VM63	Q9VM63	4	4	4		Gas41	tr|Q9VM63|Q9VM63_DROME Gas41 OS=Drosophila melanogaster GN=Gas41 PE=1 SV=2	1	4	4	4	2	1	2	2	2	1	3	2	2	3	3	1	3	3	1	0	1	2	2	1	2	2	2	1	3	2	2	3	3	1	3	3	1	0	1	2	2	1
Q9VM69	Q9VM69	41	41	41		nop5	tr|Q9VM69|Q9VM69_DROME CG10206-PA OS=Drosophila melanogaster GN=nop5 PE=1 SV=2	1	41	41	41	29	16	21	26	24	22	28	28	18	30	26	22	32	26	32	20	17	22	29	16	21	26	24	22	28	28	18	30	26	22	32	26	32	20	17	22	29	16
Q9VM75	Q9VM75	36	36	36	HEAT repeat-containing protein 1 homolog	l(2)k09022	sp|Q9VM75|HEAT1_DROME HEAT repeat-containing protein 1 homolog OS=Drosophila melanogaster GN=l(2)k09022 PE=2 SV=2	1	36	36	36	1	0	0	0	0	0	0	0	0	0	0	0	28	31	22	12	2	8	1	0	0	0	0	0	0	0	0	0	0	0	28	31	22	12	2	8	1	0
Q9VM95	Q9VM95	11	11	11	Protein Aatf	Aatf	sp|Q9VM95|AATF_DROME Protein Aatf OS=Drosophila melanogaster GN=Aatf PE=1 SV=1	1	11	11	11	11	8	9	7	8	5	5	2	2	4	0	0	0	0	0	0	0	0	11	8	9	7	8	5	5	2	2	4	0	0	0	0	0	0	0	0	11	8
Q9VMV5	Q9VMV5	5	5	5		vkg	tr|Q9VMV5|Q9VMV5_DROME Viking, isoform A OS=Drosophila melanogaster GN=vkg PE=1 SV=1	1	5	5	5	0	0	0	0	0	0	0	0	0	0	0	0	1	0	0	4	2	3	0	0	0	0	0	0	0	0	0	0	0	0	1	0	0	4	2	3	0	0
Q9VMX3	Q9VMX3	11	11	11			tr|Q9VMX3|Q9VMX3_DROME CG3756 OS=Drosophila melanogaster GN=CG3756 PE=1 SV=1	1	11	11	11	9	11	7	9	5	5	2	2	2	1	2	1	2	2	2	2	1	3	9	11	7	9	5	5	2	2	2	1	2	1	2	2	2	2	1	3	9	11
Q9VMZ5	Q9VMZ5	7;1;1;1	7;1;1;1	7;1;1;1		TwdlF	tr|Q9VMZ5|Q9VMZ5_DROME LD19715p OS=Drosophila melanogaster GN=TwdlF PE=2 SV=1	4	7	7	7	4	2	6	2	2	3	1	0	0	2	0	1	0	0	0	0	0	0	4	2	6	2	2	3	1	0	0	2	0	1	0	0	0	0	0	0	4	2
Q9VN21	Q9VN21	17	17	17		lost	tr|Q9VN21|Q9VN21_DROME LD30155p OS=Drosophila melanogaster GN=lost PE=1 SV=1	1	17	17	17	9	2	5	7	7	8	9	9	13	12	8	10	10	9	11	8	5	11	9	2	5	7	7	8	9	9	13	12	8	10	10	9	11	8	5	11	9	2
Q9VN25	Q9VN25	15	15	15	Eukaryotic translation initiation factor 3 subunit A	eIF3-S10	sp|Q9VN25|EIF3A_DROME Eukaryotic translation initiation factor 3 subunit A OS=Drosophila melanogaster GN=eIF3-S10 PE=1 SV=1	1	15	15	15	1	1	0	1	1	1	1	1	3	2	0	1	7	8	7	7	1	8	1	1	0	1	1	1	1	1	3	2	0	1	7	8	7	7	1	8	1	1
Q9VN39	Q9VN39;Q8T0Q2	14;8	14;8	14;8			tr|Q9VN39|Q9VN39_DROME CG9775, isoform A OS=Drosophila melanogaster GN=CG9775 PE=1 SV=1;tr|Q8T0Q2|Q8T0Q2_DROME CG9775, isoform D OS=Drosophila melanogaster GN=CG9775 PE=2 SV=1	2	14	14	14	14	9	8	10	11	13	10	5	6	9	7	7	0	0	0	0	1	0	14	9	8	10	11	13	10	5	6	9	7	7	0	0	0	0	1	0	14	9
Q9VN44	Q9VN44	11	11	11		Karybeta3	tr|Q9VN44|Q9VN44_DROME FI07923p OS=Drosophila melanogaster GN=Karybeta3 PE=1 SV=1	1	11	11	11	0	0	0	0	0	0	0	0	0	0	0	0	6	4	5	3	1	5	0	0	0	0	0	0	0	0	0	0	0	0	6	4	5	3	1	5	0	0
Q9VN55	Q9VN55	18	18	18		atms	tr|Q9VN55|Q9VN55_DROME Antimeros, isoform A OS=Drosophila melanogaster GN=atms PE=1 SV=1	1	18	18	18	17	10	8	10	9	10	6	3	4	9	5	4	4	4	6	1	1	1	17	10	8	10	9	10	6	3	4	9	5	4	4	4	6	1	1	1	17	10
Q9VN63	Q9VN63;A0A0B4KF79	4;2	4;2	4;2			tr|Q9VN63|Q9VN63_DROME LD28447p OS=Drosophila melanogaster GN=CG14657 PE=2 SV=1;tr|A0A0B4KF79|A0A0B4KF79_DROME Uncharacterized protein, isoform D OS=Drosophila melanogaster GN=CG14657 PE=4 SV=1	2	4	4	4	3	3	3	4	3	3	0	0	0	1	0	0	0	0	0	0	0	0	3	3	3	4	3	3	0	0	0	1	0	0	0	0	0	0	0	0	3	3
Q9VN93	Q9VN93	6	6	6	Putative cysteine proteinase CG12163	CG12163	sp|Q9VN93|CPR1_DROME Putative cysteine proteinase CG12163 OS=Drosophila melanogaster GN=CG12163 PE=2 SV=2	1	6	6	6	2	1	2	2	2	3	1	0	1	2	2	0	4	2	4	2	3	4	2	1	2	2	2	3	1	0	1	2	2	0	4	2	4	2	3	4	2	1
Q9VNA5	Q9VNA5	4	4	4	Proteasome subunit beta type-4	Prosbeta7	sp|Q9VNA5|PSB4_DROME Proteasome subunit beta type-4 OS=Drosophila melanogaster GN=Prosbeta7 PE=2 SV=1	1	4	4	4	2	1	2	4	3	4	2	1	2	1	1	1	1	0	2	2	2	2	2	1	2	4	3	4	2	1	2	1	1	1	1	0	2	2	2	2	2	1
Q9VNB9	Q9VNB9	8	8	8		RpL35A	tr|Q9VNB9|Q9VNB9_DROME GEO07455p1 OS=Drosophila melanogaster GN=RpL35A PE=1 SV=1	1	8	8	8	5	3	2	4	6	4	4	2	2	2	1	1	2	2	2	0	1	3	5	3	2	4	6	4	4	2	2	2	1	1	2	2	2	0	1	3	5	3
Q9VNE0	Q9VNE0	13;2	13;2	13;2			tr|Q9VNE0|Q9VNE0_DROME CG2926, isoform A OS=Drosophila melanogaster GN=CG2926 PE=1 SV=1	2	13	13	13	1	0	1	5	4	5	2	3	3	2	1	3	8	6	6	0	1	3	1	0	1	5	4	5	2	3	3	2	1	3	8	6	6	0	1	3	1	0
Q9VNE2	Q9VNE2	9	9	9	Protein krasavietz	kra	sp|Q9VNE2|PKRA_DROME Protein krasavietz OS=Drosophila melanogaster GN=kra PE=1 SV=1	1	9	9	9	1	0	0	0	0	0	0	0	0	1	0	2	5	3	4	6	1	5	1	0	0	0	0	0	0	0	0	1	0	2	5	3	4	6	1	5	1	0
Q9VNE9	Q9VNE9	13;5	13;5	13;5	60S ribosomal protein L13a	RpL13A	sp|Q9VNE9|RL13A_DROME 60S ribosomal protein L13a OS=Drosophila melanogaster GN=RpL13A PE=1 SV=1	2	13	13	13	3	1	1	5	5	4	6	4	8	7	6	4	6	9	13	0	0	2	3	1	1	5	5	4	6	4	8	7	6	4	6	9	13	0	0	2	3	1
Q9VNF6	Q9VNF6;Q9VNF7;A0A0B4KG70;B7Z0T5	13;12;12;11	13;12;12;11	13;12;12;11		MTA1-like	tr|Q9VNF6|Q9VNF6_DROME Metastasis associated 1-like, isoform A OS=Drosophila melanogaster GN=MTA1-like PE=1 SV=2;tr|Q9VNF7|Q9VNF7_DROME Metastasis associated 1-like, isoform B OS=Drosophila melanogaster GN=MTA1-like PE=1 SV=2;tr|A0A0B4KG70|A0A0B4KG70_DROME	4	13	13	13	2	0	0	5	2	6	3	0	2	2	0	3	7	2	6	2	3	2	2	0	0	5	2	6	3	0	2	2	0	3	7	2	6	2	3	2	2	0
Q9VNG0	Q9VNG0	3	3	3	Mediator of RNA polymerase II transcription subunit 27	MED27	sp|Q9VNG0|MED27_DROME Mediator of RNA polymerase II transcription subunit 27 OS=Drosophila melanogaster GN=MED27 PE=1 SV=1	1	3	3	3	0	0	0	0	0	0	0	0	0	1	1	2	3	2	2	1	2	1	0	0	0	0	0	0	0	0	0	1	1	2	3	2	2	1	2	1	0	0
Q9VNG2	Q9VNG2	9	9	9			tr|Q9VNG2|Q9VNG2_DROME CG1109, isoform A OS=Drosophila melanogaster GN=CG1109 PE=1 SV=2	1	9	9	9	0	0	0	0	0	0	1	0	0	7	1	3	7	5	4	1	0	0	0	0	0	0	0	0	1	0	0	7	1	3	7	5	4	1	0	0	0	0
Q9VNI3	Q9VNI3	7	7	7	UPF0609 protein CG1218	CG1218	sp|Q9VNI3|HPF1_DROME Histone PARylation factor 1-like OS=Drosophila melanogaster GN=CG1218 PE=1 SV=2	1	7	7	7	1	0	0	0	0	0	0	0	0	1	0	0	2	2	2	5	6	6	1	0	0	0	0	0	0	0	0	1	0	0	2	2	2	5	6	6	1	0
Q9VNI8	Q9VNI8	24	24	24		Hpr1	tr|Q9VNI8|Q9VNI8_DROME Hpr1 OS=Drosophila melanogaster GN=Hpr1 PE=1 SV=1	1	24	24	24	2	0	0	0	0	1	4	0	2	6	2	3	22	19	19	9	10	11	2	0	0	0	0	1	4	0	2	6	2	3	22	19	19	9	10	11	2	0
Q9VNP3	Q9VNP3;Q8IG95	7;5	7;5	7;5		Mes2	tr|Q9VNP3|Q9VNP3_DROME Mesoderm-expressed 2, isoform B OS=Drosophila melanogaster GN=Mes2 PE=1 SV=1;tr|Q8IG95|Q8IG95_DROME Mesoderm-expressed 2, isoform C OS=Drosophila melanogaster GN=Mes2 PE=1 SV=1	2	7	7	7	1	0	1	2	1	1	6	4	2	5	1	3	3	2	2	1	0	1	1	0	1	2	1	1	6	4	2	5	1	3	3	2	2	1	0	1	1	0
Q9VNZ3	Q9VNZ3	5	5	5		Rpb8	tr|Q9VNZ3|Q9VNZ3_DROME GM03174p OS=Drosophila melanogaster GN=Rpb8 PE=1 SV=1	1	5	5	5	4	2	2	1	0	0	2	1	3	3	3	4	3	3	3	3	3	3	4	2	2	1	0	0	2	1	3	3	3	4	3	3	3	3	3	3	4	2
Q9VP57	Q9VP57	22	22	22		pzg	tr|Q9VP57|Q9VP57_DROME LD15904p OS=Drosophila melanogaster GN=pzg PE=1 SV=1	1	22	22	22	11	5	9	10	8	9	9	6	8	5	4	5	16	13	13	9	10	9	11	5	9	10	8	9	9	6	8	5	4	5	16	13	13	9	10	9	11	5
Q9VPC0	Q9VPC0;D3PFF6	37;34	37;34	37;34	Serine/threonine-protein kinase PITSLRE	Pitslre	sp|Q9VPC0|KP58_DROME Serine/threonine-protein kinase PITSLRE OS=Drosophila melanogaster GN=Pitslre PE=1 SV=1;tr|D3PFF6|D3PFF6_DROME GH16248p OS=Drosophila melanogaster GN=Pitslre PE=1 SV=1	2	37	37	37	17	1	5	9	8	10	22	11	17	14	9	17	20	20	16	3	2	5	17	1	5	9	8	10	22	11	17	14	9	17	20	20	16	3	2	5	17	1
Q9VPF9	Q9VPF9	4	4	4			tr|Q9VPF9|Q9VPF9_DROME CG5274, isoform A OS=Drosophila melanogaster GN=CG5274 PE=2 SV=1	1	4	4	4	0	0	0	0	0	0	0	0	0	0	0	0	4	3	2	0	1	2	0	0	0	0	0	0	0	0	0	0	0	0	4	3	2	0	1	2	0	0
Q9VPH8	Q9VPH8	5	5	5	Retinoblastoma-binding protein 5 homolog	Rbbp5	sp|Q9VPH8|RBBP5_DROME Retinoblastoma-binding protein 5 homolog OS=Drosophila melanogaster GN=Rbbp5 PE=1 SV=2	1	5	5	5	0	0	0	0	0	0	1	0	0	1	1	0	5	2	2	0	0	0	0	0	0	0	0	0	1	0	0	1	1	0	5	2	2	0	0	0	0	0
Q9VPL0	Q9VPL0	12	12	12			tr|Q9VPL0|Q9VPL0_DROME CG3436, isoform A OS=Drosophila melanogaster GN=CG3436 PE=1 SV=1	1	12	12	12	1	3	1	8	4	5	7	1	3	4	2	1	4	2	2	1	1	2	1	3	1	8	4	5	7	1	3	4	2	1	4	2	2	1	1	2	1	3
Q9VPM7	Q9VPM7;M9PAY6;M9PDS0	12;11;11	12;11;11	12;11;11		CG17078-RA	tr|Q9VPM7|Q9VPM7_DROME IP13529p OS=Drosophila melanogaster GN=CG17078-RA PE=1 SV=2;tr|M9PAY6|M9PAY6_DROME Uncharacterized protein, isoform D OS=Drosophila melanogaster GN=CG17078 PE=1 SV=1;tr|M9PDS0|M9PDS0_DROME Uncharacterized protein, isoform C OS=Drosop	3	12	12	12	3	0	0	2	1	1	4	0	1	6	2	1	11	3	5	1	0	5	3	0	0	2	1	1	4	0	1	6	2	1	11	3	5	1	0	5	3	0
Q9VPQ2	Q9VPQ2	5	5	5			sp|Q9VPQ2|DJSHV_DROME DnaJ homolog shv OS=Drosophila melanogaster GN=shv PE=1 SV=1	1	5	5	5	4	4	5	2	1	1	1	0	1	0	0	0	0	0	0	0	0	0	4	4	5	2	1	1	1	0	1	0	0	0	0	0	0	0	0	0	4	4
Q9VPR5	Q9VPR5	34	34	34			tr|Q9VPR5|Q9VPR5_DROME CG2807, isoform A OS=Drosophila melanogaster GN=Sf3b1 PE=1 SV=2	1	34	34	34	11	0	4	1	0	0	1	0	0	0	0	0	27	18	18	5	0	4	11	0	4	1	0	0	1	0	0	0	0	0	27	18	18	5	0	4	11	0
Q9VQ27	Q9VQ27	4	4	4			tr|Q9VQ27|Q9VQ27_DROME RE49731p OS=Drosophila melanogaster GN=CG14352 PE=1 SV=1	1	4	4	4	3	2	2	2	1	1	1	0	1	1	1	0	0	0	1	0	1	0	3	2	2	2	1	1	1	0	1	1	1	0	0	0	1	0	1	0	3	2
Q9VQ77	Q9VQ77	8	8	8			tr|Q9VQ77|Q9VQ77_DROME LD29420p OS=Drosophila melanogaster GN=CG11723 PE=2 SV=1	1	8	8	8	0	0	0	5	3	3	2	1	3	3	1	1	4	1	3	0	0	1	0	0	0	5	3	3	2	1	3	3	1	1	4	1	3	0	0	1	0	0
Q9VQK5	Q9VQK5	12	12	12			tr|Q9VQK5|Q9VQK5_DROME CG3542 OS=Drosophila melanogaster GN=CG3542 PE=1 SV=1	1	12	12	12	4	0	2	4	1	1	5	1	3	5	1	2	8	6	8	3	1	7	4	0	2	4	1	1	5	1	3	5	1	2	8	6	8	3	1	7	4	0
Q9VQK7	Q9VQK7	29	29	29			tr|Q9VQK7|Q9VQK7_DROME CG3605, isoform A OS=Drosophila melanogaster GN=Sf3b2 PE=1 SV=2	1	29	29	29	22	17	14	13	17	18	13	8	9	10	7	5	4	5	8	0	0	3	22	17	14	13	17	18	13	8	9	10	7	5	4	5	8	0	0	3	22	17
Q9VQR9	Q9VQR9	3	3	3		CG17593-RA	tr|Q9VQR9|Q9VQR9_DROME FI04424p OS=Drosophila melanogaster GN=CG17593-RA PE=1 SV=1	1	3	3	3	1	0	0	0	0	0	0	0	0	2	0	0	3	2	3	0	0	0	1	0	0	0	0	0	0	0	0	2	0	0	3	2	3	0	0	0	1	0
Q9VQZ8	Q9VQZ8	8	8	8			tr|Q9VQZ8|Q9VQZ8_DROME LD43150p OS=Drosophila melanogaster GN=CG15439 PE=1 SV=1	1	8	8	8	0	0	0	0	0	0	0	0	0	0	0	0	8	5	2	0	0	0	0	0	0	0	0	0	0	0	0	0	0	0	8	5	2	0	0	0	0	0
Q9VR53	Q9VR53	6	6	6		wap	tr|Q9VR53|Q9VR53_DROME LD15927p OS=Drosophila melanogaster GN=wap PE=1 SV=2	1	6	6	6	1	0	0	5	5	6	2	1	0	1	1	0	1	1	2	1	1	1	1	0	0	5	5	6	2	1	0	1	1	0	1	1	2	1	1	1	1	0
Q9VR99	Q9VR99	8	8	8	Cactin	cactin	sp|Q9VR99|CATIN_DROME Cactin OS=Drosophila melanogaster GN=cactin PE=1 SV=3	1	8	8	8	3	0	0	2	2	0	2	3	2	6	2	4	2	2	0	0	0	0	3	0	0	2	2	0	2	3	2	6	2	4	2	2	0	0	0	0	3	0
Q9VRI0	Q9VRI0	11	11	11		Hlc	tr|Q9VRI0|Q9VRI0_DROME Helicase OS=Drosophila melanogaster GN=Hlc PE=1 SV=2	1	11	11	11	0	0	0	0	0	0	3	1	1	4	1	3	7	7	9	0	2	1	0	0	0	0	0	0	3	1	1	4	1	3	7	7	9	0	2	1	0	0
Q9VRJ5	Q9VRJ5	4	4	4		CHMP2B	tr|Q9VRJ5|Q9VRJ5_DROME Charged multivesicular body protein 2b OS=Drosophila melanogaster GN=CHMP2B PE=1 SV=1	1	4	4	4	2	3	3	0	0	0	0	0	0	0	0	0	0	0	0	0	0	0	2	3	3	0	0	0	0	0	0	0	0	0	0	0	0	0	0	0	2	3
Q9VRN3	Q9VRN3	6	6	6		Eaf6	tr|Q9VRN3|Q9VRN3_DROME Esa1-associated factor 6 OS=Drosophila melanogaster GN=Eaf6 PE=1 SV=1	1	6	6	6	5	3	3	5	5	4	3	3	2	2	2	1	1	0	1	0	1	1	5	3	3	5	5	4	3	3	2	2	2	1	1	0	1	0	1	1	5	3
Q9VRP5	Q9VRP5	8	8	8	Ubiquitin carboxyl-terminal hydrolase 36	scny	sp|Q9VRP5|UBP36_DROME Ubiquitin carboxyl-terminal hydrolase 36 OS=Drosophila melanogaster GN=scny PE=1 SV=3	1	8	8	8	2	0	1	0	0	0	2	0	1	0	0	0	7	5	5	1	0	1	2	0	1	0	0	0	2	0	1	0	0	0	7	5	5	1	0	1	2	0
X2JGB3	X2JGB3;Q9VRP9	14;14	14;14	14;14	E3 ubiquitin-protein ligase Bre1	Bre1	tr|X2JGB3|X2JGB3_DROME Bre1, isoform B OS=Drosophila melanogaster GN=Bre1 PE=4 SV=1;sp|Q9VRP9|BRE1_DROME E3 ubiquitin-protein ligase Bre1 OS=Drosophila melanogaster GN=Bre1 PE=1 SV=2	2	14	14	14	0	0	0	1	0	1	1	0	0	0	0	0	4	8	7	5	4	5	0	0	0	1	0	1	1	0	0	0	0	0	4	8	7	5	4	5	0	0
Q9VRV7	Q9VRV7	6	6	6	Splicing factor 3B subunit 6-like protein	CG13298	sp|Q9VRV7|SF3B6_DROME Splicing factor 3B subunit 6-like protein OS=Drosophila melanogaster GN=CG13298 PE=1 SV=1	1	6	6	6	2	2	2	5	4	4	3	2	2	1	0	1	0	0	0	0	0	0	2	2	2	5	4	4	3	2	2	1	0	1	0	0	0	0	0	0	2	2
Q9VRV8	Q9VRV8	3	3	3		Trn	tr|Q9VRV8|Q9VRV8_DROME FI21453p1 OS=Drosophila melanogaster GN=Trn PE=1 SV=1	1	3	3	3	0	0	0	0	0	0	0	0	0	0	0	0	3	2	2	1	0	0	0	0	0	0	0	0	0	0	0	0	0	0	3	2	2	1	0	0	0	0
Q9VRX7	Q9VRX7	18	18	18			tr|Q9VRX7|Q9VRX7_DROME CG8368, isoform A OS=Drosophila melanogaster GN=CG8368 PE=1 SV=1	1	18	18	18	6	0	0	4	1	0	9	2	4	10	4	8	8	6	10	2	4	4	6	0	0	4	1	0	9	2	4	10	4	8	8	6	10	2	4	4	6	0
Q9VS38	Q9VS38	7	7	7	Mediator of RNA polymerase II transcription subunit 4	MED4	sp|Q9VS38|MED4_DROME Mediator of RNA polymerase II transcription subunit 4 OS=Drosophila melanogaster GN=MED4 PE=1 SV=1	1	7	7	7	3	3	3	3	2	2	2	0	0	1	1	1	1	0	0	0	0	0	3	3	3	3	2	2	2	0	0	1	1	1	1	0	0	0	0	0	3	3
Q9VSA3	Q9VSA3	5	5	5	Probable medium-chain specific acyl-CoA dehydrogenase, mitochondrial	CG12262	sp|Q9VSA3|ACADM_DROME Probable medium-chain specific acyl-CoA dehydrogenase, mitochondrial OS=Drosophila melanogaster GN=CG12262 PE=2 SV=1	1	5	5	5	0	1	0	0	0	0	3	1	2	2	0	0	3	3	4	1	3	3	0	1	0	0	0	0	3	1	2	2	0	0	3	3	4	1	3	3	0	1
Q9VSL4	Q9VSL4	6	6	6		GstO2	tr|Q9VSL4|Q9VSL4_DROME Glutathione S transferase O2, isoform B OS=Drosophila melanogaster GN=GstO2 PE=1 SV=2	1	6	6	6	3	0	0	6	3	5	4	1	4	1	2	2	1	0	1	1	0	0	3	0	0	6	3	5	4	1	4	1	2	2	1	0	1	1	0	0	3	0
Q9VSS1	Q9VSS1	6	6	6		pix	tr|Q9VSS1|Q9VSS1_DROME Pixie, isoform A OS=Drosophila melanogaster GN=pix PE=1 SV=1	1	6	6	6	0	0	0	0	0	0	0	0	0	0	0	0	1	1	0	5	3	3	0	0	0	0	0	0	0	0	0	0	0	0	1	1	0	5	3	3	0	0
Q9VSW7	Q9VSW7	6;1	6;1	6;1			tr|Q9VSW7|Q9VSW7_DROME CG4452, isoform A OS=Drosophila melanogaster GN=CG4452 PE=1 SV=1	2	6	6	6	2	0	2	5	2	3	2	2	2	3	2	3	1	2	3	1	0	0	2	0	2	5	2	3	2	2	2	3	2	3	1	2	3	1	0	0	2	0
Q9VT00	Q9VT00	12	12	12		Jarid2	tr|Q9VT00|Q9VT00_DROME Jumonji, AT rich interactive domain 2 OS=Drosophila melanogaster GN=Jarid2 PE=1 SV=3	1	12	12	12	6	1	5	2	2	2	1	1	0	0	0	0	2	2	2	1	0	0	6	1	5	2	2	2	1	1	0	0	0	0	2	2	2	1	0	0	6	1
Q9VT19	Q9VT19	21	21	21			tr|Q9VT19|Q9VT19_DROME CG3335 OS=Drosophila melanogaster GN=CG3335 PE=1 SV=1	1	21	21	21	8	0	1	4	2	2	15	3	8	11	5	5	10	7	6	2	1	3	8	0	1	4	2	2	15	3	8	11	5	5	10	7	6	2	1	3	8	0
Q9VT38	Q9VT38	6	6	6			tr|Q9VT38|Q9VT38_DROME GH03795p OS=Drosophila melanogaster GN=CG18178 PE=1 SV=1	1	6	6	6	4	1	2	3	2	3	3	2	3	2	1	1	0	0	2	4	2	2	4	1	2	3	2	3	3	2	3	2	1	1	0	0	2	4	2	2	4	1
Q9VT61	Q9VT61	34	34	34			tr|Q9VT61|Q9VT61_DROME CG8108, isoform A OS=Drosophila melanogaster GN=CG8108 PE=1 SV=1	1	34	34	34	16	9	10	23	16	23	17	13	18	11	10	11	14	18	19	12	8	12	16	9	10	23	16	23	17	13	18	11	10	11	14	18	19	12	8	12	16	9
Q9VTB0	Q9VTB0	5	5	5			tr|Q9VTB0|Q9VTB0_DROME CG8003, isoform A OS=Drosophila melanogaster GN=CG8003 PE=1 SV=1	1	5	5	5	0	0	0	0	0	0	0	0	0	0	0	0	2	1	2	3	3	5	0	0	0	0	0	0	0	0	0	0	0	0	2	1	2	3	3	5	0	0
Q9VTE2	Q9VTE2	14	14	14	Protein suppressor of underreplication	SuUR	sp|Q9VTE2|SUUR_DROME Protein suppressor of underreplication OS=Drosophila melanogaster GN=SuUR PE=1 SV=3	1	14	14	14	0	0	1	0	0	0	0	0	1	2	0	2	12	12	9	2	2	4	0	0	1	0	0	0	0	0	1	2	0	2	12	12	9	2	2	4	0	0
Q9VTE6	Q9VTE6	19	19	19			tr|Q9VTE6|Q9VTE6_DROME CG7839 OS=Drosophila melanogaster GN=CG7839 PE=1 SV=3	1	19	19	19	8	0	0	2	0	0	0	1	0	1	0	0	10	12	13	0	0	1	8	0	0	2	0	0	0	1	0	1	0	0	10	12	13	0	0	1	8	0
Q9VTP4	Q9VTP4	6	6	6	60S ribosomal protein L10a-2	RpL10Ab	sp|Q9VTP4|R10AB_DROME 60S ribosomal protein L10a-2 OS=Drosophila melanogaster GN=RpL10Ab PE=1 SV=2	1	6	6	6	3	3	2	4	4	4	3	1	3	2	2	1	2	3	2	2	1	2	3	3	2	4	4	4	3	1	3	2	2	1	2	3	2	2	1	2	3	3
Q9VTT2	Q9VTT2	18	18	18		l(3)j2D3	tr|Q9VTT2|Q9VTT2_DROME LD20590p OS=Drosophila melanogaster GN=vers PE=2 SV=1	1	18	18	18	4	1	2	13	7	10	13	10	12	13	10	12	3	4	7	0	2	1	4	1	2	13	7	10	13	10	12	13	10	12	3	4	7	0	2	1	4	1
Q9VTT3	Q9VTT3	8	8	8		ssp	tr|Q9VTT3|Q9VTT3_DROME LD31163p OS=Drosophila melanogaster GN=ssp PE=1 SV=1	1	8	8	8	0	0	0	1	1	1	1	1	0	2	2	2	7	5	5	0	1	1	0	0	0	1	1	1	1	1	0	2	2	2	7	5	5	0	1	1	0	0
Q9VTU4	Q9VTU4	8	8	8	Eukaryotic translation initiation factor 3 subunit L	CG5642	sp|Q9VTU4|EIF3L_DROME Eukaryotic translation initiation factor 3 subunit L OS=Drosophila melanogaster GN=CG5642 PE=2 SV=1	1	8	8	8	0	0	0	0	0	0	0	0	0	0	0	0	6	4	6	5	2	3	0	0	0	0	0	0	0	0	0	0	0	0	6	4	6	5	2	3	0	0
Q9VTZ1	Q9VTZ1	7	7	7		Gcn5	tr|Q9VTZ1|Q9VTZ1_DROME GH11602p OS=Drosophila melanogaster GN=Gcn5 PE=2 SV=1	1	7	7	7	0	0	0	0	0	0	0	0	0	0	0	0	6	2	4	2	0	4	0	0	0	0	0	0	0	0	0	0	0	0	6	2	4	2	0	4	0	0
Q9VU02	Q9VU02	6	6	6	Probable small nuclear ribonucleoprotein Sm D1	SmD1	sp|Q9VU02|SMD1_DROME Probable small nuclear ribonucleoprotein Sm D1 OS=Drosophila melanogaster GN=SmD1 PE=1 SV=1	1	6	6	6	4	4	3	4	4	4	2	3	2	2	2	2	1	0	1	0	0	0	4	4	3	4	4	4	2	3	2	2	2	2	1	0	1	0	0	0	4	4
Q9VU15	Q9VU15	4	4	4			tr|Q9VU15|Q9VU15_DROME LD47455p OS=Drosophila melanogaster GN=Sf3a2 PE=1 SV=1	1	4	4	4	4	4	3	3	3	4	3	1	1	3	2	2	0	1	1	0	0	1	4	4	3	3	3	4	3	1	1	3	2	2	0	1	1	0	0	1	4	4
Q9VU43	Q9VU43	11	11	11		SRm160	tr|Q9VU43|Q9VU43_DROME FI04407p OS=Drosophila melanogaster GN=SRm160 PE=1 SV=1	1	11	11	11	5	2	3	4	5	5	3	1	3	3	2	2	7	8	10	0	0	0	5	2	3	4	5	5	3	1	3	3	2	2	7	8	10	0	0	0	5	2
Q9VUA0	Q9VUA0	17	17	17	G patch domain-containing protein 1 homolog	CG8833	sp|Q9VUA0|GPTC1_DROME G patch domain-containing protein 1 homolog OS=Drosophila melanogaster GN=CG8833 PE=2 SV=1	1	17	17	17	15	3	4	5	4	4	5	1	5	0	0	0	0	0	0	0	0	0	15	3	4	5	4	4	5	1	5	0	0	0	0	0	0	0	0	0	15	3
Q9VUB5	Q9VUB5	8	8	8		upSET	tr|Q9VUB5|Q9VUB5_DROME UpSET, isoform A OS=Drosophila melanogaster GN=upSET PE=1 SV=3	1	8	8	8	1	0	1	2	4	7	0	0	0	0	0	0	0	0	0	0	0	1	1	0	1	2	4	7	0	0	0	0	0	0	0	0	0	0	0	1	1	0
Q9VUM1	Q9VUM1	7	7	7		Prp31	tr|Q9VUM1|Q9VUM1_DROME LD41209p OS=Drosophila melanogaster GN=Prp31 PE=1 SV=1	1	7	7	7	0	0	0	1	1	1	1	1	2	4	2	3	7	6	7	4	3	5	0	0	0	1	1	1	1	1	2	4	2	3	7	6	7	4	3	5	0	0
Q9VUR2	Q9VUR2	32	32	32			tr|Q9VUR2|Q9VUR2_DROME LD31322p OS=Drosophila melanogaster GN=CG12301 PE=1 SV=2	1	32	32	32	23	9	10	19	14	17	11	12	11	13	9	12	2	4	2	0	0	0	23	9	10	19	14	17	11	12	11	13	9	12	2	4	2	0	0	0	23	9
Q9VUV9	Q9VUV9	62	62	62	Putative U5 small nuclear ribonucleoprotein 200 kDa helicase	l(3)72Ab	sp|Q9VUV9|U520_DROME Putative U5 small nuclear ribonucleoprotein 200 kDa helicase OS=Drosophila melanogaster GN=l(3)72Ab PE=2 SV=4	1	62	62	62	1	0	0	0	0	0	0	0	0	0	0	0	52	43	36	8	3	14	1	0	0	0	0	0	0	0	0	0	0	0	52	43	36	8	3	14	1	0
Q9VUZ0	Q9VUZ0	3	3	3	Translocon-associated protein subunit beta	SsRbeta	tr|Q9VUZ0|Q9VUZ0_DROME Translocon-associated protein subunit beta OS=Drosophila melanogaster GN=SsRbeta PE=1 SV=2	1	3	3	3	2	1	1	2	3	2	3	3	3	3	3	2	1	2	2	0	0	0	2	1	1	2	3	2	3	3	3	3	3	2	1	2	2	0	0	0	2	1
Q9VV52	Q9VV52	23	23	23		RAF2	tr|Q9VV52|Q9VV52_DROME LD37257p OS=Drosophila melanogaster GN=RAF2 PE=1 SV=3	1	23	23	23	4	1	3	13	15	20	11	7	8	7	7	7	13	8	11	4	5	7	4	1	3	13	15	20	11	7	8	7	7	7	13	8	11	4	5	7	4	1
Q9VV75	Q9VV75	17	17	17		UQCR-C2	tr|Q9VV75|Q9VV75_DROME AT02348p OS=Drosophila melanogaster GN=UQCR-C2 PE=1 SV=1	1	17	17	17	3	0	2	11	4	7	5	5	7	5	4	5	8	4	5	8	7	9	3	0	2	11	4	7	5	5	7	5	4	5	8	4	5	8	7	9	3	0
Q9VVC9	Q9VVC9	7	7	7			tr|Q9VVC9|Q9VVC9_DROME CG7728 OS=Drosophila melanogaster GN=CG7728 PE=2 SV=1	1	7	7	7	2	0	0	2	0	1	1	0	1	1	2	2	7	4	3	0	0	0	2	0	0	2	0	1	1	0	1	1	2	2	7	4	3	0	0	0	2	0
Q9VVG9	Q9VVG9	9	9	9			tr|Q9VVG9|Q9VVG9_DROME Uncharacterized protein OS=Drosophila melanogaster GN=CG32176 PE=4 SV=2	1	9	9	9	8	1	6	6	6	3	3	2	1	0	0	0	0	0	1	0	0	0	8	1	6	6	6	3	3	2	1	0	0	0	0	0	1	0	0	0	8	1
Q9VVI1	Q9VVI1	6	6	6			tr|Q9VVI1|Q9VVI1_DROME CG7564, isoform A OS=Drosophila melanogaster GN=CG7564 PE=1 SV=1	1	6	6	6	3	0	0	4	3	3	3	2	3	2	2	2	3	2	2	3	3	4	3	0	0	4	3	3	3	2	3	2	2	2	3	2	2	3	3	4	3	0
Q9VVI2	Q9VVI2	5	5	5	Enhancer of mRNA-decapping protein 3	Edc3	sp|Q9VVI2|EDC3_DROME Enhancer of mRNA-decapping protein 3 OS=Drosophila melanogaster GN=Edc3 PE=1 SV=1	1	5	5	5	0	1	1	1	1	1	1	0	1	1	0	0	2	2	2	4	3	3	0	1	1	1	1	1	1	0	1	1	0	0	2	2	2	4	3	3	0	1
Q9VVK8	Q9VVK8	8	8	8			tr|Q9VVK8|Q9VVK8_DROME CG5589 OS=Drosophila melanogaster GN=CG5589 PE=3 SV=1	1	8	8	8	3	0	0	2	1	1	2	1	1	3	1	3	4	2	2	0	0	0	3	0	0	2	1	1	2	1	1	3	1	3	4	2	2	0	0	0	3	0
X2J969	X2J969;Q9VVL6	6;6	6;6	6;6	Mediator of RNA polymerase II transcription subunit 19	MED19	tr|X2J969|X2J969_DROME Mediator complex subunit 19, isoform B OS=Drosophila melanogaster GN=MED19 PE=4 SV=1;sp|Q9VVL6|MED19_DROME Mediator of RNA polymerase II transcription subunit 19 OS=Drosophila melanogaster GN=MED19 PE=2 SV=1	2	6	6	6	5	4	3	1	0	0	0	0	0	0	0	0	0	0	0	0	0	0	5	4	3	1	0	0	0	0	0	0	0	0	0	0	0	0	0	0	5	4
Q9VVS4	Q9VVS4	2	2	2	Mediator of RNA polymerase II transcription subunit 11	MED11	sp|Q9VVS4|MED11_DROME Mediator of RNA polymerase II transcription subunit 11 OS=Drosophila melanogaster GN=MED11 PE=1 SV=1	1	2	2	2	2	2	1	2	2	2	0	0	0	0	0	0	0	0	0	0	0	0	2	2	1	2	2	2	0	0	0	0	0	0	0	0	0	0	0	0	2	2
Q9VVU2	Q9VVU2	16;1	16;1	16;1		RpL26	tr|Q9VVU2|Q9VVU2_DROME GEO07453p1 OS=Drosophila melanogaster GN=RpL26 PE=1 SV=1	2	16	16	16	13	8	9	5	8	9	5	5	5	2	3	1	1	0	0	1	1	1	13	8	9	5	8	9	5	5	5	2	3	1	1	0	0	1	1	1	13	8
Q9VVU6	Q9VVU6	20	20	20			tr|Q9VVU6|Q9VVU6_DROME CG6841, isoform A OS=Drosophila melanogaster GN=CG6841 PE=1 SV=2	1	20	20	20	0	0	0	0	0	0	3	1	0	6	2	1	12	9	8	6	3	6	0	0	0	0	0	0	3	1	0	6	2	1	12	9	8	6	3	6	0	0
Q9VVZ4	Q9VVZ4	3	3	3			tr|Q9VVZ4|Q9VVZ4_DROME Uncharacterized protein OS=Drosophila melanogaster GN=CG14095 PE=1 SV=1	1	3	3	3	3	3	3	0	0	0	0	0	0	0	0	0	0	0	0	0	0	0	3	3	3	0	0	0	0	0	0	0	0	0	0	0	0	0	0	0	3	3
Q9VW10	Q9VW10	9	9	9			tr|Q9VW10|Q9VW10_DROME CG9300 OS=Drosophila melanogaster GN=CG9300 PE=1 SV=1	1	9	9	9	0	0	0	0	0	0	0	0	0	5	2	2	6	6	5	0	0	1	0	0	0	0	0	0	0	0	0	5	2	2	6	6	5	0	0	1	0	0
Q9VW54	Q9VW54	7	7	7		Rpn1	tr|Q9VW54|Q9VW54_DROME 26S proteasome regulatory complex subunit p97 OS=Drosophila melanogaster GN=Rpn1 PE=1 SV=2	1	7	7	7	0	0	0	0	0	0	0	0	0	2	0	0	4	3	5	2	1	3	0	0	0	0	0	0	0	0	0	2	0	0	4	3	5	2	1	3	0	0
Q9VW59	Q9VW59	3	3	3		RhoGDI	tr|Q9VW59|Q9VW59_DROME LD16419p OS=Drosophila melanogaster GN=RhoGDI PE=1 SV=1	1	3	3	3	1	0	0	3	2	3	0	0	1	0	0	0	1	0	0	0	0	0	1	0	0	3	2	3	0	0	1	0	0	0	1	0	0	0	0	0	1	0
Q9VWC7	Q9VWC7	4	4	4		CG12702-RA	tr|Q9VWC7|Q9VWC7_DROME FI02109p OS=Drosophila melanogaster GN=CG12702-RA PE=1 SV=1	1	4	4	4	0	0	0	0	0	0	0	0	0	0	0	0	2	2	4	0	0	1	0	0	0	0	0	0	0	0	0	0	0	0	2	2	4	0	0	1	0	0
Q9VWD9	Q9VWD9	6	6	6		Ubqn	tr|Q9VWD9|Q9VWD9_DROME LD38919p OS=Drosophila melanogaster GN=Ubqn PE=1 SV=1	1	6	6	6	2	3	6	1	0	0	0	0	0	0	0	0	0	0	0	0	0	0	2	3	6	1	0	0	0	0	0	0	0	0	0	0	0	0	0	0	2	3
X2JG50	X2JG50;Q9VWE6	34;34	34;34	34;34	Protein ELYS homolog	CG14215	tr|X2JG50|X2JG50_DROME Uncharacterized protein, isoform B OS=Drosophila melanogaster GN=CG14215 PE=4 SV=1;sp|Q9VWE6|ELYS_DROME Protein ELYS homolog OS=Drosophila melanogaster GN=CG14215 PE=1 SV=2	2	34	34	34	8	5	6	6	5	5	2	3	2	0	1	2	23	25	22	5	2	1	8	5	6	6	5	5	2	3	2	0	1	2	23	25	22	5	2	1	8	5
Q9VWH4	Q9VWH4	18;1	18;1	18;1	Probable isocitrate dehydrogenase [NAD] subunit alpha, mitochondrial	l(1)G0156	sp|Q9VWH4|IDH3A_DROME Probable isocitrate dehydrogenase [NAD] subunit alpha, mitochondrial OS=Drosophila melanogaster GN=l(1)G0156 PE=2 SV=1	2	18	18	18	9	2	3	10	4	7	8	5	12	11	7	6	15	14	11	9	10	13	9	2	3	10	4	7	8	5	12	11	7	6	15	14	11	9	10	13	9	2
Q9VWK5	Q9VWK5	24;1	24;1	24;1		Ulp1	tr|Q9VWK5|Q9VWK5_DROME GH15225p OS=Drosophila melanogaster GN=Ulp1 PE=1 SV=1	2	24	24	24	0	0	0	0	2	2	2	3	2	4	2	5	16	15	16	9	8	8	0	0	0	0	2	2	2	3	2	4	2	5	16	15	16	9	8	8	0	0
X2JFQ1	X2JFQ1;Q9VWN4;X2JG10	14;14;12	14;14;12	14;14;12			tr|X2JFQ1|X2JFQ1_DROME CG7358, isoform B OS=Drosophila melanogaster GN=CG7358 PE=1 SV=1;tr|Q9VWN4|Q9VWN4_DROME CG7358, isoform A OS=Drosophila melanogaster GN=CG7358 PE=1 SV=1;tr|X2JG10|X2JG10_DROME CG7358, isoform C OS=Drosophila melanogaster GN=CG7358 PE	3	14	14	14	5	1	2	3	6	6	2	1	1	1	0	1	4	8	9	0	0	0	5	1	2	3	6	6	2	1	1	1	0	1	4	8	9	0	0	0	5	1
Q9VWP5	Q9VWP5;R9PY26	16;11	16;11	16;11			tr|Q9VWP5|Q9VWP5_DROME Uncharacterized protein, isoform D OS=Drosophila melanogaster GN=htk PE=1 SV=4;tr|R9PY26|R9PY26_DROME Uncharacterized protein, isoform C OS=Drosophila melanogaster GN=htk PE=1 SV=1	2	16	16	16	8	2	5	5	4	2	4	2	1	0	0	0	6	2	4	2	3	4	8	2	5	5	4	2	4	2	1	0	0	0	6	2	4	2	3	4	8	2
Q9VWS2	Q9VWS2	10	10	10	Nucleoporin NUP53		tr|Q9VWS2|Q9VWS2_DROME Nucleoporin NUP53 OS=Drosophila melanogaster GN=CG6540 PE=1 SV=1	1	10	10	10	5	5	4	5	5	7	6	4	5	4	6	5	6	7	8	5	5	3	5	5	4	5	5	7	6	4	5	4	6	5	6	7	8	5	5	3	5	5
Q9VWV8	Q9VWV8	3	3	3	Nitric oxide synthase-interacting protein homolog	CG6179	sp|Q9VWV8|NOSIP_DROME Nitric oxide synthase-interacting protein homolog OS=Drosophila melanogaster GN=CG6179 PE=3 SV=1	1	3	3	3	0	0	0	0	0	1	2	1	1	1	2	0	1	2	0	2	2	3	0	0	0	0	0	1	2	1	1	1	2	0	1	2	0	2	2	3	0	0
Q9VWY6	Q9VWY6	3	3	3	Transcription initiation factor TFIID subunit 8	Taf8	sp|Q9VWY6|TAF8_DROME Transcription initiation factor TFIID subunit 8 OS=Drosophila melanogaster GN=Taf8 PE=1 SV=1	1	3	3	3	1	1	1	1	1	1	1	1	0	1	1	1	3	2	2	1	1	1	1	1	1	1	1	1	1	1	0	1	1	1	3	2	2	1	1	1	1	1
Q9VX15	Q9VX15	13	13	13			tr|Q9VX15|Q9VX15_DROME CG8142 OS=Drosophila melanogaster GN=CG8142 PE=1 SV=2	1	13	13	13	2	0	0	1	0	0	3	0	2	5	2	1	10	12	10	7	6	6	2	0	0	1	0	0	3	0	2	5	2	1	10	12	10	7	6	6	2	0
Q9VX34	Q9VX34	7	7	7			tr|Q9VX34|Q9VX34_DROME RNA helicase OS=Drosophila melanogaster GN=CG5800 PE=1 SV=2	1	7	7	7	1	0	0	0	0	0	1	0	0	1	0	1	5	2	5	0	0	1	1	0	0	0	0	0	1	0	0	1	0	1	5	2	5	0	0	1	1	0
Q9VX35	Q9VX35;X2JFW6	12;11	12;11	12;11			tr|Q9VX35|Q9VX35_DROME CG8289, isoform A OS=Drosophila melanogaster GN=CG8289 PE=1 SV=1;tr|X2JFW6|X2JFW6_DROME CG8289, isoform B OS=Drosophila melanogaster GN=CG8289 PE=1 SV=1	2	12	12	12	6	5	5	7	6	6	8	4	2	4	3	2	3	2	4	1	1	2	6	5	5	7	6	6	8	4	2	4	3	2	3	2	4	1	1	2	6	5
Q9VXE9	Q9VXE9	34	34	34	Structural maintenance of chromosomes protein	SMC3	tr|Q9VXE9|Q9VXE9_DROME Structural maintenance of chromosomes protein OS=Drosophila melanogaster GN=SMC3 PE=1 SV=2	1	34	34	34	2	0	0	0	0	0	3	0	0	0	0	0	21	21	19	7	5	14	2	0	0	0	0	0	3	0	0	0	0	0	21	21	19	7	5	14	2	0
Q9VXK5	Q9VXK5	18	18	18	Putative rRNA methyltransferase		tr|Q9VXK5|Q9VXK5_DROME Putative rRNA methyltransferase OS=Drosophila melanogaster GN=CG8939 PE=1 SV=1	1	18	18	18	9	0	0	6	2	4	5	1	5	9	1	5	13	9	9	0	0	4	9	0	0	6	2	4	5	1	5	9	1	5	13	9	9	0	0	4	9	0
Q9VXK6	Q9VXK6	11	11	11	Eukaryotic translation initiation factor 5	eIF5	sp|Q9VXK6|IF5_DROME Eukaryotic translation initiation factor 5 OS=Drosophila melanogaster GN=eIF5 PE=1 SV=1	1	11	11	11	3	2	2	1	2	2	3	3	2	6	1	2	4	1	5	5	2	7	3	2	2	1	2	2	3	3	2	6	1	2	4	1	5	5	2	7	3	2
Q9VXP4	Q9VXP4	4	4	4	Platelet-activating factor acetylhydrolase IB subunit beta homolog	Paf-AHalpha	sp|Q9VXP4|PA1B2_DROME Platelet-activating factor acetylhydrolase IB subunit beta homolog OS=Drosophila melanogaster GN=Paf-AHalpha PE=1 SV=1	1	4	4	4	1	0	0	0	1	0	0	0	0	0	0	0	1	2	0	3	2	3	1	0	0	0	1	0	0	0	0	0	0	0	1	2	0	3	2	3	1	0
Q9VXQ5	Q9VXQ5	30	30	30		Tcp-1zeta	tr|Q9VXQ5|Q9VXQ5_DROME GH13725p OS=Drosophila melanogaster GN=CCT6 PE=1 SV=1	1	30	30	30	6	1	4	10	9	10	17	15	15	22	14	14	24	22	27	17	14	20	6	1	4	10	9	10	17	15	15	22	14	14	24	22	27	17	14	20	6	1
Q9VXR5	Q9VXR5	11	11	11			tr|Q9VXR5|Q9VXR5_DROME CG9281, isoform B OS=Drosophila melanogaster GN=CG9281 PE=1 SV=1	1	11	11	11	1	0	0	1	0	1	2	1	1	3	2	1	7	8	10	7	4	7	1	0	0	1	0	1	2	1	1	3	2	1	7	8	10	7	4	7	1	0
Q9VXW2	Q9VXW2	8	8	8			tr|Q9VXW2|Q9VXW2_DROME CG6227 OS=Drosophila melanogaster GN=CG6227 PE=1 SV=1	1	8	8	8	1	0	0	0	0	0	0	0	0	0	0	0	6	5	4	0	0	0	1	0	0	0	0	0	0	0	0	0	0	0	6	5	4	0	0	0	1	0
Q9VY44	Q9VY44	7	7	7		mRNA-cap	tr|Q9VY44|Q9VY44_DROME mRNA-capping enzyme OS=Drosophila melanogaster GN=mRNA-cap PE=2 SV=1	1	7	7	7	1	0	0	1	0	1	0	0	0	1	0	0	4	2	3	4	1	2	1	0	0	1	0	1	0	0	0	1	0	0	4	2	3	4	1	2	1	0
X2JEW2	X2JEW2;Q9VYA7	11;11	11;11	11;11	RRP12-like protein	CG2691	tr|X2JEW2|X2JEW2_DROME CG2691, isoform B OS=Drosophila melanogaster GN=CG2691 PE=1 SV=1;sp|Q9VYA7|RRP12_DROME RRP12-like protein OS=Drosophila melanogaster GN=CG2691 PE=1 SV=2	2	11	11	11	0	0	0	0	0	0	0	0	0	0	0	0	9	7	4	0	1	0	0	0	0	0	0	0	0	0	0	0	0	0	9	7	4	0	1	0	0	0
Q9VYE9	Q9VYE9	7;3;2	7;3;2	7;3;2		CG1622-RA	tr|Q9VYE9|Q9VYE9_DROME CG1622, isoform A OS=Drosophila melanogaster GN=CG1622-RA PE=1 SV=1	3	7	7	7	0	0	0	0	0	0	2	0	1	4	2	3	6	1	5	0	0	0	0	0	0	0	0	0	2	0	1	4	2	3	6	1	5	0	0	0	0	0
Q9VYG2	Q9VYG2	25	25	25	Brahma-associated protein of 60 kDa	Bap60	sp|Q9VYG2|BAP60_DROME Brahma-associated protein of 60 kDa OS=Drosophila melanogaster GN=Bap60 PE=1 SV=1	1	25	25	25	19	12	18	14	5	7	11	7	10	12	5	7	18	10	11	2	1	3	19	12	18	14	5	7	11	7	10	12	5	7	18	10	11	2	1	3	19	12
Q9VYI2	Q9VYI2	9	9	9		Brms1	tr|Q9VYI2|Q9VYI2_DROME BRMS1 ortholog OS=Drosophila melanogaster GN=Brms1 PE=1 SV=2	1	9	9	9	4	7	5	6	4	5	4	2	3	2	2	1	1	1	1	0	1	1	4	7	5	6	4	5	4	2	3	2	2	1	1	1	1	0	1	1	4	7
Q9VYQ9	Q9VYQ9	12	11	11		Tango4	tr|Q9VYQ9|Q9VYQ9_DROME LD24662p OS=Drosophila melanogaster GN=Tango4 PE=1 SV=1	1	12	11	11	10	5	4	5	4	5	4	5	4	3	4	3	0	0	1	0	0	0	9	5	4	5	4	4	4	5	3	3	4	3	0	0	1	0	0	0	9	5
Q9VYV3	Q9VYV3	7	7	7		prtp	sp|Q9VYV3|TXND5_DROME Thioredoxin domain-containing protein 5 homolog OS=Drosophila melanogaster GN=prtp PE=1 SV=2	1	7	7	7	5	3	4	2	1	4	0	1	1	1	0	0	3	2	2	1	1	1	5	3	4	2	1	4	0	1	1	1	0	0	3	2	2	1	1	1	5	3
Q9VYX1	Q9VYX1	4	4	4	Enhancer of yellow 2 transcription factor	e(y)2	sp|Q9VYX1|ENY2_DROME Enhancer of yellow 2 transcription factor OS=Drosophila melanogaster GN=e(y)2 PE=1 SV=1	1	4	4	4	4	4	4	3	2	2	0	0	1	0	0	0	0	0	0	0	0	0	4	4	4	3	2	2	0	0	1	0	0	0	0	0	0	0	0	0	4	4
Q9VYY7	Q9VYY7;Q960N6;M9PHL2	22;12;12	22;12;12	22;12;12		HP5	tr|Q9VYY7|Q9VYY7_DROME Heterochromatin protein 5, isoform B OS=Drosophila melanogaster GN=HP5 PE=1 SV=1;tr|Q960N6|Q960N6_DROME Heterochromatin protein 5, isoform A OS=Drosophila melanogaster GN=HP5 PE=2 SV=1;tr|M9PHL2|M9PHL2_DROME Heterochromatin protein 5	3	22	22	22	21	4	8	12	9	8	7	5	6	4	6	4	6	6	5	2	4	2	21	4	8	12	9	8	7	5	6	4	6	4	6	6	5	2	4	2	21	4
X2JEU3	X2JEU3;Q9VZ00	23;23	23;23	23;23		CG1737-RA	tr|X2JEU3|X2JEU3_DROME CG1737, isoform C OS=Drosophila melanogaster GN=CG1737 PE=1 SV=1;tr|Q9VZ00|Q9VZ00_DROME CG1737, isoform A OS=Drosophila melanogaster GN=CG1737-RA PE=1 SV=1	2	23	23	23	12	7	11	13	8	11	10	4	5	8	6	4	13	10	8	6	3	8	12	7	11	13	8	11	10	4	5	8	6	4	13	10	8	6	3	8	12	7
Q9VZ02	Q9VZ02	3	3	3			tr|Q9VZ02|Q9VZ02_DROME CG1738 OS=Drosophila melanogaster GN=CG1738 PE=2 SV=1	1	3	3	3	1	0	2	3	2	2	1	1	0	2	0	0	0	0	0	2	1	1	1	0	2	3	2	2	1	1	0	2	0	0	0	0	0	2	1	1	1	0
Q9VZE4	Q9VZE4	7	7	7			tr|Q9VZE4|Q9VZE4_DROME CG1316 OS=Drosophila melanogaster GN=CG1316 PE=1 SV=2	1	7	7	7	1	0	0	2	1	0	1	0	0	3	1	1	4	4	5	3	1	3	1	0	0	2	1	0	1	0	0	3	1	1	4	4	5	3	1	3	1	0
Q9VZE6	Q9VZE6	9	9	9	Ribosome biogenesis protein BRX1 homolog	CG11583	sp|Q9VZE6|BRX1_DROME Ribosome biogenesis protein BRX1 homolog OS=Drosophila melanogaster GN=CG11583 PE=2 SV=2	1	9	9	9	1	0	0	5	4	4	4	3	2	2	1	3	1	2	3	1	1	1	1	0	0	5	4	4	4	3	2	2	1	3	1	2	3	1	1	1	1	0
Q9VZF9	Q9VZF9	10	10	10		Cpr64Ad	tr|Q9VZF9|Q9VZF9_DROME Cuticular protein 64Ad OS=Drosophila melanogaster GN=Cpr64Ad PE=1 SV=2	1	10	10	10	10	8	8	1	0	3	0	0	0	0	0	0	0	0	0	0	0	0	10	8	8	1	0	3	0	0	0	0	0	0	0	0	0	0	0	0	10	8
Q9VZJ3	Q9VZJ3	7	7	7		Rcd5	tr|Q9VZJ3|Q9VZJ3_DROME GH01794p OS=Drosophila melanogaster GN=Rcd5 PE=1 SV=1	1	7	7	7	0	0	0	0	0	0	2	1	1	1	0	0	5	3	5	1	2	3	0	0	0	0	0	0	2	1	1	1	0	0	5	3	5	1	2	3	0	0
Q9VZL3	Q9VZL3	6	6	6		Sc2	tr|Q9VZL3|Q9VZL3_DROME Sc2 OS=Drosophila melanogaster GN=Sc2 PE=1 SV=1	1	6	6	6	0	0	0	0	0	0	0	0	0	0	0	0	5	6	5	0	1	0	0	0	0	0	0	0	0	0	0	0	0	0	5	6	5	0	1	0	0	0
Q9VZS3	Q9VZS3	7	7	7	Protein translation factor SUI1 homolog	CG17737	sp|Q9VZS3|SUI1_DROME Protein translation factor SUI1 homolog OS=Drosophila melanogaster GN=CG17737 PE=1 SV=1	1	7	7	7	5	4	4	2	1	6	0	0	1	0	0	0	0	0	0	5	2	4	5	4	4	2	1	6	0	0	1	0	0	0	0	0	0	5	2	4	5	4
Q9VZY0	Q9VZY0	10	10	10		Non2	tr|Q9VZY0|Q9VZY0_DROME LD45195p OS=Drosophila melanogaster GN=Non2 PE=1 SV=1	1	10	10	10	5	4	5	7	5	4	4	3	3	2	1	2	2	2	1	8	6	9	5	4	5	7	5	4	4	3	3	2	1	2	2	2	1	8	6	9	5	4
Q9W039	Q9W039;Q8SX50	9;8	9;8	9;8			tr|Q9W039|Q9W039_DROME CG9018, isoform A OS=Drosophila melanogaster GN=CG9018 PE=1 SV=1;tr|Q8SX50|Q8SX50_DROME CG9018, isoform B OS=Drosophila melanogaster GN=CG9018 PE=1 SV=1	2	9	9	9	5	2	3	6	2	4	5	2	4	7	3	4	6	4	5	2	3	2	5	2	3	6	2	4	5	2	4	7	3	4	6	4	5	2	3	2	5	2
Q9W062	Q9W062	7	7	7		Mfap1	sp|Q9W062|MFAP1_DROME Microfibrillar-associated protein 1 OS=Drosophila melanogaster GN=Mfap1 PE=1 SV=1	1	7	7	7	7	4	3	6	6	5	2	2	1	2	1	1	1	1	0	0	1	0	7	4	3	6	6	5	2	2	1	2	1	1	1	1	0	0	1	0	7	4
Q9W086	Q9W086	5	5	5		mRpL46	tr|Q9W086|Q9W086_DROME Mitochondrial ribosomal protein L46 OS=Drosophila melanogaster GN=mRpL46 PE=1 SV=1	1	5	5	5	5	2	4	0	0	0	0	0	0	0	0	0	0	0	0	0	0	0	5	2	4	0	0	0	0	0	0	0	0	0	0	0	0	0	0	0	5	2
Q9W0A8	Q9W0A8	17	17	17		RpL23A	tr|Q9W0A8|Q9W0A8_DROME FI01658p OS=Drosophila melanogaster GN=RpL23A PE=1 SV=1	1	17	17	17	11	12	7	8	7	10	8	7	7	7	5	4	4	2	3	2	2	3	11	12	7	8	7	10	8	7	7	7	5	4	4	2	3	2	2	3	11	12
Q9W0D6	Q9W0D6	8	8	8		CG7879-RB	tr|Q9W0D6|Q9W0D6_DROME CG7879, isoform A OS=Drosophila melanogaster GN=CG7879-RB PE=1 SV=1	1	8	8	8	0	0	0	3	0	0	3	2	2	3	2	1	7	3	5	2	2	2	0	0	0	3	0	0	3	2	2	3	2	1	7	3	5	2	2	2	0	0
Q9W0M7	Q9W0M7	5;1	5;1	5;1		CG13900-RA	tr|Q9W0M7|Q9W0M7_DROME FI04459p OS=Drosophila melanogaster GN=Sf3b3 PE=1 SV=2	2	5	5	5	0	0	0	0	0	0	0	0	0	0	0	0	2	3	4	0	0	0	0	0	0	0	0	0	0	0	0	0	0	0	2	3	4	0	0	0	0	0
Q9W0P3	Q9W0P3	5	5	5	Mediator of RNA polymerase II transcription subunit 30	MED30	sp|Q9W0P3|MED30_DROME Mediator of RNA polymerase II transcription subunit 30 OS=Drosophila melanogaster GN=MED30 PE=1 SV=1	1	5	5	5	4	2	3	1	0	2	0	0	2	2	3	3	2	4	2	1	0	0	4	2	3	1	0	2	0	0	2	2	3	3	2	4	2	1	0	0	4	2
Q9W0P4	Q9W0P4	3	3	3			tr|Q9W0P4|Q9W0P4_DROME CG3402 OS=Drosophila melanogaster GN=CG3402 PE=1 SV=1	1	3	3	3	2	2	2	1	1	1	0	0	0	0	0	0	0	0	0	3	3	2	2	2	2	1	1	1	0	0	0	0	0	0	0	0	0	3	3	2	2	2
Q9W0R0	Q9W0R0	32	32	32		Cdc5	tr|Q9W0R0|Q9W0R0_DROME Cell division cycle 5 ortholog, isoform A OS=Drosophila melanogaster GN=Cdc5 PE=1 SV=2	1	32	32	32	30	16	19	17	14	11	14	10	9	11	8	6	6	5	2	2	3	1	30	16	19	17	14	11	14	10	9	11	8	6	6	5	2	2	3	1	30	16
Q9W0S6	Q9W0S6	9	9	9		mRpL17	tr|Q9W0S6|Q9W0S6_DROME IP18235p OS=Drosophila melanogaster GN=mRpL17 PE=1 SV=2	1	9	9	9	0	1	0	8	5	8	3	3	3	2	2	0	0	0	0	0	0	0	0	1	0	8	5	8	3	3	3	2	2	0	0	0	0	0	0	0	0	1
Q9W0S7	Q9W0S7	12	12	12		Tudor-SN	tr|Q9W0S7|Q9W0S7_DROME LD20211p OS=Drosophila melanogaster GN=Tudor-SN PE=1 SV=1	1	12	12	12	1	1	1	3	1	1	3	1	3	3	1	1	3	6	7	3	2	6	1	1	1	3	1	1	3	1	3	3	1	1	3	6	7	3	2	6	1	1
Q9W0Y1	Q9W0Y1;Q2PE12	6;3	6;3	6;3	Troponin C-akin-1 protein	Tina-1	sp|Q9W0Y1|TINA1_DROME Troponin C-akin-1 protein OS=Drosophila melanogaster GN=Tina-1 PE=2 SV=1;tr|Q2PE12|Q2PE12_DROME GEO10659p1 OS=Drosophila melanogaster GN=Tina-1 PE=1 SV=1	2	6	6	6	2	0	0	0	0	0	0	0	0	1	0	0	0	0	0	5	4	4	2	0	0	0	0	0	0	0	0	1	0	0	0	0	0	5	4	4	2	0
Q9W140	Q9W140	15	15	15			tr|Q9W140|Q9W140_DROME CG3548 OS=Drosophila melanogaster GN=CG3548 PE=1 SV=1	1	15	15	15	3	2	2	9	9	9	12	9	4	9	3	3	0	0	1	0	0	0	3	2	2	9	9	9	12	9	4	9	3	3	0	0	1	0	0	0	3	2
Q9W158	Q9W158	3	3	3			tr|Q9W158|Q9W158_DROME CG4612, isoform A OS=Drosophila melanogaster GN=CG4612 PE=1 SV=1	1	3	3	3	2	2	2	2	2	2	1	0	1	0	0	0	0	0	0	1	1	1	2	2	2	2	2	2	1	0	1	0	0	0	0	0	0	1	1	1	2	2
Q9W1A9	Q9W1A9	11	11	11	Histone acetyltransferase	enok	tr|Q9W1A9|Q9W1A9_DROME Histone acetyltransferase OS=Drosophila melanogaster GN=enok PE=1 SV=2	1	11	11	11	0	0	1	2	2	3	0	0	0	0	0	0	6	5	2	0	3	4	0	0	1	2	2	3	0	0	0	0	0	0	6	5	2	0	3	4	0	0
Q9W1B9	Q9W1B9	5	5	5		RpL12	tr|Q9W1B9|Q9W1B9_DROME GEO07602p1 OS=Drosophila melanogaster GN=RpL12 PE=1 SV=1	1	5	5	5	3	4	3	4	4	4	4	2	2	4	1	2	4	4	3	5	4	4	3	4	3	4	4	4	4	2	2	4	1	2	4	4	3	5	4	4	3	4
Q9W1C8	Q9W1C8	5	5	5			tr|Q9W1C8|Q9W1C8_DROME CG3163 OS=Drosophila melanogaster GN=CG3163 PE=1 SV=2	1	5	5	5	1	0	2	2	4	4	1	0	1	2	0	2	2	1	1	0	1	1	1	0	2	2	4	4	1	0	1	2	0	2	2	1	1	0	1	1	1	0
Q9W1F4	Q9W1F4	10	10	10	THO complex subunit 5	thoc5	sp|Q9W1F4|THOC5_DROME THO complex subunit 5 OS=Drosophila melanogaster GN=thoc5 PE=1 SV=2	1	10	10	10	0	0	0	1	0	0	0	0	1	2	1	1	7	6	6	1	1	1	0	0	0	1	0	0	0	0	1	2	1	1	7	6	6	1	1	1	0	0
Q9W1G7	Q9W1G7	15	15	15		Nap1	tr|Q9W1G7|Q9W1G7_DROME LD21576p OS=Drosophila melanogaster GN=Nap1 PE=1 SV=1	1	15	15	15	5	9	8	12	6	11	13	10	11	13	10	11	7	7	12	2	1	2	5	9	8	12	6	11	13	10	11	13	10	11	7	7	12	2	1	2	5	9
Q9W1H8	Q9W1H8	11	11	11		Thiolase	tr|Q9W1H8|Q9W1H8_DROME GH13256p OS=Drosophila melanogaster GN=Thiolase PE=1 SV=1	1	11	11	11	3	3	3	4	5	6	5	5	6	6	5	8	9	5	9	6	6	7	3	3	3	4	5	6	5	5	6	6	5	8	9	5	9	6	6	7	3	3
Q9W1I6	Q9W1I6	9	9	9		ytr	tr|Q9W1I6|Q9W1I6_DROME LD12035p OS=Drosophila melanogaster GN=ytr PE=1 SV=1	1	9	9	9	7	6	5	5	4	5	6	3	7	6	3	1	1	2	1	0	0	0	7	6	5	5	4	5	6	3	7	6	3	1	1	2	1	0	0	0	7	6
Q9W1R5	Q9W1R5	11	11	11	Protein virilizer	vir	sp|Q9W1R5|VIR_DROME Protein virilizer OS=Drosophila melanogaster GN=vir PE=1 SV=1	1	11	11	11	0	0	0	0	0	0	0	0	0	0	0	0	8	7	5	3	0	4	0	0	0	0	0	0	0	0	0	0	0	0	8	7	5	3	0	4	0	0
Q9W1V3	Q9W1V3	29	29	29	rRNA 2-O-methyltransferase fibrillarin	Fib	sp|Q9W1V3|FBRL_DROME rRNA 2-O-methyltransferase fibrillarin OS=Drosophila melanogaster GN=Fib PE=2 SV=1	1	29	29	29	25	23	21	24	25	21	21	21	22	19	19	18	15	15	19	18	22	19	25	23	21	24	25	21	21	21	22	19	19	18	15	15	19	18	22	19	25	23
Q9W1X4	Q9W1X4	11	11	11	Nuclear pore complex protein Nup214	Nup214	sp|Q9W1X4|NU214_DROME Nuclear pore complex protein Nup214 OS=Drosophila melanogaster GN=Nup214 PE=1 SV=2	1	11	11	11	3	0	2	2	1	2	3	3	3	2	3	4	7	4	5	5	5	5	3	0	2	2	1	2	3	3	3	2	3	4	7	4	5	5	5	5	3	0
Q9W229	Q9W229	5	5	5	40S ribosomal protein S24	RpS24	tr|Q9W229|Q9W229_DROME 40S ribosomal protein S24 OS=Drosophila melanogaster GN=RpS24 PE=1 SV=1	1	5	5	5	3	2	2	4	4	4	3	2	1	2	2	2	3	2	0	0	0	1	3	2	2	4	4	4	3	2	1	2	2	2	3	2	0	0	0	1	3	2
Q9W246	Q9W246	23	23	23			tr|Q9W246|Q9W246_DROME CG4554 OS=Drosophila melanogaster GN=CG4554 PE=1 SV=2	1	23	23	23	0	0	0	0	0	0	0	0	0	0	0	0	18	17	8	0	0	2	0	0	0	0	0	0	0	0	0	0	0	0	18	17	8	0	0	2	0	0
Q9W254	Q9W254	9	9	9		qkr58E-2	tr|Q9W254|Q9W254_DROME Quaking related 58E-2, isoform A OS=Drosophila melanogaster GN=qkr58E-2 PE=1 SV=1	1	9	9	9	4	3	4	7	4	4	2	0	1	1	0	0	0	1	0	0	0	0	4	3	4	7	4	4	2	0	1	1	0	0	0	1	0	0	0	0	4	3
Q9W255	Q9W255;A0A0B4LG88;A0A0B4LGB9	26;24;23	26;24;23	26;24;23		qkr58E-1	tr|Q9W255|Q9W255_DROME GH05812p OS=Drosophila melanogaster GN=qkr58E-1 PE=1 SV=1;tr|A0A0B4LG88|A0A0B4LG88_DROME Quaking related 58E-1, isoform D OS=Drosophila melanogaster GN=qkr58E-1 PE=1 SV=1;tr|A0A0B4LGB9|A0A0B4LGB9_DROME Quaking related 58E-1, isoform	3	26	26	26	21	20	21	15	10	14	7	6	5	6	4	4	5	0	4	3	3	2	21	20	21	15	10	14	7	6	5	6	4	4	5	0	4	3	3	2	21	20
Q9W2E7	Q9W2E7	10	10	10		Rae1	tr|Q9W2E7|Q9W2E7_DROME Rae1 OS=Drosophila melanogaster GN=Rae1 PE=1 SV=1	1	10	10	10	5	8	6	3	2	1	3	0	1	4	0	1	5	5	3	4	6	5	5	8	6	3	2	1	3	0	1	4	0	1	5	5	3	4	6	5	5	8
Q9W2G5	Q9W2G5	3	3	3		TAF1C-like	tr|Q9W2G5|Q9W2G5_DROME LD41005p OS=Drosophila melanogaster GN=TAF1C-like PE=1 SV=1	1	3	3	3	1	0	0	2	0	1	2	0	0	3	1	0	3	2	2	1	1	2	1	0	0	2	0	1	2	0	0	3	1	0	3	2	2	1	1	2	1	0
Q9W2I4	Q9W2I4	9	9	9		Sgf29	tr|Q9W2I4|Q9W2I4_DROME FI01566p OS=Drosophila melanogaster GN=Sgf29 PE=1 SV=2	1	9	9	9	7	7	9	2	3	2	0	0	0	0	0	0	0	0	0	0	1	0	7	7	9	2	3	2	0	0	0	0	0	0	0	0	0	0	1	0	7	7
Q9W2J5	Q9W2J5;A0A0B4LH29	7;6	7;6	7;6			tr|Q9W2J5|Q9W2J5_DROME Uncharacterized protein, isoform A OS=Drosophila melanogaster GN=CG44245 PE=1 SV=3;tr|A0A0B4LH29|A0A0B4LH29_DROME Uncharacterized protein, isoform B OS=Drosophila melanogaster GN=CG44245 PE=1 SV=1	2	7	7	7	5	2	4	0	1	1	0	0	0	0	0	0	0	0	0	0	0	0	5	2	4	0	1	1	0	0	0	0	0	0	0	0	0	0	0	0	5	2
Q9W2K3	Q9W2K3	6	6	6		hng1	tr|Q9W2K3|Q9W2K3_DROME CG9437 protein OS=Drosophila melanogaster GN=hng1 PE=2 SV=1	1	6	6	6	1	0	0	0	0	0	0	0	0	0	0	0	6	2	5	2	1	1	1	0	0	0	0	0	0	0	0	0	0	0	6	2	5	2	1	1	1	0
Q9W2K8	Q9W2K8	11	11	11		Hmg-2	tr|Q9W2K8|Q9W2K8_DROME High mobility group protein 2 OS=Drosophila melanogaster GN=Hmg-2 PE=2 SV=1	1	11	11	11	11	10	8	0	0	0	0	0	0	0	0	0	0	0	0	0	0	0	11	10	8	0	0	0	0	0	0	0	0	0	0	0	0	0	0	0	11	10
Q9W2N6	Q9W2N6	23	23	23			tr|Q9W2N6|Q9W2N6_DROME CG9346 OS=Drosophila melanogaster GN=CG9346 PE=1 SV=1	1	23	23	23	11	0	1	5	1	1	8	2	3	6	3	3	14	7	7	1	0	4	11	0	1	5	1	1	8	2	3	6	3	3	14	7	7	1	0	4	11	0
X2JEM4	X2JEM4;Q9W334	6;6	6;6	6;6	40S ribosomal protein S28	RpS28b	tr|X2JEM4|X2JEM4_DROME GEO07185p1 OS=Drosophila melanogaster GN=RpS28b PE=2 SV=1;sp|Q9W334|RS28_DROME 40S ribosomal protein S28 OS=Drosophila melanogaster GN=RpS28b PE=1 SV=2	2	6	6	6	4	6	3	5	6	2	0	0	2	2	1	0	1	1	1	3	2	3	4	6	3	5	6	2	0	0	2	2	1	0	1	1	1	3	2	3	4	6
Q9W351	Q9W351	13	13	13		CG16892-RA	tr|Q9W351|Q9W351_DROME LD42637p OS=Drosophila melanogaster GN=CG16892-RA PE=1 SV=1	1	13	13	13	0	0	0	0	0	0	0	1	1	1	2	2	10	8	10	2	2	2	0	0	0	0	0	0	0	1	1	1	2	2	10	8	10	2	2	2	0	0
Q9W363	Q9W363	16	16	16		mxc	tr|Q9W363|Q9W363_DROME Multi sex combs, isoform A OS=Drosophila melanogaster GN=mxc PE=4 SV=2	1	16	16	16	2	1	0	3	1	1	1	0	0	0	0	0	12	13	11	4	6	7	2	1	0	3	1	1	1	0	0	0	0	0	12	13	11	4	6	7	2	1
Q9W384	Q9W384	25	25	25		dalao	tr|Q9W384|Q9W384_DROME Brahma associated protein 111kD OS=Drosophila melanogaster GN=Bap111 PE=1 SV=1	1	25	25	25	24	22	22	9	12	12	4	4	4	3	4	3	1	2	2	0	1	0	24	22	22	9	12	12	4	4	4	3	4	3	1	2	2	0	1	0	24	22
Q9W392	Q9W392	23	23	23			tr|Q9W392|Q9W392_DROME CG7033 OS=Drosophila melanogaster GN=CCT2 PE=1 SV=2	1	23	23	23	5	2	3	4	4	3	5	5	5	8	6	7	14	10	18	6	6	8	5	2	3	4	4	3	5	5	5	8	6	7	14	10	18	6	6	8	5	2
Q9W396	Q9W396	7	7	7		HP1b	tr|Q9W396|Q9W396_DROME FI06908p OS=Drosophila melanogaster GN=HP1b PE=1 SV=1	1	7	7	7	5	5	3	4	3	2	3	3	2	2	2	1	3	3	1	1	2	4	5	5	3	4	3	2	3	3	2	2	2	1	3	3	1	1	2	4	5	5
Q9W397	Q9W397	8	8	8			tr|Q9W397|Q9W397_DROME CG7246 OS=Drosophila melanogaster GN=CG7246 PE=2 SV=1	1	8	8	8	0	0	0	0	0	0	0	0	0	5	2	2	7	3	7	1	0	0	0	0	0	0	0	0	0	0	0	5	2	2	7	3	7	1	0	0	0	0
Q9W3C1	Q9W3C1;X2JD07	19;18	19;18	19;18	Polycomb protein l(1)G0020	l(1)G0020	sp|Q9W3C1|NAT10_DROME RNA cytidine acetyltransferase OS=Drosophila melanogaster GN=l(1)G0020 PE=1 SV=2;tr|X2JD07|X2JD07_DROME RNA cytidine acetyltransferase OS=Drosophila melanogaster GN=l(1)G0020 PE=1 SV=1	2	19	19	19	1	0	0	1	0	0	1	0	0	4	1	1	14	14	16	4	0	3	1	0	0	1	0	0	1	0	0	4	1	1	14	14	16	4	0	3	1	0
Q9W3C2	Q9W3C2	7	7	7	Uncharacterized protein CG1785	CG1785	sp|Q9W3C2|GSCR2_DROME Uncharacterized protein CG1785 OS=Drosophila melanogaster GN=CG1785 PE=2 SV=1	1	7	7	7	6	1	1	4	2	3	2	0	0	1	0	0	0	0	0	0	0	0	6	1	1	4	2	3	2	0	0	1	0	0	0	0	0	0	0	0	6	1
Q9W3D1	Q9W3D1	14	14	14		Caf1-180	tr|Q9W3D1|Q9W3D1_DROME Chromatin assembly factor 1, p180 subunit OS=Drosophila melanogaster GN=Caf1-180 PE=1 SV=1	1	14	14	14	13	0	2	5	2	4	3	3	0	1	0	0	6	4	2	2	1	2	13	0	2	5	2	4	3	3	0	1	0	0	6	4	2	2	1	2	13	0
Q9W3K4	Q9W3K4	9	9	9			tr|Q9W3K4|Q9W3K4_DROME CG1575, isoform A OS=Drosophila melanogaster GN=CG1575 PE=2 SV=1	1	9	9	9	0	0	0	0	0	0	1	0	0	1	1	0	9	4	4	0	0	0	0	0	0	0	0	0	1	0	0	1	1	0	9	4	4	0	0	0	0	0
Q9W3M7	Q9W3M7	20	18	18			tr|Q9W3M7|Q9W3M7_DROME LD32873p OS=Drosophila melanogaster GN=mahe PE=1 SV=1	1	20	18	18	7	1	3	7	4	6	7	4	5	9	6	6	9	7	7	10	6	9	6	0	2	6	3	5	6	3	4	8	5	5	7	6	6	9	5	8	6	0
Q9W3R9	Q9W3R9;X2JE07	12;11	12;11	12;11		CG1677-RA	tr|Q9W3R9|Q9W3R9_DROME CG1677, isoform A OS=Drosophila melanogaster GN=CG1677-RA PE=1 SV=2;tr|X2JE07|X2JE07_DROME CG1677, isoform D OS=Drosophila melanogaster GN=CG1677 PE=1 SV=1	2	12	12	12	9	6	5	5	4	4	4	1	1	1	0	1	4	5	4	2	1	4	9	6	5	5	4	4	4	1	1	1	0	1	4	5	4	2	1	4	9	6
X2JIQ5	X2JIQ5;Q9W3W8	7;7	7;7	7;7	60S ribosomal protein L17	RpL17	tr|X2JIQ5|X2JIQ5_DROME Ribosomal protein L17, isoform E OS=Drosophila melanogaster GN=RpL17 PE=3 SV=1;sp|Q9W3W8|RL17_DROME 60S ribosomal protein L17 OS=Drosophila melanogaster GN=RpL17 PE=1 SV=1	2	7	7	7	4	4	4	4	4	4	3	2	4	3	3	2	4	6	6	4	2	3	4	4	4	4	4	4	3	2	4	3	3	2	4	6	6	4	2	3	4	4
Q9W410	Q9W410	11	11	11			tr|Q9W410|Q9W410_DROME CG3815 OS=Drosophila melanogaster GN=CG3815 PE=1 SV=2	1	11	11	11	0	0	0	0	0	0	0	0	0	0	0	0	9	6	5	0	0	2	0	0	0	0	0	0	0	0	0	0	0	0	9	6	5	0	0	2	0	0
Q9W414	Q9W414	10	10	7		Rpt4	tr|Q9W414|Q9W414_DROME Regulatory particle triple-A ATPase 4 OS=Drosophila melanogaster GN=Rpt4 PE=1 SV=3	1	10	10	7	2	2	2	2	1	1	4	3	2	3	3	2	7	5	4	3	2	2	2	2	2	2	1	1	4	3	2	3	3	2	7	5	4	3	2	2	2	2
Q9W4R1	Q9W4R1;Q9W4R2	8;7	8;7	8;7		CG2875-RB	tr|Q9W4R1|Q9W4R1_DROME CG2875, isoform A OS=Drosophila melanogaster GN=CG2875 PE=1 SV=1;tr|Q9W4R2|Q9W4R2_DROME CG2875, isoform B OS=Drosophila melanogaster GN=CG2875-RB PE=1 SV=1	2	8	8	8	1	0	0	0	0	0	1	0	0	5	1	4	8	7	8	1	1	3	1	0	0	0	0	0	1	0	0	5	1	4	8	7	8	1	1	3	1	0
Q9W4Z6	Q9W4Z6	4	4	4		EG:BACH48C10.1	tr|Q9W4Z6|Q9W4Z6_DROME EG:BACH48C10.1 protein OS=Drosophila melanogaster GN=CG14050-RA PE=2 SV=1	1	4	4	4	0	0	0	0	0	0	3	2	3	2	0	0	0	0	0	0	0	0	0	0	0	0	0	0	3	2	3	2	0	0	0	0	0	0	0	0	0	0
Q9W4Z9	Q9W4Z9	15	15	15		EG:25E8.3	tr|Q9W4Z9|Q9W4Z9_DROME CG3071 OS=Drosophila melanogaster GN=EG:25E8.3 PE=1 SV=1	1	15	15	15	12	0	4	2	1	1	3	1	3	7	6	4	6	6	8	1	0	1	12	0	4	2	1	1	3	1	3	7	6	4	6	6	8	1	0	1	12	0
Q9W526	Q9W526	11	11	11		EG:67A9.2	tr|Q9W526|Q9W526_DROME LD24704p OS=Drosophila melanogaster GN=EG:67A9.2 PE=1 SV=1	1	11	11	11	0	0	0	0	1	2	2	1	1	7	6	5	11	5	5	0	0	0	0	0	0	0	1	2	2	1	1	7	6	5	11	5	5	0	0	0	0	0
Q9W542	Q9W542	5	5	5		mip130	tr|Q9W542|Q9W542_DROME LD07342p OS=Drosophila melanogaster GN=mip130 PE=1 SV=3	1	5	5	5	2	0	0	2	1	0	2	2	0	3	2	2	1	3	2	1	1	1	2	0	0	2	1	0	2	2	0	3	2	2	1	3	2	1	1	1	2	0
Q9W550	Q9W550	9	9	9		CG14805-RA	tr|Q9W550|Q9W550_DROME FI20216p1 OS=Drosophila melanogaster GN=CG14805-RA PE=1 SV=1	1	9	9	9	0	0	0	2	0	0	2	1	0	3	1	2	8	6	5	2	0	1	0	0	0	2	0	0	2	1	0	3	1	2	8	6	5	2	0	1	0	0
Q9W5E4	Q9W5E4	10	10	10		l(1)1Bi	tr|Q9W5E4|Q9W5E4_DROME FI21448p1 OS=Drosophila melanogaster GN=l(1)1Bi PE=1 SV=1	1	10	10	10	2	0	0	1	0	0	1	1	1	0	1	1	8	7	9	1	0	5	2	0	0	1	0	0	1	1	1	0	1	1	8	7	9	1	0	5	2	0
R9Q794	R9Q794;Q9W5R8	11;11	11;11	11;11	60S ribosomal protein L5	RpL5	tr|R9Q794|R9Q794_DROME Ribosomal protein L5, isoform G OS=Drosophila melanogaster GN=RpL5 PE=1 SV=1;sp|Q9W5R8|RL5_DROME 60S ribosomal protein L5 OS=Drosophila melanogaster GN=RpL5 PE=1 SV=2	2	11	11	11	2	2	1	7	5	5	8	7	9	11	6	7	7	9	9	7	6	6	2	2	1	7	5	5	8	7	9	11	6	7	7	9	9	7	6	6	2	2
Q9XYU0	Q9XYU0	10	10	10	DNA replication licensing factor Mcm7	Mcm7	sp|Q9XYU0|MCM7_DROME DNA replication licensing factor Mcm7 OS=Drosophila melanogaster GN=Mcm7 PE=1 SV=1	1	10	10	10	0	0	0	0	0	2	2	1	2	1	1	2	7	7	6	4	3	8	0	0	0	0	0	2	2	1	2	1	1	2	7	7	6	4	3	8	0	0
X2JAI4	X2JAI4;Q9XYU1	15;15	15;15	15;15	DNA helicase;DNA replication licensing factor Mcm3	Mcm3	tr|X2JAI4|X2JAI4_DROME DNA helicase OS=Drosophila melanogaster GN=Mcm3 PE=1 SV=1;sp|Q9XYU1|MCM3_DROME DNA replication licensing factor Mcm3 OS=Drosophila melanogaster GN=Mcm3 PE=1 SV=1	2	15	15	15	5	4	5	7	3	6	3	1	0	6	1	2	10	6	7	8	2	5	5	4	5	7	3	6	3	1	0	6	1	2	10	6	7	8	2	5	5	4
Q9XYZ4	Q9XYZ4	6	6	6		mre11	tr|Q9XYZ4|Q9XYZ4_DROME Endo/exonuclease Mre11 OS=Drosophila melanogaster GN=mre11 PE=1 SV=1	1	6	6	6	4	0	2	3	1	2	3	3	2	3	1	1	2	1	4	1	0	2	4	0	2	3	1	2	3	3	2	3	1	1	2	1	4	1	0	2	4	0
Q9XYZ5	Q9XYZ5	10	10	10	DNA damage-binding protein 1	pic	sp|Q9XYZ5|DDB1_DROME DNA damage-binding protein 1 OS=Drosophila melanogaster GN=pic PE=1 SV=1	1	10	10	10	0	0	0	0	0	0	0	1	0	1	0	1	6	7	4	2	1	1	0	0	0	0	0	0	0	1	0	1	0	1	6	7	4	2	1	1	0	0
Q9XZ06	Q9XZ06	30	30	30		Nup93-1	tr|Q9XZ06|Q9XZ06_DROME Nucleoporin 93kD-1 OS=Drosophila melanogaster GN=Nup93-1 PE=1 SV=1	1	30	30	30	0	0	0	1	0	1	1	1	1	2	1	1	24	25	20	9	8	9	0	0	0	1	0	1	1	1	1	2	1	1	24	25	20	9	8	9	0	0
Q9XZ16	Q9XZ16	3	3	3		Ublcp1	tr|Q9XZ16|Q9XZ16_DROME Ubiquitin-like domain-containing C-terminal domain phosphatase 1 OS=Drosophila melanogaster GN=Ublcp1 PE=1 SV=1	1	3	3	3	0	0	0	0	0	0	1	0	0	1	0	1	1	1	1	2	3	2	0	0	0	0	0	0	1	0	0	1	0	1	1	1	1	2	3	2	0	0
Q9XZ19	Q9XZ19	8	8	8			tr|Q9XZ19|Q9XZ19_DROME CG3909 OS=Drosophila melanogaster GN=CG3909 PE=1 SV=1	1	8	8	8	7	3	5	2	1	3	1	0	1	1	0	1	3	3	2	2	3	3	7	3	5	2	1	3	1	0	1	1	0	1	3	3	2	2	3	3	7	3
Q9XZ21	Q9XZ21	6;1	6;1	6;1		snama	tr|Q9XZ21|Q9XZ21_DROME Something that sticks like glue, isoform A OS=Drosophila melanogaster GN=snama PE=1 SV=1	2	6	6	6	5	0	2	4	2	2	0	0	0	0	0	0	0	0	0	0	0	0	5	0	2	4	2	2	0	0	0	0	0	0	0	0	0	0	0	0	5	0
Q9XZ34	Q9XZ34	14	14	14		Rif1	tr|Q9XZ34|Q9XZ34_DROME Rap1 interacting factor 1 OS=Drosophila melanogaster GN=Rif1 PE=1 SV=1	1	14	14	14	1	0	1	2	1	1	0	0	0	1	0	0	13	9	8	5	3	6	1	0	1	2	1	1	0	0	0	1	0	0	13	9	8	5	3	6	1	0
Q9XZ61	Q9XZ61	7	7	7	Ubiquitin carboxyl-terminal hydrolase	Uch-L5	tr|Q9XZ61|Q9XZ61_DROME Ubiquitin carboxyl-terminal hydrolase OS=Drosophila melanogaster GN=Uch-L5 PE=1 SV=1	1	7	7	7	2	0	1	3	1	1	3	1	1	4	2	1	6	5	4	2	3	3	2	0	1	3	1	1	3	1	1	4	2	1	6	5	4	2	3	3	2	0
Q9Y091	Q9Y091;A0A0B4K713	15;13	15;13	15;13	Pre-mRNA-splicing regulator female-lethal(2)D	fl(2)d	sp|Q9Y091|FL2D_DROME Pre-mRNA-splicing regulator female-lethal(2)D OS=Drosophila melanogaster GN=fl(2)d PE=1 SV=2;tr|A0A0B4K713|A0A0B4K713_DROME Female lethal d, isoform C OS=Drosophila melanogaster GN=fl(2)d PE=4 SV=1	2	15	15	15	14	9	12	7	7	8	4	4	3	3	3	3	6	4	4	2	3	5	14	9	12	7	7	8	4	4	3	3	3	3	6	4	4	2	3	5	14	9
X2J8R0	X2J8R0;Q9Y103	7;7	7;7	7;7	Septin-interacting protein 1	sip1	tr|X2J8R0|X2J8R0_DROME Septin-interacting protein 1 OS=Drosophila melanogaster GN=sip1 PE=3 SV=1;sp|Q9Y103|TFP11_DROME Septin-interacting protein 1 OS=Drosophila melanogaster GN=sip1 PE=1 SV=1	2	7	7	7	0	0	0	0	0	0	0	0	0	3	1	3	7	3	3	1	1	1	0	0	0	0	0	0	0	0	0	3	1	3	7	3	3	1	1	1	0	0
Q9Y113	Q9Y113	9	9	9	Negative elongation factor B	NELF-B	sp|Q9Y113|NELFB_DROME Negative elongation factor B OS=Drosophila melanogaster GN=NELF-B PE=1 SV=1	1	9	9	9	0	0	0	0	0	0	0	0	0	0	0	0	8	3	2	2	2	3	0	0	0	0	0	0	0	0	0	0	0	0	8	3	2	2	2	3	0	0
Q9Y134	Q9Y134	12	12	12		l(2)35Df	tr|Q9Y134|Q9Y134_DROME L.2.35Df OS=Drosophila melanogaster GN=Mtr4 PE=1 SV=1	1	12	12	12	0	1	0	0	0	0	1	0	0	0	0	0	8	2	2	3	0	5	0	1	0	0	0	0	1	0	0	0	0	0	8	2	2	3	0	5	0	1
Q9Y145	Q9Y145;X2JAG8;X2JG22;M9PGI7	12;12;11;11	12;12;11;11	12;12;11;11		BcDNA.GH04978	tr|Q9Y145|Q9Y145_DROME BcDNA.GH04978 OS=Drosophila melanogaster GN=BcDNA.GH04978 PE=1 SV=1;tr|X2JAG8|X2JAG8_DROME CG7028, isoform C OS=Drosophila melanogaster GN=CG7028 PE=1 SV=1;tr|X2JG22|X2JG22_DROME CG7028, isoform D OS=Drosophila melanogaster GN=CG7028	4	12	12	12	2	0	1	0	0	0	1	0	0	2	0	0	10	6	5	0	0	0	2	0	1	0	0	0	1	0	0	2	0	0	10	6	5	0	0	0	2	0
Q9Y162	Q9Y162	9	9	9		Vps4	tr|Q9Y162|Q9Y162_DROME BcDNA.GH02678 OS=Drosophila melanogaster GN=Vps4 PE=1 SV=1	1	9	9	9	3	0	0	0	0	0	1	0	2	2	0	0	4	1	4	4	3	7	3	0	0	0	0	0	1	0	2	2	0	0	4	1	4	4	3	7	3	0
X2JB48	X2JB48;Q26365	20;19;5	20;19;5	20;19;5	ADP,ATP carrier protein	sesB	tr|X2JB48|X2JB48_DROME Stress-sensitive B, isoform E OS=Drosophila melanogaster GN=sesB PE=1 SV=1;sp|Q26365|ADT_DROME ADP,ATP carrier protein OS=Drosophila melanogaster GN=sesB PE=2 SV=4	3	20	20	20	2	0	0	2	1	1	10	5	7	15	11	9	18	16	15	15	8	14	2	0	0	2	1	1	10	5	7	15	11	9	18	16	15	15	8	14	2	0
X2JC80	X2JC80;P38979	8;7	8;7	8;7	40S ribosomal protein SA	sta	tr|X2JC80|X2JC80_DROME 40S ribosomal protein SA OS=Drosophila melanogaster GN=sta PE=1 SV=1;sp|P38979|RSSA_DROME 40S ribosomal protein SA OS=Drosophila melanogaster GN=sta PE=1 SV=2	2	8	8	8	8	4	6	6	5	7	4	4	6	5	6	4	6	6	6	5	6	5	8	4	6	6	5	7	4	4	6	5	6	4	6	6	6	5	6	5	8	4
[truncated: 116 more columns]

## Sheet: Identification quantitative
Protein IDs	Gene names	Unique peptides	Unique sequence coverage [%]	Mol. weight [kDa]	Sequence length	LFQ intensity NumatSeqExt_070620_1A	LFQ intensity NumatSeqExt_070620_1B	LFQ intensity NumatSeqExt_070620_1C	LFQ intensity NumatSeqExt_070620_2A	LFQ intensity NumatSeqExt_070620_2B	LFQ intensity NumatSeqExt_070620_2C	LFQ intensity NumatSeqExt_070620_3A	LFQ intensity NumatSeqExt_070620_3B	LFQ intensity NumatSeqExt_070620_3C	LFQ intensity NumatSeqExt_070620_4A	LFQ intensity NumatSeqExt_070620_4B	LFQ intensity NumatSeqExt_070620_4C	LFQ intensity NumatSeqExt_070620_8A	LFQ intensity NumatSeqExt_070620_8B	LFQ intensity NumatSeqExt_070620_8C	LFQ intensity NumatSeqExt_070620_PA	LFQ intensity NumatSeqExt_070620_PB	LFQ intensity NumatSeqExt_070620_PC	MS/MS count
A0A023GQA5	l(2)37Cc	13	50.7	30.383	276	0	0	0	54839000	0	21221000	67532000	55544000	110660000	85562000	83433000	116880000	14994000	18838000	22005000	8839000	13694000	6932300	85
Q9XYM5	Su(var)2-10	7	18.8	57.941	522	0	0	0	0	0	0	0	0	0	0	0	0	24048000	24349000	27342000	0	0	30214000	20
Q7K1Q6	Jabba	7	20	35.961	320	12282000	0	0	0	0	0	0	0	0	0	0	0	41650000	22846000	37760000	0	0	0	20
Q86BB4	tacc	10	38.4	28.611	245	46718000	59464000	73101000	18715000	0	22430000	21045000	0	0	0	0	0	0	22607000	24852000	0	0	0	48
A0A0B4LGQ5	ctrip	16	6.8	311.29	2901	10161000	0	0	0	0	0	0	0	0	0	0	0	49206000	26908000	20834000	19562000	0	21302000	47
A0A0B4JCW4	skap	10	24.6	48.983	451	9979800	14263000	23121000	26996000	40454000	32161000	96809000	80361000	51684000	62780000	53397000	71417000	91123000	83461000	78927000	60932000	67214000	55628000	146
A0A0B4JD11	Ef1gamma	9	19.7	48.967	431	22247000	0	12087000	0	0	0	30927000	0	14840000	21648000	18894000	22613000	24320000	24891000	27482000	20478000	21292000	14116000	71
A0A0B4JD39	ttk	10	21.5	68.77	643	86069000	41740000	68495000	242610000	157350000	197560000	210760000	121240000	160170000	257540000	152470000	175810000	195850000	140380000	122860000	72968000	101950000	95376000	300
A0A0B4JD46	CG3800	7	43.6	17.615	165	0	0	0	0	0	0	0	0	0	0	0	0	0	0	0	406400000	183660000	354820000	29
A0A0B4JD48	Cp1	4	15.3	27.041	249	0	0	0	0	0	20630000	29736000	0	28483000	23707000	0	36763000	57812000	50450000	37562000	75411000	74530000	99956000	43
A0A126GUS7	Fmr1	9	14.1	75.818	681	0	0	0	18810000	13931000	15609000	19125000	17237000	16982000	39891000	17248000	26610000	21100000	22786000	21745000	34320000	0	0	70
A0A0B4K652	RpII15	3	27.1	15.098	129	40552000	30988000	28379000	17102000	27059000	23843000	17378000	0	21071000	25074000	14114000	0	28342000	26789000	16222000	0	0	21805000	44
E1JIM1	nsl1	5	9.4	99.089	936	0	0	0	0	0	0	0	0	0	0	0	0	7766700	9588000	11888000	0	0	0	11
A0A0B4K664	msps	31	18	229.54	2074	0	0	0	0	0	0	0	0	0	0	0	0	122890000	93160000	88688000	133480000	61960000	115300000	137
Q8IHB0	gish	8	22.3	40.933	358	0	0	0	0	0	0	0	0	0	0	0	0	16780000	12900000	11377000	11301000	0	0	23
Q9VG78	pps	23	14.6	222	2016	59075000	52339000	41838000	20479000	20282000	15468000	0	0	0	0	0	0	37191000	24985000	0	0	0	0	73
A0A0B4K6N1	RpS8	18	61.1	23.759	208	685370000	821730000	900890000	763660000	694780000	905840000	409640000	349650000	483610000	356570000	316660000	152760000	180360000	214050000	187840000	133610000	39022000	173840000	385
A0A0B4K6U6	sqd	11	34.1	33.054	308	97393000	120960000	143480000	149430000	134200000	195590000	83699000	0	113550000	60777000	0	0	0	35859000	0	124000000	71215000	70719000	129
A0A0B4K6W1	su(Hw)	13	9.9	105.78	941	0	0	0	0	0	0	36054000	11543000	12876000	20247000	0	15956000	83146000	86275000	75107000	37405000	25685000	45972000	86
A0A0B4LF93	Sin3A	23	15.9	186.4	1747	0	0	0	17688000	23029000	51044000	0	0	0	0	0	5700000	94779000	68160000	47058000	54465000	17083000	32596000	119
A1ZB80	CG5174-RA	12	63	22.557	208	253510000	229290000	212670000	285830000	286020000	362010000	92778000	52506000	109440000	46136000	66255000	61757000	0	0	0	0	0	0	109
A0A0B4K7G4	mod	20	38.9	60.309	542	106360000	64558000	84022000	164780000	148280000	151040000	116490000	101950000	85133000	213300000	170130000	168910000	110870000	94803000	109700000	134070000	161660000	131430000	344
Q9VBU7	Nup358	54	23.6	296.38	2695	126310000	42322000	99012000	98131000	71281000	92928000	94460000	79206000	79961000	59797000	69588000	74736000	746740000	642020000	494450000	775000000	480770000	456060000	535
A0A0B4K7L0	rad50	10	8.8	152.13	1318	0	0	0	0	0	0	0	0	0	0	0	0	14119000	10077000	8592600	9897700	0	0	19
A0A0B4KFI7	Pfk	3	4.6	102.48	922	0	0	0	0	0	0	0	0	0	0	0	0	0	0	0	8305000	5311900	6894800	11
D3DN23	l(2)tid-RA;l(2)tid	6	17.8	49.184	445	6353700	10271000	8339300	14468000	13135000	14827000	0	0	0	9006500	0	0	0	0	0	0	0	0	25
A0A0B4K7U3	Kdm4A	4	8.8	56.184	489	0	0	0	0	0	0	0	0	0	0	0	0	14326000	10472000	13330000	0	0	0	16
A0A126GUM8	lig;lig-RA	9	12.1	127.51	1261	44678000	71647000	50290000	62539000	74019000	94933000	46513000	55048000	62619000	25509000	31518000	0	0	0	0	0	35017000	0	94
A1Z945		19	10.9	210.31	1839	0	0	0	0	0	0	0	0	0	0	0	0	107100000	194660000	96969000	0	0	0	73
A0A0B4K891		7	16.3	58.357	520	0	0	0	0	0	0	0	0	0	0	0	0	24708000	22086000	14908000	38465000	28948000	30067000	37
A0A0B4KED0	RpL38	7	54.3	8.1996	70	203520000	233530000	192450000	202250000	167810000	158900000	51251000	47522000	98060000	78733000	50045000	48365000	14805000	26004000	21406000	71641000	59410000	69275000	108
A0A0B4KEE4	koi	12	13.8	109.72	965	377100000	57566000	146650000	43542000	66518000	70445000	0	21513000	23521000	19074000	27491000	49076000	118580000	153060000	119660000	19579000	18333000	34376000	203
A0A0B4KEH0	14-3-3zeta	5	27.8	28.227	248	54294000	35613000	47732000	23630000	15731000	28164000	77075000	63390000	83220000	96986000	80882000	135230000	71789000	80190000	75052000	59264000	0	65681000	48
A0A0B4KEI5	Ars2	21	23.7	106.29	935	55653000	12629000	22101000	26320000	10107000	18949000	30108000	19065000	25714000	11082000	0	16384000	46868000	30945000	29907000	24646000	18103000	24263000	123
A0A0B4KEI6	Jra	2	7.5	39.869	372	0	0	0	7582800	7283300	5824100	0	0	9054800	10328000	0	0	8836200	6895300	0	0	0	0	21
A1Z8M2	tou	15	6	322.21	2999	11318000	0	18725000	0	0	0	0	0	0	0	0	0	9359700	15678000	17921000	18881000	19961000	19259000	40
A1Z9L2	Rcd1	3	4.3	100.8	934	0	0	0	0	0	0	0	0	0	0	0	0	8814900	8574300	6159600	6944400	0	5972300	19
Q5U156	row	31	25.1	143.68	1281	38010000	79989000	74787000	0	0	0	14263000	9166300	12482000	28734000	17712000	18154000	159920000	177370000	150580000	63432000	30422000	71764000	198
A0A0B4KF23	Nipped-B	15	7.6	223.3	1957	0	0	0	0	0	0	0	0	0	0	0	0	27330000	26353000	26613000	24443000	19115000	31293000	43
A0A0B4KF46	Uba1	15	19.7	111.77	1008	0	0	0	0	0	0	0	0	0	0	0	0	69691000	47508000	29352000	27787000	10004000	34392000	70
Q0E965	SRPK	7	11.5	85.13	764	0	0	0	0	0	0	0	0	0	0	0	0	27664000	14243000	28319000	0	0	0	18
A0A0B4KFB8	CG15187	31	24.2	129.75	1123	38851000	0	11531000	53514000	17304000	31320000	45496000	20651000	43773000	5878200	6191800	7783200	54245000	66303000	41138000	8761500	0	20498000	137
Q7KF43	rib	15	30.9	70.977	661	72916000	44930000	75587000	63779000	61507000	65577000	48129000	0	41356000	75532000	47252000	52431000	64858000	73614000	82015000	82635000	96908000	73823000	157
A0A0B4KFE9	Mtor	88	36.1	262.35	2346	24995000	0	41327000	0	0	0	0	0	0	0	0	0	310460000	439850000	346020000	1095200000	1456500000	1175500000	483
A0A0B4KFN0	Taf12	2	18.1	17.63	160	144800000	160880000	88960000	0	0	0	0	0	0	0	0	0	0	0	0	0	0	0	15
A0A0B4KFP4	gpp	12	9.8	206.53	1898	0	0	0	0	0	0	0	0	0	0	0	0	13637000	11467000	9013600	7354300	13588000	9540700	33
Q7JW01		8	33.9	28.107	239	37798000	18188000	21654000	79045000	96879000	64398000	61457000	47587000	88170000	94932000	67400000	60030000	42850000	41049000	73482000	0	42496000	31950000	50
A0A0B4KFZ9	His4r;His4	17	62.1	11.381	103	5929200000	8659400000	5331400000	4301800000	5766400000	3615600000	2635900000	3967800000	3081700000	3317100000	3805000000	1802200000	427420000	405170000	483260000	228760000	125470000	250930000	824
E0R905	l(3)neo38-RA;l(3)neo38	5	17.5	45.532	434	29706000	20789000	21523000	116910000	67386000	73778000	47176000	49626000	45189000	71684000	50121000	56574000	60203000	43158000	34142000	60840000	53133000	52460000	100
Q8MLR4	apt	9	17.3	52.948	469	17556000	0	27369000	30815000	35576000	29005000	46315000	41130000	34967000	34046000	34543000	30132000	45600000	41383000	24839000	39579000	66005000	40866000	103
A0A0B4KHB1	osa	10	4.7	268.84	2555	7754500	0	0	0	0	0	0	0	0	0	0	0	45297000	25236000	18504000	25384000	26005000	25286000	37
A0A0B4LIF3	Nelf-A	7	7.7	134.82	1250	0	0	0	0	0	0	14229000	0	0	12921000	0	0	37100000	31941000	19052000	0	0	0	25
A4V304	Abd-B	2	10.4	30.344	270	3559900	0	0	8962500	11245000	9664400	10842000	0	14509000	0	0	0	0	7411200	0	0	0	0	27
A0A0B4KGU4	bel	22	34.2	85.413	801	90716000	22138000	53496000	64300000	68675000	58902000	120100000	82487000	78303000	149130000	92556000	112850000	220360000	177410000	204340000	295700000	242800000	242720000	325
A0A0B4LHV4	jar;jar-RG	14	11.8	141.76	1238	5141800	0	0	0	0	0	0	0	0	0	0	0	27439000	21258000	18444000	35825000	7566200	40407000	43
A0A0B4KH25	His2Av	7	39.7	14.981	141	1739700000	1976400000	1421300000	541060000	1080600000	468460000	291650000	645380000	317380000	311810000	592150000	215570000	55398000	50454000	0	138020000	103580000	109900000	235
A0A0B4KH26	TAF1B;CG6241	10	15.8	101.77	872	0	0	0	0	0	0	0	0	0	11872000	0	0	21091000	27151000	24466000	0	0	9854400	38
Q9VA83	Fer2LCH	11	48.9	25.242	227	68196000	34104000	46620000	43831000	38123000	24596000	81338000	36921000	63336000	0	0	0	0	0	0	0	0	0	41
A0A0B4KHJ1	eff	4	19.7	16.678	147	0	18771000	15931000	0	0	0	0	0	21294000	0	0	0	27239000	0	0	86592000	66053000	86380000	22
A0A0B4KHJ5	GlyS	5	6.7	79.233	689	0	0	0	0	0	0	0	0	0	0	0	0	8896200	6033000	6186700	0	0	9086300	15
A0A0B4KHJ7	MRG15	11	36.4	47.723	429	19468000	0	10926000	0	0	0	0	0	0	14331000	0	8893600	30330000	13470000	20794000	0	0	6455800	43
A0A0B4KHL2	gammaCOP;gammaCop	2	2.3	99.332	897	0	0	0	0	0	0	0	0	0	0	0	0	5485000	5573200	5486800	0	0	0	6
A0A0B4KHS9	Pp1alpha-96A	4	14.7	37.37	327	0	0	0	0	0	0	0	0	0	15456000	0	0	22671000	24616000	25479000	10967000	0	0	18
E1JIT0	how	10	27.5	44.226	404	0	0	0	43893000	38174000	35366000	79120000	67066000	41714000	62327000	47082000	57172000	38683000	48882000	40159000	32101000	57095000	28692000	147
A0A0B4KHX3	dco	10	18.6	47.957	440	0	0	0	0	0	0	0	0	0	22073000	15323000	0	75587000	70749000	57745000	35427000	34896000	47379000	68
A0A0B4KI43	woc	16	10.3	187.32	1687	0	0	0	22679000	25567000	28993000	22139000	0	26960000	25567000	24185000	22327000	122010000	99758000	57445000	59775000	44351000	44179000	120
A0A0B4KI24	Nlp	9	43.4	16.996	152	523080000	591530000	641500000	179320000	203510000	58436000	38601000	0	48638000	0	0	0	0	0	0	0	0	0	74
H1UUD2	Fer1HCH-RD;Fer1HCH	4	32.5	19.242	169	64753000	0	51055000	57202000	12605000	33439000	47981000	0	0	0	0	0	0	0	0	0	0	0	22
A0A0B4KI32	cindr	6	11.4	88.493	848	16942000	0	0	17367000	17742000	29621000	0	0	0	0	0	0	0	0	0	0	0	0	21
A0A0B4LEV2	dpa	9	12.7	96.609	866	0	19663000	30521000	0	0	19828000	0	0	0	0	0	17034000	30027000	40373000	21676000	35532000	27935000	30659000	71
A0A0B4LEV8	coil	21	37.1	70.458	633	56374000	68384000	68466000	101510000	62491000	80621000	68733000	58158000	49189000	43445000	0	24381000	0	0	0	0	0	0	136
A0A0B4LEY6	Nacalpha	4	27.2	23.021	217	30674000	25022000	58967000	0	0	15320000	0	0	0	0	0	0	0	0	0	0	0	0	27
A0A0B4LEY9	Non1;CG8801	20	32.8	75.351	652	9799000	0	0	32667000	23775000	18140000	49196000	35224000	53280000	122760000	69753000	98267000	108140000	104530000	120810000	0	0	54866000	173
A0A0B4LFB3	Tango7	6	15.8	44.086	387	0	0	0	0	0	0	0	0	0	18176000	0	0	18018000	16681000	14022000	0	0	14708000	24
A8DYD3	cg	5	8.1	83.644	770	0	0	0	0	0	0	17746000	0	0	22638000	0	0	28186000	34322000	30310000	30603000	31101000	40299000	32
A0A0B4LFD9	RpS23	11	46.9	16.016	143	203440000	173640000	180060000	258930000	158750000	195830000	128760000	120610000	170510000	157250000	164530000	91724000	197070000	136800000	178950000	103820000	91331000	123010000	172
A0A0B4LFL3	Ef1beta	7	32.9	24.247	222	44067000	40682000	36766000	24550000	0	25618000	0	0	0	0	0	0	0	0	0	0	0	0	23
A0A0B4LFQ2	Incenp	11	20.2	83.408	754	59413000	22398000	24744000	14966000	13100000	21365000	0	0	0	0	0	0	0	0	0	0	0	0	43
A0A0B4LFT7	grh	8	9.4	116.07	1063	11103000	0	10185000	21737000	21353000	23544000	17256000	16751000	12262000	9118000	0	8025500	20449000	17045000	21486000	0	14099000	0	71
Q8MLW2	dom	20	10.1	348.38	3183	20989000	12334000	9817000	20585000	36078000	44254000	0	0	0	0	0	0	0	0	0	0	0	0	67
A0A0B4LG52	RpS16	13	58.1	16.774	148	150120000	77622000	106170000	258240000	159210000	179930000	255230000	236430000	291090000	305020000	276860000	270780000	469230000	552250000	531270000	257260000	282750000	349070000	201
A0A0B4LGB7	Ca-P60A	25	29.5	109.35	999	0	380850000	0	0	0	0	0	0	0	0	0	0	26299000	36985000	35700000	0	0	0	48
A0A0B4LGF8	Mlp60A	5	70.7	9.9583	92	0	0	0	0	0	0	0	0	0	0	0	0	0	0	0	89030000	61625000	71924000	15
A0A0B4LGQ8	CG9853	4	13.3	38.489	339	0	0	0	0	0	0	0	0	0	0	0	0	9202700	8615600	10239000	0	0	0	12
A0A0B4LGT9		7	37.5	30.48	264	41650000	17437000	26343000	0	0	12296000	12430000	0	0	11135000	0	0	0	0	0	0	0	0	32
A0A0B4LGW1	sub	5	10.2	71.386	628	0	0	0	0	0	0	0	0	0	0	0	0	7546300	8321000	7751700	0	0	0	13
A0A0B4LGZ3	tws	11	22	56.966	499	0	0	17150000	8734000	12198000	10498000	12722000	9157900	0	17503000	0	0	19004000	9869000	18733000	10735000	0	0	49
A0A0B4LGZ5	RpL11	7	27.2	21.112	184	63102000	42848000	48729000	92033000	50950000	85015000	88167000	71182000	94165000	87898000	141190000	101510000	147800000	106590000	115210000	219800000	184110000	178810000	102
A0A0B4LGZ6	hyd	14	6.3	319.13	2887	0	0	0	0	0	0	0	0	9873600	0	0	0	10224000	10878000	10402000	10181000	7900700	8033900	42
C0HK92		28	50.7	68.641	619	432120000	323610000	466800000	85846000	56384000	72326000	19574000	0	0	0	0	0	0	0	0	0	0	0	185
A0A0B4LI25	ncd	13	20.7	77.473	700	6591800	0	0	4054000	0	0	12825000	8051100	11382000	25427000	11076000	19455000	97840000	75903000	119260000	82411000	76553000	106790000	108
A0A0B4LI86	RpII140	44	35.1	134.04	1176	2315500	0	0	8952300	0	0	31241000	3415700	17603000	4141600	0	5605300	538120000	533860000	475410000	228640000	86402000	220630000	299
A0A0B4LIJ0	Rpt2	11	25.7	49.323	439	8762900	0	14115000	23536000	18519000	20434000	19280000	0	19404000	15249000	0	14677000	28936000	18706000	25379000	0	0	0	70
A0A0C4DHE8	RpS29	3	48.2	6.5906	56	34694000	38379000	29128000	22745000	37540000	53432000	32976000	0	33316000	21924000	0	0	16761000	0	23779000	0	31183000	27767000	46
A0A0C4DHG5	B52	18	34.1	40.381	355	385630000	474210000	466650000	419220000	647510000	479680000	38050000	0	22103000	33404000	0	36234000	25740000	33118000	40768000	137220000	64726000	104440000	145
A0A126GUM1	psq	7	10	112.58	1043	17099000	0	0	0	0	0	0	0	0	0	0	0	14076000	0	0	11830000	15850000	14303000	32
A0A126GUT1	Tctp	10	49.4	19.637	172	37771000	24897000	36080000	74457000	50821000	69222000	42452000	27820000	57665000	61219000	49093000	0	117560000	88427000	69904000	71037000	45174000	82729000	81
A0A126GUU7	Bin1	10	52.7	17.287	150	112090000	219230000	66910000	60603000	80763000	29974000	53463000	52485000	51670000	58455000	68193000	35466000	58557000	35774000	41435000	84654000	65466000	58367000	92
A0A126GUW2	l(3)07882	15	18.8	97.55	852	11113000	0	0	0	0	0	0	0	0	0	7221100	12330000	34704000	29751000	23331000	0	0	0	44
A1A708	CG4951	12	30	50.753	446	54898000	71611000	51564000	29343000	32098000	18507000	64920000	60551000	60926000	106980000	93927000	100090000	72634000	64503000	70903000	48038000	26534000	48437000	185
A1YK02	Nup75	23	40.7	76.871	668	31097000	0	0	0	0	0	0	0	0	21237000	0	0	181290000	154620000	167920000	62020000	58047000	71762000	160
A1Z6H7	Gp210	63	37.2	209.79	1876	0	0	0	0	0	0	0	0	0	9770400	0	6126600	1528100000	2277900000	1415600000	244830000	460820000	107610000	536
A1Z6M0	Bap170	25	17.6	183.03	1688	70043000	66590000	52738000	119080000	121480000	88946000	105480000	114630000	149310000	128770000	138580000	164580000	97053000	99163000	76048000	62876000	69013000	69666000	272
A1Z7K2	CG30349-RA	11	18.9	68.306	620	23197000	0	0	0	0	0	18742000	25164000	0	25908000	44003000	32904000	0	0	0	0	0	0	46
A1Z7K6	CG8243-RA	5	9.9	55.031	517	0	0	27077000	0	0	0	0	0	0	0	0	0	0	0	0	89795000	65895000	76723000	25
A1Z898	Caf1-105	7	10.7	83.394	747	0	0	0	0	0	0	0	0	0	12998000	0	0	21127000	12964000	18184000	0	0	0	27
A1Z8U0	Prp8	61	28.2	279.57	2396	0	0	0	0	0	0	0	0	0	0	0	0	307000000	465950000	263480000	122630000	105330000	66428000	258
A1Z909	CG8545-RA	24	22.3	99.84	891	150800000	0	14909000	14470000	5347200	12811000	16889000	10961000	11961000	4106200	0	0	30646000	17769000	58882000	9824600	0	18702000	84
B3DN53	Cap-G	7	7.7	148.4	1299	0	0	0	0	0	0	0	0	0	0	0	0	8533000	7258600	5551500	0	0	0	14
E1JH59	mip120	10	17.9	100.48	952	21747000	13367000	14508000	24977000	17879000	16895000	14632000	11874000	0	14461000	0	9155100	13198000	0	0	0	0	0	61
A1Z9E3	EfTuM	10	26.2	53.992	489	0	0	0	20274000	0	0	0	0	0	12756000	0	0	59554000	35579000	71548000	78817000	79564000	64574000	61
A1Z9G2	fand	24	27.4	103.33	883	0	0	0	0	0	0	17388000	12626000	17877000	80305000	54037000	44634000	86060000	92954000	52719000	27957000	14290000	18486000	107
A1Z9L3	pea	16	13.7	141.93	1242	0	0	0	0	0	0	0	0	0	0	0	0	42763000	42636000	34453000	0	0	0	44
A1Z9S6	Su(var)2-HP2	32	13.3	355.97	3257	57127000	10187000	30615000	11479000	15255000	15259000	15908000	0	0	0	0	0	45061000	24293000	19710000	22891000	38286000	43553000	107
A1ZAK9	Psi	6	10.6	73.447	716	13711000	0	0	15616000	8343900	9165400	19531000	23677000	16365000	19502000	18887000	15131000	22034000	16641000	0	47028000	33763000	26159000	60
A8E6M1		43	36.7	140.44	1271	437480000	396860000	457480000	209990000	122710000	177660000	34424000	18612000	23204000	3843100	4202700	6971100	101620000	138570000	102610000	254610000	239280000	216160000	445
A1ZBF1	CG18190-RB	6	24.6	28.743	248	52087000	0	32085000	0	0	0	0	0	0	27628000	0	0	0	43773000	28207000	124110000	118280000	112310000	46
A1ZBL0	betaTub56D	4	12.5	51.296	456	153030000	213920000	254980000	317920000	289480000	277940000	430180000	480060000	433190000	523570000	564240000	490580000	2999400000	2729300000	3778500000	825320000	1659600000	1103200000	1030
A1ZBU5	GNBP-like3	7	60.5	17.131	152	73967000	83722000	0	497050000	486020000	464710000	96006000	0	134250000	0	0	0	0	0	0	0	0	0	57
E1JGN7	bl	11	30	49.872	493	73003000	74555000	89458000	126360000	115770000	112930000	84568000	75016000	93401000	83135000	67176000	68533000	67916000	75503000	58559000	245010000	125940000	192020000	200
A1ZBW6		17	28.7	82.629	726	35014000	0	11054000	37539000	22688000	26280000	31880000	26499000	21291000	13665000	0	0	0	0	0	0	0	0	49
A4V1N8	Prm	40	51.4	102.34	879	143250000	17120000	53667000	0	8313700	27884000	72108000	26883000	107560000	153460000	87385000	179750000	0	0	6575200	5129800	0	0	147
A4V1Q1	bol	6	42.9	20.235	189	14667000	0	8131400	0	0	0	0	0	0	0	0	0	0	0	0	15513000	23302000	17222000	21
Q2PDY2	Trl	6	16	60.446	567	14907000	0	0	42851000	22972000	23085000	38892000	23631000	25828000	28064000	19597000	22138000	16372000	24587000	11470000	10624000	15705000	18476000	103
A4V201	Taf4	15	20.9	92.06	851	131770000	46264000	54257000	23655000	21598000	22299000	14258000	16327000	14302000	13235000	14803000	14734000	0	7532700	0	0	0	0	101
A4V2K7	D1	6	17.5	37	355	120760000	114580000	124440000	48342000	35645000	34890000	24182000	48872000	21769000	0	0	0	0	0	0	0	0	0	94
A4V303	Cctgamma	24	40.4	59.394	544	0	0	0	4836300	0	8948900	36911000	17528000	36487000	103140000	52599000	11760000	374310000	357120000	405160000	306980000	197070000	350770000	290
A4V391	T-cp1	20	35.4	59.556	557	0	0	0	26859000	8349600	29560000	28198000	18409000	32919000	63132000	59552000	61870000	284950000	209340000	346190000	164460000	107260000	113600000	210
A4V3G8	ball	20	29.2	65.993	599	75380000	196240000	147710000	92996000	174810000	124810000	186730000	236300000	225320000	205340000	239760000	205620000	57146000	102130000	88957000	150370000	111530000	105900000	337
A4V3J6	Hrb98DE	12	26.6	38.55	361	69239000	128890000	76471000	46529000	53842000	33255000	23025000	24666000	24382000	0	0	0	0	0	0	22113000	0	0	81
B7Z0R6	Doa	18	35.6	60.209	511	6238300	0	0	9194600	11708000	9250800	66046000	16016000	5153700	60591000	38002000	30461000	262750000	222800000	248730000	0	0	0	144
A4V4A1	Klp10A	8	11.6	88.671	805	8276400	0	0	5899300	0	0	14840000	0	0	20102000	10458000	7068300	59898000	41377000	38536000	38742000	21946000	29356000	68
A4V4A5	Ran;ran	17	74.5	24.708	216	305350000	278530000	240280000	365150000	349650000	357300000	315750000	258520000	260160000	351460000	433370000	335670000	638200000	793800000	423110000	1333200000	752640000	994510000	421
Q0E924	Phb2	6	28.1	33.066	299	6861500	0	4698500	6719400	0	0	22876000	19323000	34188000	39663000	28134000	38564000	13956000	23010000	18434000	10410000	0	14109000	43
A8DYK5		14	15.7	140.75	1306	32275000	0	27148000	19524000	15480000	22016000	25411000	30540000	30372000	12528000	14902000	13196000	49600000	65365000	46259000	24599000	23001000	25977000	113
A8DYV8		3	18.1	20.577	177	34579000	26684000	29510000	17476000	12195000	9483100	0	0	0	0	0	0	0	0	0	0	0	0	16
A8DZ29	eIF4G	14	9.4	211.12	1919	0	0	0	0	0	0	0	0	0	0	0	0	26949000	0	36268000	49039000	32033000	52918000	62
M9PBL6	kst	7	2.7	495.96	4321	0	0	0	10963000	12530000	16958000	0	0	0	0	0	0	0	0	0	0	0	0	13
Q9VH84	Pnn	17	47.5	35.907	303	172030000	200740000	125610000	191820000	242600000	153470000	187340000	140490000	185840000	187310000	118360000	80286000	182100000	262810000	207420000	116360000	205400000	111580000	289
A8JRB8	CG5028-RC	9	24.2	43.201	392	0	0	0	10194000	7870900	0	21331000	0	0	11591000	7359500	16247000	14838000	14124000	21558000	14675000	16087000	16583000	50
A8JV18	Nup153	23	15.2	201.23	1929	40728000	30027000	33862000	57642000	72376000	64299000	27724000	16191000	14920000	30479000	18000000	23196000	38195000	24378000	22663000	30178000	0	29723000	169
A8Y560	RpL15	9	40.2	24.325	204	11529000	0	0	54051000	51328000	47353000	125680000	139600000	192250000	237150000	284520000	239420000	283790000	268230000	243790000	0	0	0	120
B7YZQ7	Nurf-38	13	56.9	32.646	290	147080000	65546000	93535000	60213000	33155000	46730000	78722000	100710000	79094000	87318000	76049000	108300000	102290000	79915000	96967000	66000000	76101000	88365000	162
M9PFS7	Sfmbt	7	6.6	133.67	1220	0	0	0	0	0	0	0	0	0	0	0	0	26318000	20986000	21676000	0	0	13128000	20
M9NEL3	kis	29	6.4	560.92	5191	47060000	89318000	34595000	32446000	51153000	54766000	0	0	0	0	0	0	50873000	43085000	46179000	87797000	51850000	89469000	122
M9MS45	CG7414	2	4.1	61.327	555	0	0	0	0	0	0	0	0	0	0	0	0	0	5738300	0	19242000	13189000	8709900	33
B7Z0I8		37	16.5	378.59	3441	151970000	14208000	49906000	6934700	0	17622000	0	0	0	0	0	0	0	0	0	0	25696000	0	84
B7Z0N0		9	24.5	39.79	355	0	0	0	154440000	106540000	100590000	59556000	59071000	83803000	53505000	70510000	87030000	37171000	32231000	29012000	0	0	77941000	61
B7Z0V1	Taf7	10	27.3	51.376	447	49024000	31580000	39042000	28703000	30561000	0	0	0	0	0	0	0	0	0	0	0	0	0	46
F2FBA6	Dsp1	4	9.6	44.035	386	19383000	0	15335000	55347000	53840000	48082000	26144000	19805000	0	14603000	19186000	0	0	0	14889000	28858000	34011000	34242000	47
B7Z0Z1	hang	17	9.3	242.32	2223	0	0	0	0	4460200	4634300	4287000	0	0	0	0	0	80305000	110190000	113310000	159230000	120170000	124330000	136
B7Z120	tlk	10	10	133.93	1242	101810000	67046000	76747000	84202000	50817000	68071000	29464000	0	29331000	23576000	0	0	41383000	29774000	38071000	25648000	0	0	115
C0HK95		6	61.8	14.371	131	46745000	52330000	51655000	28970000	31882000	45035000	17815000	0	20739000	10922000	0	0	0	0	0	0	0	0	52
X2JCX8	RpS14b	15	58.3	16.265	151	724930000	1087000000	757220000	1138500000	1133200000	1193900000	768610000	945140000	989290000	901270000	1022200000	877130000	602360000	570710000	801540000	530990000	516920000	600130000	410
C0MJA0	HmgD	5	47.3	12.416	112	0	18303000	0	0	11458000	0	0	0	11282000	0	0	0	0	0	0	22080000	37253000	20029000	16
C6SUW3	RpS9	24	60	22.623	195	541120000	523430000	520700000	1664000000	724950000	1606400000	1509800000	1654000000	1965700000	1609700000	1995600000	1450700000	379900000	384040000	331150000	22211000	20459000	132160000	477
C6TP87	Ef1alpha48D-RA;Ef1alpha48D;Ef1alpha100E	28	49.5	50.306	463	438920000	310540000	407020000	936610000	1127700000	1137900000	1107200000	930040000	1343700000	1837500000	1595900000	1431600000	2568600000	2027700000	2622700000	6968500000	4751200000	4073200000	1149
C7LA75	Hsc70-4-RA;Hsc70-4	37	49.9	71.131	651	1378600000	1223300000	1533400000	5435900000	5025300000	5046700000	4689700000	3675100000	3230000000	3932400000	2752600000	2932400000	2465700000	2635800000	3050100000	2675400000	3894200000	2929500000	2345
E1JJ68	Rm62;Rm62-RE	29	50.6	62.473	575	422650000	149530000	342770000	455780000	346060000	343660000	582160000	427290000	442730000	712410000	520270000	589150000	720830000	584260000	780240000	4599700000	3113500000	2240400000	959
C9QP42	eIF-4a	13	30.3	45.878	403	70785000	60187000	84213000	109640000	131300000	119580000	101800000	93815000	109050000	151380000	125210000	119980000	196380000	171270000	238650000	480780000	339460000	282470000	254
D1Z3A1	RpL28	14	61.1	16.029	144	525080000	488890000	496880000	154600000	158030000	198120000	84578000	49001000	128060000	92485000	65896000	44206000	0	0	0	0	0	9345500	180
D2NUK9	hoip	5	37.8	13.883	127	1256300000	588510000	940720000	20382000	28064000	15966000	0	34160000	0	0	48659000	12431000	0	0	0	0	15781000	8100100	62
E1JGK7	lolal	10	52	14.489	127	194080000	220340000	152280000	258120000	205810000	187140000	189860000	205880000	223020000	205890000	182880000	162410000	107420000	64651000	91981000	117480000	132980000	114550000	141
E1JGV6	Nop60B	10	23.6	56.83	508	24556000	11765000	0	28384000	19537000	24814000	33912000	27004000	34152000	39935000	40329000	28702000	27583000	0	21535000	0	0	0	79
E1JGZ9	Prosalpha1	5	23.4	27.162	244	10637000	13351000	11118000	0	0	11199000	0	0	0	0	0	0	0	0	0	0	0	0	18
E1JHA4	Hrb27C	14	49.2	44.769	421	162820000	232470000	316060000	635210000	294650000	488470000	257610000	249300000	199910000	245840000	294050000	264220000	269880000	214130000	290660000	251610000	287870000	294300000	346
E1JHR5	Eno	14	46.2	46.662	433	47925000	42712000	51549000	101640000	66256000	71058000	58503000	52310000	59741000	76889000	61556000	56680000	63428000	50301000	73190000	74782000	87833000	90685000	156
E1JHV7	E(bx)	36	18	239.45	2139	18557000	21395000	23414000	24769000	35327000	37217000	11294000	0	12705000	0	0	0	126740000	77144000	98155000	113140000	88450000	104190000	184
M9PIA6	Mi-2	31	18.3	223.13	1973	16816000	11341000	18940000	29960000	23049000	29879000	9931100	18197000	24170000	14179000	15150000	13816000	145790000	184410000	110350000	117340000	54041000	96501000	215
E1JIH5	MED6	5	31.3	28.374	249	24958000	8670000	26270000	10756000	0	12118000	0	0	0	0	0	0	0	0	0	0	0	0	19
E1JIK0	Hrb87F	16	40.3	39.499	385	349760000	280530000	271060000	309100000	277640000	253840000	244430000	175780000	243050000	153170000	100310000	119100000	95707000	70910000	25475000	342600000	264100000	184840000	191
E1JIR3	Cdk2;cdc2c	10	36.6	35.888	314	0	0	0	0	0	0	0	0	0	33475000	20690000	31471000	73854000	80088000	66177000	59443000	93759000	93285000	74
E1JIV0	CG5902	7	21.4	28.178	243	0	0	0	0	0	0	0	0	14360000	17335000	0	0	0	16995000	16207000	58942000	171120000	88870000	42
M9NGK3	trol	25	8.2	412.8	3728	0	0	0	0	0	0	0	0	0	0	0	0	0	0	0	145820000	12500000	76746000	36
E1JJI5	CkIalpha	12	36.2	39.535	337	0	0	0	0	0	8395600	34192000	36783000	30843000	97372000	32112000	73359000	284860000	166220000	243400000	117680000	68800000	85244000	86
E1JJM9	RpS15Aa;RpS15Ab	8	44.6	14.771	130	96408000	31828000	74170000	72753000	0	45422000	62314000	47934000	68893000	111730000	110860000	103120000	251070000	162050000	169200000	263680000	239290000	286900000	103
E1JJN1	ben	4	36.4	17.236	151	9603200	0	0	0	0	0	0	0	0	24492000	0	0	0	0	0	19674000	40931000	29727000	21
X2JG40	Grip84	6	9.9	94.678	819	0	0	0	0	0	0	0	0	0	0	0	0	8434100	7717500	18457000	6943000	0	15921000	22
E1NZB4	fne	4	11.3	38.035	353	0	0	0	0	0	0	0	0	0	0	0	0	0	0	0	36873000	31054000	27244000	14
E2QC83	Pabp2	3	16.5	24.978	224	0	19958000	30670000	31660000	9332400	21989000	16500000	0	24780000	23346000	18282000	0	22631000	0	0	0	0	0	38
E2QD64	CG2982	18	31.7	73.097	653	67742000	0	26638000	11694000	0	0	51608000	8326800	13953000	104570000	44616000	56396000	124040000	126250000	96409000	65619000	89177000	61129000	202
E2QD65	RpS19a	13	65.4	17.291	156	128630000	143540000	115840000	164040000	168200000	127960000	183920000	187650000	184770000	175690000	210980000	226360000	203840000	209930000	299140000	229140000	245660000	341950000	181
E2QD75	Cbp80	12	16.1	93.226	800	0	0	0	0	0	0	0	0	0	12971000	0	0	31266000	24438000	22494000	9535200	0	13092000	40
M9MS06	Actn	18	23.2	103.83	895	32452000	31406000	17511000	5835600	10177000	6882400	6230700	0	0	12357000	0	0	12297000	8828000	0	64172000	11675000	73828000	77
F3YDH0	Hsc70-3	36	55.6	72.26	656	1870100000	1514200000	2298800000	2052400000	2068700000	2115400000	911380000	891620000	741010000	1079500000	981160000	1040600000	184220000	192380000	253360000	155750000	195540000	143850000	1114
F6JQA6	Torsin	5	14.7	38.17	340	0	0	0	8116400	9893600	0	0	0	11070000	0	0	0	13348000	18343000	15176000	17100000	23962000	18226000	28
G3M3A2	RpS3	31	71.1	27.471	246	218650000	198520000	168330000	512280000	458590000	588370000	628120000	683840000	782280000	905510000	929710000	954980000	1240400000	1194700000	1251400000	636130000	786490000	678480000	696
H0RNN8	CG13096-RA;CG13096	28	36.3	74.363	681	274790000	86496000	134220000	147590000	100820000	89232000	181530000	125470000	103050000	172740000	109010000	104400000	92993000	82846000	84560000	60975000	48683000	62162000	326
H8F4T6	CG16935-RA;CG16935	5	19.3	39.111	357	0	0	0	0	0	0	9123300	0	0	0	0	0	0	0	0	39880000	26891000	31651000	19
I0DHK3	Prosalpha6	5	25.8	31.058	279	13097000	17078000	16850000	14173000	0	8613900	0	0	0	0	0	0	0	0	0	18627000	18772000	18392000	29
L0MPS3	Rfabg	17	6.3	372.67	3351	40902000	0	30302000	57795000	92287000	43797000	29697000	12267000	21104000	35262000	0	0	0	0	0	0	0	0	98
X2JH42	ATPsynbeta;ATPsyn-beta	18	43	54.107	505	27566000	144580000	38652000	169450000	135680000	67567000	137330000	144220000	167150000	112140000	101180000	110940000	22309000	0	53592000	27437000	32375000	19767000	271
Q7PLL1	eIF-4B	8	24.7	44.123	389	15454000	12998000	14025000	10813000	11279000	11157000	17094000	16164000	5667000	0	0	0	0	4143400	0	37591000	23945000	27635000	51
M9MQH9	Pp2A-29B	10	19.5	65.423	591	0	0	0	0	0	16632000	0	0	0	0	20740000	0	82605000	77448000	80714000	42139000	34658000	46619000	72
M9MRC9	RpL27A	10	47	17.022	149	129120000	70912000	0	178930000	137620000	102130000	155900000	149200000	152560000	103590000	124220000	0	103220000	69514000	175010000	0	0	68753000	88
M9MRQ9	Scsalpha	10	35.4	34.389	328	22539000	9424600	22175000	19031000	17379000	14053000	22853000	0	15334000	0	0	0	27782000	35943000	48553000	133970000	176300000	132690000	79
Q9VYD8	Rbp1-like	2	13.3	16.799	158	43208000	28942000	44623000	0	0	0	0	0	0	0	0	0	0	0	0	0	26730000	42195000	23
M9NCX1	l(2)gl	11	11.4	126.89	1161	0	0	0	0	0	0	0	0	0	0	0	0	19094000	13905000	14103000	0	0	12035000	25
M9PEB2	Chd1	6	4.4	211.51	1881	0	0	0	0	0	0	0	0	0	0	0	0	6655000	6807100	5688600	6911500	0	4948300	14
M9NDC3	Fs(2)Ket	10	16.3	98.695	884	0	0	0	0	0	0	0	0	0	0	0	0	64234000	58788000	43997000	43964000	19828000	37207000	63
M9NDM4	wds	11	37.7	39.041	361	103650000	133640000	87157000	24455000	14313000	18683000	39102000	16419000	45412000	42289000	21150000	0	0	0	0	0	0	0	88
M9NDP1	ctp	5	39.3	10.374	89	370780000	275720000	376510000	203170000	142420000	179490000	0	0	45841000	34670000	0	0	0	0	0	0	0	15407000	70
M9NDX3	Top1	37	29.7	111.57	970	22716000	0	0	43143000	0	10457000	87139000	11480000	42820000	32560000	11024000	0	407650000	362970000	269870000	82952000	49168000	73422000	212
M9NE19	ewg	4	6.7	72.772	689	6772700	0	0	7093100	0	0	0	0	0	9543600	0	0	23643000	16183000	14787000	0	0	8085500	27
M9NE89	Lam	98	92.9	71.299	622	36588000000	47244000000	38329000000	33697000000	40709000000	38479000000	14658000000	20626000000	13284000000	12413000000	13765000000	10133000000	813810000	1341900000	1752100000	623040000	2011900000	1048100000	4183
M9NEQ9	RpS10b	13	75.6	17.878	160	1003700000	1279600000	1457700000	1718800000	1573600000	1927200000	837220000	897920000	1103600000	806500000	680510000	784510000	267130000	180300000	265570000	525320000	505300000	454000000	417
M9NEV0	lid	20	12.7	203.99	1838	14791000	10422000	18701000	15623000	9333700	10366000	0	0	0	0	0	0	47311000	51338000	29563000	29813000	17948000	41402000	84
M9NEW1	Mlc-c	8	50.3	17.497	153	650610000	395760000	720310000	43782000	40610000	73001000	0	0	0	0	0	0	0	0	0	0	0	0	60
Q8IGK1		7	23.3	43.123	403	25774000	30061000	28221000	10709000	13140000	15341000	0	0	0	0	0	0	0	0	0	0	0	0	25
M9NG39	Pep	22	29	75.598	693	128130000	50740000	91005000	266770000	207350000	191870000	249060000	343600000	249740000	237630000	195800000	167770000	120900000	112490000	108630000	128810000	122060000	108990000	319
Q9VMU1		5	29.7	36.622	323	20976000	12352000	12810000	0	0	0	0	0	0	0	0	0	0	0	0	0	0	0	13
M9PB84	RpS2	9	41.9	28.899	267	23592000	0	33800000	78694000	32326000	63061000	140790000	44743000	150680000	156650000	176500000	55180000	266790000	253890000	310630000	119240000	67926000	144210000	84
M9PB90	Cand1	18	16.9	139.35	1248	0	0	0	0	0	0	0	0	0	0	0	0	50688000	45102000	40344000	43998000	0	48377000	56
M9PB96	CG6724	6	18.7	46.966	418	0	0	7410600	12514000	8668000	0	17349000	13332000	9504000	36553000	26893000	18434000	14162000	15793000	23106000	0	0	0	50
M9PD65	RanGAP	10	17.7	65.183	588	14736000	0	0	0	0	0	0	0	0	10260000	0	0	48922000	32588000	14723000	26697000	31608000	19425000	46
M9PBH6	bab2	4	6.7	114.59	1066	0	0	0	4780200	4813900	5197800	0	0	0	0	0	0	3160000	0	4274300	0	0	0	13
M9PBH8	CG2199	22	30.4	80.904	724	88966000	46687000	44340000	111460000	147880000	147220000	187080000	188120000	160150000	257600000	176740000	171950000	371490000	411560000	409610000	264960000	353950000	337080000	485
M9PDQ0	alpha-Spec	34	17	279.55	2425	49487000	0	12862000	0	0	0	0	0	0	0	0	0	27691000	36155000	27102000	85525000	26029000	118010000	97
M9PBK5	RpLP1	3	50	11.513	112	43679000	38561000	46515000	15967000	14829000	0	0	0	0	0	0	0	0	0	0	0	0	0	17
M9PBL3	Hsp83	38	45.9	81.864	717	159610000	120090000	133390000	447810000	283870000	398330000	406250000	309140000	515410000	584940000	553490000	544000000	586820000	509130000	603760000	502530000	577110000	559380000	741
M9PBM1	U2af38	8	31.8	29.877	264	32329000	0	19956000	34194000	46399000	36621000	18613000	0	16944000	0	0	31637000	43415000	54902000	30761000	43769000	0	54999000	80
Q24217	Pdp1	2	9.1	25.954	232	0	0	0	11586000	16419000	12776000	0	0	0	0	0	0	0	0	0	0	0	0	15
M9PBW0	UbcE2M;Ubc12	6	21	20.737	181	0	0	0	0	0	0	0	0	0	16536000	0	0	0	22719000	27153000	81515000	52654000	73294000	28
M9PC85	x16	8	26.5	27.711	257	95424000	113150000	86516000	142110000	143330000	154870000	238000000	163920000	217120000	168260000	176910000	198470000	144820000	107080000	151460000	91686000	48590000	146750000	196
M9PC89	snRNP-U1-70K	17	31.7	52.9	448	109490000	126130000	102180000	38875000	33111000	18091000	0	0	0	0	0	0	0	0	0	0	0	0	83
M9PCC1	Rack1	11	30.2	35.618	318	20594000	0	0	60087000	30083000	43338000	47857000	34887000	47512000	52109000	48390000	0	126340000	168450000	157130000	159400000	125920000	137000000	118
M9PI47	Sap130	11	13.8	122.43	1209	16904000	10345000	0	13640000	13617000	15952000	0	0	0	0	0	0	0	0	0	0	0	0	29
M9PCX8	Btk29A	3	7.5	52.882	464	0	0	0	0	0	0	0	0	0	0	0	0	5083800	6182800	6052800	0	0	0	9
M9PCE0	Pgk	13	34	43.861	415	49261000	59656000	69080000	81061000	68173000	68494000	91763000	75238000	74496000	92019000	63593000	106640000	87012000	87599000	92176000	151910000	206870000	141960000	252
M9PCI2	NHP2	3	11.9	17.723	160	8628500	8403100	8666300	0	0	0	0	0	0	0	0	0	0	0	0	0	0	0	7
M9PCV9	Vps60;CG6259	3	17.7	25.151	226	16745000	15129000	15482000	0	0	0	0	0	0	0	0	0	0	0	0	0	0	0	6
M9PD43	CG16865	4	25.9	27.695	247	11100000	0	0	7494600	8552400	10511000	0	0	0	0	0	0	0	0	0	0	0	0	17
Q9VIV2	swm	12	16.9	115.72	1062	33769000	0	18945000	33289000	22620000	21657000	22369000	0	0	0	0	0	0	0	0	0	0	0	55
M9PDN9	gammaTub37C	11	23.6	51.296	457	0	0	0	0	0	0	0	0	0	9721600	0	9420800	99293000	51229000	65329000	25464000	25559000	37532000	59
Q9VZ27	CG18292-RA	5	26.7	29.26	281	24853000	19774000	0	22499000	24515000	32709000	0	0	23324000	0	0	0	0	0	0	0	0	0	37
Q960V1	simj	16	30.4	95.382	912	69108000	42981000	43624000	149930000	109690000	123200000	89967000	71850000	52624000	33301000	38872000	47555000	30038000	17357000	15185000	0	0	0	129
M9PEZ4	thoc6	3	8.9	39.221	350	6719300	0	0	0	0	0	13835000	0	0	11708000	15627000	0	14251000	34646000	13861000	11524000	22812000	11207000	25
Q9VTZ0	tral	11	26.5	69.339	652	41624000	45063000	48536000	49650000	47140000	51423000	23290000	0	24016000	24564000	0	20400000	0	0	0	58228000	0	37877000	87
M9PF16	beta-Spec	33	18.4	267.62	2308	18458000	0	0	0	0	28084000	0	0	0	0	0	0	28732000	27176000	26124000	107380000	23107000	108790000	81
M9PF40	l(3)01239	6	53.8	16.203	143	14989000	13434000	17126000	0	0	0	0	0	0	0	0	0	0	0	0	0	0	0	12
Q9VTK9		8	20.6	35.922	316	0	0	0	0	0	0	0	0	0	0	0	0	33928000	0	0	81806000	61567000	63481000	30
M9PFF0	RpL13	17	48.6	24.951	218	138970000	117530000	117760000	259470000	206550000	248560000	294150000	240190000	266710000	254050000	233890000	168020000	292630000	249730000	359520000	50499000	65644000	185160000	312
M9PFM5	brm	34	22.6	185.61	1642	0	0	0	7200000	0	8764800	0	0	7231300	0	0	7029100	162220000	162440000	133350000	71678000	21615000	117830000	155
M9PFN1	rept	22	46.8	53.541	481	479340000	162430000	312810000	72571000	54225000	52819000	58034000	47508000	30399000	69920000	58067000	42575000	67760000	83214000	85703000	22658000	33609000	29128000	241
Q9XZ03	mbf1	6	44.8	16.056	145	20175000	0	0	0	20370000	0	0	0	0	0	0	0	0	0	0	44530000	33766000	27293000	27
M9PFV9	TfIIS	6	20.8	34.3	313	19531000	11114000	17313000	0	0	0	0	0	0	12717000	0	0	0	0	0	131650000	63021000	71869000	36
M9PID3	HIPP1	15	20.7	99.652	923	16013000	0	0	15543000	0	9778000	8525500	0	7546500	7455000	0	0	17284000	11141000	9961300	0	10639000	13505000	63
M9PG32	Taf6	12	26.9	65.566	605	16407000	0	12789000	0	0	0	0	0	0	7264600	0	0	65542000	44000000	19684000	11720000	0	19008000	58
M9PG76	RpLP0	8	35.6	34.202	317	19330000	0	16516000	24547000	12248000	17852000	21909000	21852000	35797000	27710000	28727000	31930000	62356000	51343000	44283000	40124000	37131000	46806000	75
M9PGG4	arm	5	7.7	91.152	843	0	0	0	0	0	0	0	0	0	0	0	0	10354000	10345000	11547000	10840000	0	11480000	21
M9PGK3	CG4564	8	6.7	143.25	1367	0	0	0	13825000	0	0	14953000	0	15232000	20053000	0	17388000	29895000	36056000	33299000	28634000	0	21668000	64
M9PGQ6	Bx42	21	42	61.156	547	191710000	271030000	214770000	197840000	224390000	208510000	123840000	174040000	115800000	85652000	111420000	111540000	10248000	0	0	19289000	9487500	25388000	264
M9PHL0	e(y)3	12	7.5	212.72	2006	14160000	0	0	15080000	0	13324000	12141000	0	10672000	11585000	0	17807000	41587000	30203000	40052000	39696000	28940000	34407000	74
M9PHM6	RpL18	13	54.8	21.664	188	50165000	0	13160000	103010000	38932000	70029000	146660000	125370000	137210000	193430000	114290000	89298000	497770000	477870000	440270000	61026000	0	148420000	161
M9PI05	JIL-1	22	22.6	137.04	1207	6275900	0	5780300	6394400	9358900	13175000	0	0	0	0	0	4259800	232180000	214160000	140070000	57675000	35110000	54862000	133
M9PI58	stwl	24	34.1	108.59	999	238630000	258830000	282800000	247590000	272320000	269050000	125760000	85544000	70266000	71121000	46225000	57366000	40603000	35928000	35856000	0	0	0	287
M9PIG8	Rpn10	4	12.1	42.618	396	9708000	0	10564000	15905000	0	14506000	11213000	9057000	17591000	13932000	6135200	0	9609200	0	15143000	0	13531000	11554000	42
M9PIM0	RpL10	13	41.7	25.527	218	10915000	0	0	47513000	58810000	43087000	59473000	65363000	41157000	78886000	130750000	39134000	191080000	139710000	141840000	79038000	108120000	182130000	77
Q7YU84	z	6	8.3	61.96	575	0	0	0	32646000	26601000	26122000	16096000	0	0	0	0	0	0	0	0	0	0	0	24
M9PJC7	fs(1)h	21	11.9	206.06	2046	42006000	9096600	35394000	37811000	24470000	40796000	47839000	36143000	33912000	16479000	0	10553000	87483000	70279000	55800000	43953000	43755000	27334000	135
M9PJN8	Gapdh2	4	18.7	35.369	332	73970000	42323000	98091000	58510000	31025000	70213000	42399000	49818000	93792000	85009000	56443000	110310000	45644000	85773000	49334000	95018000	69410000	86062000	101
N0D8I3	Spt6	28	19	208.6	1831	0	0	0	0	0	0	0	0	0	0	0	0	78869000	76334000	54369000	78816000	62551000	75058000	100
O02649	Hsp60	9	18.8	60.808	573	13840000	11489000	12647000	10057000	11689000	12100000	6842400	5941100	0	0	0	9734600	0	0	0	0	0	0	37
O15971	Rab10	2	10.8	23.336	204	0	0	0	0	0	0	0	0	0	0	0	0	0	0	0	14567000	16137000	15321000	7
O16797	RpL3	9	25.7	46.915	416	22936000	0	18855000	61144000	54454000	69650000	34642000	40873000	0	59726000	80547000	0	117820000	115690000	133390000	0	32203000	39431000	90
O18332	Rab1	6	34.6	22.762	205	0	0	0	0	0	0	0	0	0	0	0	0	79987000	69562000	67141000	81014000	45324000	54910000	36
O18333	Rab2	8	37.6	23.56	213	0	0	0	0	0	0	0	0	0	0	0	0	0	0	11479000	40021000	23386000	37525000	22
O18335	Rab11	6	30.8	24.245	214	0	0	0	0	0	0	0	0	0	0	0	0	0	0	0	448740000	448930000	428880000	13
O18373	SelD	11	30.9	43.446	398	22903000	13308000	24003000	16878000	15277000	0	21111000	0	0	9401900	0	10312000	13916000	20499000	27722000	55416000	55333000	57842000	69
O18404	scu	14	58.8	26.905	255	194510000	138870000	249300000	40589000	20201000	52085000	0	32414000	28207000	0	0	21320000	0	0	0	46905000	44728000	42005000	82
O18413	Rpt6	8	27.7	45.857	405	6830400	0	17944000	13028000	9501400	15799000	17957000	13429000	0	8735100	0	0	10447000	0	17710000	0	0	12735000	52
O44226	EloB	4	25.4	13.258	118	46484000	38673000	35997000	15681000	0	20091000	0	0	0	0	0	0	0	0	0	0	0	0	19
O44424	Es2	10	23	56.019	501	12805000	0	8139700	26620000	26539000	18983000	6068500	0	0	6660700	0	0	0	0	0	0	0	0	37
O44434	qkr58E-3	5	16.7	36.683	317	0	0	0	0	5370700	0	9587100	8783500	6849900	0	0	0	11319000	0	0	0	0	0	23
X2JCE0	kz	7	6.6	134.12	1192	0	0	0	0	0	0	0	0	0	0	0	0	16690000	19461000	22337000	0	0	0	20
X2JC94	Pgam5	7	34.7	33.037	288	56158000	61047000	54120000	0	0	0	63153000	0	40604000	104210000	97903000	81209000	185150000	140410000	112370000	68656000	68851000	72961000	70
O46106	noi	13	32.8	58.421	503	0	0	0	0	0	0	25841000	18526000	18873000	39186000	37139000	31122000	78627000	73285000	53777000	13134000	22044000	21738000	68
O61345	pen	18	25.9	81.301	737	35203000	0	13906000	23641000	20223000	19953000	44405000	44768000	36011000	79245000	38691000	44597000	97755000	95285000	99613000	50484000	35893000	71202000	144
O62602	lic	12	31.7	38.195	334	0	0	0	0	0	0	0	0	22203000	0	0	0	118380000	99691000	96823000	94557000	80431000	94707000	70
O62619	PyK	17	35.6	57.44	533	10629000	0	6216200	30949000	9069400	25733000	26294000	12363000	19787000	47587000	5895100	38735000	154330000	136110000	174370000	150840000	64790000	104790000	162
O76742	Rab7	3	15.5	23.331	207	0	0	0	0	0	0	0	0	0	0	0	0	24975000	0	18820000	21429000	21106000	18556000	15
Q8IH14	ssx	3	9	48.924	443	0	0	0	16001000	16023000	22496000	10903000	0	0	0	0	0	0	0	0	19701000	17830000	10892000	39
O76994	Ip259	6	25.5	30.029	259	37683000	37307000	39855000	39725000	45948000	63769000	36890000	37717000	44450000	29258000	0	0	0	0	0	0	0	0	68
X2J9B3	E2f2	10	27.6	41.394	370	0	0	0	25583000	26796000	30262000	23212000	20970000	15795000	26621000	20482000	18311000	16099000	17595000	0	0	0	7980800	55
O77410	eIF3-S6	6	10.6	51.162	435	0	0	0	0	0	0	0	0	0	0	0	0	28821000	29494000	37402000	30349000	17090000	21012000	28
O96689	vtd	10	16.1	79.944	715	0	20683000	29132000	9050200	12136000	13519000	11120000	14513000	16860000	13563000	13959000	18390000	16935000	16346000	14583000	0	0	12881000	69
O97062	Ccp84Ae	13	83.7	21.34	208	75965000	93013000	147580000	0	0	0	0	0	0	0	0	0	0	0	0	0	0	0	36
O97064	Ccp84Ag	10	67	19.454	191	243920000	260150000	426010000	0	0	0	0	0	0	0	0	0	0	0	0	0	0	0	62
O97102	smt3	4	35.6	10.124	90	32073000	23938000	0	25842000	0	0	0	0	0	21657000	0	0	20811000	24814000	9549400	27181000	59645000	62959000	47
O97183	RpII33	10	48.4	31.243	275	382960000	131320000	136060000	160640000	123340000	154440000	63617000	30040000	105600000	115160000	76439000	73535000	185590000	177390000	168090000	113760000	88737000	123950000	166
O97454	l(1)10Bb	4	19.4	17.01	144	9715900	0	0	0	0	0	0	0	0	0	0	0	0	0	0	56544000	30405000	55042000	19
Q4AB54	His1:CG33861;His1;His1:CG33807;His1:CG33834	5	7.4	26.373	256	2702100000	902910000	1161000000	2319300000	948380000	1088700000	3480500000	1445500000	2017500000	2297400000	1311900000	1056100000	1330900000	832510000	1157700000	5515200000	3961800000	4355800000	693
P02283	His2B	13	64.2	13.696	123	2774000000	2019200000	1836500000	498820000	521250000	412260000	246370000	535310000	296820000	210410000	447450000	229430000	68937000	167770000	92462000	213720000	278790000	171560000	252
P02299	His3;His3.3A	16	51.5	15.388	136	3444900000	4642900000	3175600000	4199400000	4760200000	2983900000	3655300000	5666500000	3598400000	2831100000	5440300000	2866100000	1627500000	1860900000	2079200000	1528400000	1642100000	1956200000	396
X2JGG6	Hsp26	13	64.4	22.994	208	1307700000	997080000	1070600000	1204800000	969890000	1249800000	536720000	455930000	674210000	496910000	431960000	476260000	454600000	408200000	349940000	405400000	513090000	576160000	389
X2JC82	Hsp27	19	68.5	23.616	213	2196800000	2984600000	2805600000	2423100000	2584100000	2438700000	888430000	924720000	1151400000	586920000	538850000	632750000	630510000	607310000	764500000	449480000	569930000	591380000	583
X2JD55	Yp1	29	71.8	48.711	439	2506900000	5507400000	4621500000	715240000	759800000	1015400000	504660000	446300000	542290000	355660000	493790000	552800000	227920000	232190000	293860000	574470000	501350000	360300000	763
X2JB25	Yp2	29	64	49.66	442	13240000000	14075000000	15062000000	6014000000	6270900000	6887500000	1238000000	1406000000	1501100000	1180400000	1453200000	1376400000	773070000	837180000	838590000	1298800000	1277200000	967290000	1159
P04052	RpII215	45	21.5	209.17	1887	20473000	0	0	0	0	0	0	0	0	0	0	0	690700000	364440000	532940000	466650000	275370000	434170000	318
P04359	RpL32	5	43.3	16.02	134	54078000	13323000	0	36404000	31634000	53375000	25925000	17154000	40286000	35113000	22598000	0	65827000	26293000	36973000	0	0	0	58
P05205	Su(var)205	19	57.3	23.185	206	1774500000	2390000000	1019300000	548010000	861290000	542450000	381700000	516550000	329640000	236160000	253400000	134610000	192310000	135180000	103300000	71276000	142410000	100370000	364
P05389	RpLP2	4	56.6	11.757	113	40938000	36697000	22504000	0	0	6323900	0	0	0	0	0	0	0	0	0	0	0	0	13
X2JFG0	r	21	10.6	246.67	2224	0	0	0	0	0	0	0	0	0	0	0	0	30779000	28333000	30138000	34447000	16489000	21366000	51
P06605	alphaTub84D;alphaTub84B	11	23.6	49.89	450	226480000	89215000	186570000	196100000	199110000	161470000	447480000	355780000	318560000	579170000	600460000	571600000	5222900000	4308500000	4417100000	1948300000	1892800000	2132500000	777
P06606	alphaTub67C	13	33.8	51.18	462	9113800	0	0	25157000	14531000	0	13664000	0	0	56389000	40392000	34920000	263200000	184940000	286040000	148350000	85141000	179990000	133
X2JEX8	Yp3	26	60.7	46.101	420	6866900000	4973600000	6105000000	3923100000	4489400000	4100500000	2640400000	2415300000	1679700000	1251800000	1713000000	1771200000	1063500000	1039800000	1236800000	4973100000	4113500000	3413400000	1050
P07664	Sry-delta	6	15.5	50.027	433	0	0	0	0	0	0	0	0	0	0	0	0	51362000	36736000	43247000	33726000	44292000	47977000	40
P08646	Ras85D	3	16.9	21.593	189	6249300	0	0	0	0	0	0	0	0	0	21938000	20160000	31958000	21210000	22990000	23729000	25502000	25825000	24
P09180	RpL4	32	58.6	45.025	401	275720000	117620000	152870000	734280000	757290000	783750000	1083200000	1005600000	626230000	566360000	493410000	794080000	622430000	582930000	868260000	11528000	0	278670000	689
P12982	Pp1-87B;Pp1-13C	5	12.9	34.542	302	36557000	23429000	22560000	0	0	0	23370000	0	32214000	76826000	0	52795000	134530000	158820000	99619000	93043000	65048000	72993000	84
P13060	EF2	28	34	94.458	844	70748000	57275000	74482000	126150000	86206000	107710000	142850000	71044000	149380000	176180000	123010000	122620000	636790000	494430000	530850000	1062700000	931900000	793410000	335
P15348	Top2	87	49.3	164.39	1447	458910000	33129000	65819000	83834000	34455000	66670000	219670000	65142000	154860000	123160000	71729000	60135000	2011900000	1850100000	1502700000	1483700000	902660000	1189800000	928
P15357	RpS27A;RpL40;Ubi-p5E;Ubi-p63E	9	42.9	17.94	156	675020000	592030000	587110000	261470000	416090000	392980000	231390000	232580000	303990000	428310000	723210000	563480000	380110000	408420000	409650000	499540000	465330000	477460000	307
P17704	RpS17	8	67.9	15.285	131	92037000	71747000	74968000	208750000	148890000	181190000	140570000	139310000	184220000	153710000	175820000	105460000	116530000	116920000	97847000	80173000	105920000	109820000	96
P17886	crn	17	22.9	84.261	702	0	0	0	0	8307200	0	18889000	19355000	0	121630000	82724000	72381000	36717000	50562000	39479000	14921000	14518000	9687900	93
P17917	PCNA	6	21.5	28.83	260	84763000	45808000	36517000	0	0	0	0	0	0	0	0	0	0	0	23208000	37744000	27793000	0	30
P20028	RpI135	13	15.4	128.44	1129	0	0	0	0	0	0	0	0	0	23890000	0	0	35557000	35289000	35509000	14380000	0	18958000	53
P20193	Su(var)3-7	20	18.2	139.99	1250	0	0	0	0	0	0	0	0	0	0	0	0	52242000	73603000	63027000	55764000	49119000	63567000	80
P20240	Ote	28	66.3	46.583	424	709260000	616990000	576000000	243810000	449010000	350250000	52367000	51642000	69754000	45426000	30491000	18149000	123940000	116240000	85602000	141580000	183840000	151680000	390
P20432	GstD1	7	21.1	23.866	209	24646000	0	23656000	0	0	0	26482000	0	35473000	52725000	39844000	48469000	41319000	40671000	65720000	196100000	114650000	158620000	63
P21187	pAbp	22	37.2	69.925	634	235110000	130280000	194810000	563550000	499090000	536080000	372340000	368350000	352880000	404800000	369510000	339530000	268970000	261350000	285620000	272160000	247470000	234090000	485
P22769	Prosalpha4	5	30.1	27.973	249	22381000	13613000	19214000	25658000	14931000	17629000	0	0	16306000	11787000	10588000	13090000	26017000	25101000	23937000	38124000	37820000	48845000	48
P23128	me31B	12	26.8	51.945	459	0	0	0	0	0	0	0	0	0	26397000	35820000	30560000	87157000	74019000	90967000	181450000	115210000	132500000	87
Q8IMF5	Map205	19	21.1	126.67	1185	67242000	85128000	69740000	45499000	49459000	66586000	41323000	29199000	43419000	28980000	0	23516000	5006600	7098900	0	101950000	10408000	54450000	181
P23572	cdc2	13	49.5	34.439	297	0	0	0	0	0	0	0	0	15612000	40570000	35103000	27008000	143080000	93129000	74857000	96925000	111410000	107350000	74
P25007	Cyp1	8	33.5	24.666	227	76832000	59918000	63773000	103900000	87245000	102580000	64017000	87664000	55590000	58993000	36342000	0	58054000	47723000	39705000	108460000	109750000	87674000	158
P25171	Rcc1	16	31.3	58.85	547	59893000	22244000	20342000	17196000	10819000	10769000	10150000	11262000	0	14870000	16612000	0	10537000	27956000	12983000	25333000	28485000	25809000	78
P26017	Pc	5	12.8	43.976	390	19279000	0	0	35553000	32415000	29613000	33521000	34516000	0	27123000	0	20656000	12766000	0	0	0	0	0	44
P29327	RpS6	12	27.8	28.407	248	115310000	102550000	102120000	247120000	241170000	310710000	354870000	287670000	299930000	264720000	254150000	113580000	229210000	274780000	287500000	31223000	68903000	116630000	229
Q53YH3	Crc	3	12.8	46.808	406	15453000	0	0	19555000	18892000	14837000	0	0	0	0	0	0	0	0	0	0	0	0	17
P29613	Tpi	7	36	26.625	247	24136000	0	0	19079000	0	33022000	18591000	17171000	23556000	28915000	21181000	27983000	58464000	29610000	32135000	0	47118000	44511000	62
X2JC31	Chc	11	8.3	191.18	1678	0	0	0	0	0	0	0	0	0	0	0	0	17211000	21754000	15031000	0	0	0	17
X2J5G6	RpL7	20	52.8	29.552	252	84722000	54969000	77932000	100180000	65475000	74608000	456610000	393390000	506040000	428780000	510980000	481770000	509440000	434010000	418590000	73764000	20671000	238360000	271
P34739	lds	11	11	118.37	1061	0	0	0	0	0	0	13586000	0	0	11560000	9453300	9159500	17677000	16708000	24559000	13432000	26255000	28246000	60
P35381	blw	19	31.5	59.421	552	29787000	113890000	33094000	86285000	87494000	83630000	82566000	74145000	87513000	98389000	82342000	104290000	100820000	85512000	139830000	106460000	116100000	105620000	251
P35600	Gnf1	26	27.3	108.61	986	66715000	0	13635000	128720000	100870000	102070000	175590000	148400000	149690000	172450000	118150000	161060000	176830000	134190000	155310000	139120000	104450000	153490000	369
P35875	Parp	8	11.2	113.79	994	0	0	0	0	0	0	0	0	0	9524800	0	0	22929000	28298000	23522000	0	0	13261000	37
P36241	RpL19	11	43.8	23.998	203	26960000	19611000	21746000	34902000	33554000	25022000	112530000	48757000	57952000	53826000	43941000	50486000	241780000	135620000	180180000	0	0	0	84
P40796	La	17	33.8	44.884	390	35540000	27892000	40264000	124650000	106310000	116440000	16172000	10489000	8778300	0	0	4422000	0	0	0	0	0	0	103
X2JGM9	RpS4	21	57.9	29.134	261	129130000	81213000	91749000	206900000	154140000	253760000	272290000	253920000	272700000	300090000	295330000	183770000	485790000	364180000	463190000	404820000	398360000	464240000	279
P41093	RpL18A	18	61.6	21.029	177	126790000	155350000	86314000	490350000	368870000	471020000	366950000	300700000	422220000	443470000	493230000	383880000	482320000	440920000	423940000	225970000	249150000	435500000	237
P41094	RpS18	17	63.8	17.611	152	241270000	312440000	250740000	320640000	304190000	334990000	310460000	249440000	377260000	267310000	245330000	296280000	292300000	260950000	306400000	175340000	216780000	229680000	262
X2JFR6	eIF-2alpha	8	25.5	38.645	341	16477000	0	18435000	28540000	17764000	25273000	29916000	27184000	29739000	35750000	33973000	23717000	41579000	36825000	42644000	22209000	29096000	18712000	64
P45594	tsr	10	58.1	17.153	148	150940000	90673000	123170000	98538000	74992000	99772000	49492000	50372000	55298000	41409000	72966000	65610000	71222000	62157000	65206000	438450000	409540000	403830000	154
P45889	Arp1	4	14.4	42.719	376	0	0	0	0	0	0	17016000	13628000	0	0	0	0	0	9482300	17173000	47276000	42745000	28163000	34
X2JCS6	RpL7A	17	45	30.731	271	252920000	214340000	158090000	198490000	160560000	213350000	401910000	299250000	399640000	303320000	261500000	227950000	319010000	278950000	358120000	181480000	85231000	211750000	267
P48148	Rho1	9	34.4	21.723	192	0	0	0	0	0	0	0	0	0	35079000	0	35890000	45740000	66327000	69879000	122490000	75009000	62133000	61
P48159	RpL23	8	35	14.936	140	258480000	226330000	146690000	101420000	115990000	153440000	87596000	138030000	171310000	145240000	84723000	153640000	215180000	136040000	214330000	207680000	215680000	213500000	104
P48588	RpS25	11	53.8	13.201	117	437390000	410320000	531250000	273900000	230710000	440750000	100700000	94829000	135050000	47028000	65858000	56172000	0	0	0	80551000	57820000	60133000	143
P48591	RnrL	11	13.5	91.977	812	0	0	0	0	0	0	0	0	0	0	0	0	37802000	29838000	37999000	93599000	45371000	58999000	54
P48609	Cdk5	5	16.3	33.18	294	0	0	0	0	0	0	0	0	0	0	0	0	0	0	0	61705000	81762000	58355000	19
P49028	mago	5	32.7	17.311	147	16757000	17829000	0	0	0	0	14690000	0	12922000	0	16859000	18050000	38998000	16785000	18332000	0	0	0	29
X2JC35	RpL36	13	38.3	13.502	115	1260900000	755630000	763700000	72290000	63777000	110360000	49007000	44323000	63116000	37110000	57039000	49775000	0	0	14946000	52777000	0	45737000	174
P49735	Mcm2	10	12.4	100.41	887	0	0	0	0	0	0	0	0	0	15174000	0	20966000	31775000	21956000	20775000	37143000	17649000	33612000	61
P49906	Taf11	6	25	22.091	196	14925000	24232000	21701000	0	0	11049000	0	0	0	0	0	0	0	0	0	0	0	0	16
X2JDU0	RpL9	8	36.8	21.392	190	35867000	0	0	93632000	96049000	110540000	118980000	93659000	108850000	130020000	96024000	124910000	218480000	163340000	199790000	148300000	155510000	148760000	103
P50887	RpL22	10	27.8	30.61	299	595950000	1091400000	1361300000	1791000000	1501500000	1395700000	1258800000	1446100000	1490100000	1113900000	1222300000	886400000	962920000	691660000	1097600000	597170000	639190000	782190000	376
P51406	bys	7	18.3	49.966	436	0	0	0	0	0	0	4167400	0	0	9925500	6245500	0	18506000	24700000	12898000	0	0	0	33
P52295	Pen	14	28.5	57.821	522	23165000	0	6675200	3693300	0	0	27255000	25043000	21253000	33330000	43187000	28876000	144020000	108560000	114510000	74468000	48538000	98996000	119
P52304	polo	18	29.9	66.973	576	0	0	0	0	0	0	17536000	0	11829000	29345000	31724000	26229000	185240000	184640000	126250000	102300000	77797000	126740000	108
P53034	RfC4	10	27.5	37.173	331	17890000	0	0	27032000	33010000	42284000	65679000	53207000	59644000	102860000	96516000	81519000	215650000	232600000	143540000	98969000	92555000	99080000	100
P54353	dod	7	47.6	18.376	166	49193000	33011000	0	48864000	35414000	27101000	28657000	22026000	27088000	26544000	0	0	19373000	0	0	39446000	54904000	42308000	53
P54358	DNApol-delta	8	8.2	124.9	1092	0	0	0	0	0	0	0	0	0	0	0	0	18650000	11009000	11296000	12473000	0	11882000	23
P54397	FK506-bp1	23	47.6	39.343	357	683350000	384960000	678700000	520180000	298650000	346650000	1359100000	931220000	918510000	2484200000	2635300000	2624000000	347820000	350720000	541590000	261000000	368490000	343690000	533
X2JGP4	Pdi	27	63.9	55.78	496	102100000	65892000	128590000	130460000	115360000	101560000	108100000	92927000	91792000	66256000	81004000	103350000	32503000	0	52713000	0	0	15842000	201
P55828	RpS20	7	40.8	13.488	120	402250000	356210000	388280000	298070000	239090000	223360000	230220000	281860000	339320000	394430000	360810000	267390000	409930000	305320000	335590000	638140000	725680000	839030000	239
P55830	RpS3A	20	58.2	30.34	268	285230000	184120000	187600000	380260000	410690000	484380000	536810000	529480000	638450000	692610000	687310000	559250000	1305900000	987820000	1320000000	454510000	836500000	783790000	474
P55841	RpL14	15	55.4	19.173	166	362370000	254020000	290400000	349200000	268310000	319290000	235790000	195210000	303770000	254240000	224520000	200310000	210610000	204630000	198800000	112860000	136500000	200950000	280
P56175	Rtc1	5	13.3	42.09	384	4707600	0	0	0	0	0	0	0	0	0	0	0	11998000	8706500	11366000	0	0	7931000	19
P80455	RpS12	4	34.5	15.168	139	18120000	0	0	0	0	0	0	0	0	0	0	0	0	0	0	18756000	14574000	21121000	19
P83094	Stim	7	18.2	64.797	570	0	0	0	0	0	0	0	0	0	0	0	0	19544000	24712000	18880000	0	0	0	18
P91875	RpI1	10	7.3	185.41	1642	0	0	0	0	0	0	0	0	0	0	0	0	17275000	17238000	11956000	0	0	14251000	20
P91926	AP-2alpha	4	4.8	105.62	940	0	0	0	0	0	0	0	0	0	0	0	0	6899400	7706000	7994600	0	0	0	16
P92177	14-3-3epsilon	14	43.1	29.798	262	81640000	33233000	51598000	31969000	19689000	37859000	52748000	0	64994000	89945000	76334000	92544000	87367000	77165000	93791000	78857000	85251000	96520000	125
Q02427	Rbp1	2	14.6	16.013	144	202800000	224170000	220390000	170540000	127830000	111070000	52343000	0	104110000	126450000	81972000	0	63549000	31320000	78357000	472950000	323170000	372780000	111
X2J950	RpS13	13	58.9	17.178	151	758650000	756230000	596930000	463110000	402970000	418990000	282710000	311700000	328850000	247370000	222810000	206240000	69966000	60886000	95281000	106950000	97717000	106210000	241
Q03427	LamC	3	6.3	69.859	621	618250000	478450000	425560000	1071600000	1086200000	994610000	1106300000	1052300000	965090000	1179700000	868450000	934790000	314540000	400190000	462280000	292690000	512060000	335370000	1005
X2JFR1	nonA	14	27.3	76.976	700	558300000	522800000	558880000	557100000	673560000	478570000	364880000	436640000	364260000	353340000	229330000	302610000	155840000	218900000	160110000	178010000	514020000	199900000	277
Q05344	Ssrp	25	42	81.532	723	274700000	27459000	93561000	33361000	26701000	35992000	26022000	32096000	24783000	62035000	26132000	26143000	26525000	44490000	24280000	0	10970000	7168900	156
Q05856	SmB	7	33.2	21.021	199	207520000	297590000	244020000	211290000	156080000	190250000	238950000	282490000	250160000	353640000	313600000	223350000	90855000	56247000	67196000	99066000	85550000	77360000	159
Q05913	TfIIFalpha	13	18.5	64.466	577	63943000	46482000	35316000	12235000	11199000	18463000	0	0	0	0	0	0	0	0	0	0	0	0	50
Q0E9B6	RpS11	9	37.4	18.105	155	62140000	26611000	22959000	102110000	77081000	77579000	127190000	120880000	108340000	83562000	93527000	68758000	221670000	137550000	166790000	65400000	137270000	152690000	121
Q24090	Snr1	9	31.9	41.911	370	34807000	53864000	50844000	53350000	40523000	38417000	119090000	106310000	45129000	54534000	97596000	71846000	83802000	59928000	105420000	32124000	67936000	43200000	104
Q24113	nonA-l	13	22.4	69.667	630	42071000	28888000	34884000	38979000	34410000	30554000	22989000	22746000	23906000	24076000	0	0	9900900	0	0	0	0	0	99
Q53ZT0	DnaJ-1	9	29.6	37.028	334	84025000	42225000	87672000	23589000	0	16155000	0	0	0	0	0	0	0	0	0	0	0	0	40
Q24174	ab	11	21.2	95.092	904	28523000	15582000	18410000	41642000	40504000	42659000	30272000	54155000	33809000	58879000	35334000	28824000	50117000	38055000	34253000	16718000	19330000	20246000	120
Q24298	shg	23	20.2	169.82	1507	6737600	0	8391700	42785000	35903000	62030000	29463000	15307000	57945000	0	0	0	0	0	0	0	0	0	72
Q24311	lin19	8	13.4	89.51	774	0	0	0	0	0	0	0	0	0	5850300	0	0	17726000	14639000	10844000	0	0	0	20
Q24318	Dp	6	19.6	49.749	445	0	0	0	11476000	8034700	0	10733000	7584000	0	12278000	0	11669000	13164000	11386000	12605000	0	12753000	0	39
Q24319	Ost48	7	22.7	49.98	449	0	0	0	0	0	0	0	0	0	11722000	9930800	10614000	9772900	10323000	9387800	0	0	0	21
Q24368	Iswi	56	46.3	118.87	1027	87511000	19848000	75245000	63847000	57185000	52750000	201100000	68286000	155890000	167490000	117250000	149190000	1195500000	986050000	1037600000	593280000	204180000	502760000	552
Q24478	Cp190	7	10.9	121.68	1096	8607300	0	0	0	0	12730000	0	0	0	11231000	0	13125000	9655200	13005000	12750000	22046000	15363000	21620000	48
Q8SYR3	Rsf1	5	23	21.438	200	44906000	35007000	40193000	26386000	15461000	24855000	28692000	0	25816000	17156000	0	36756000	0	0	18405000	197940000	112520000	140550000	67
Q24572	Caf1	2	4.2	48.634	430	190910000	194560000	270630000	295610000	88076000	222250000	91264000	61616000	35562000	63883000	47839000	22185000	56242000	53653000	60067000	26141000	40538000	29810000	136
Q27268	Hel25E	11	27.1	48.651	424	43545000	48432000	45498000	36404000	42548000	36707000	36538000	33753000	45000000	86339000	67175000	66351000	217150000	199680000	158540000	240730000	186960000	161760000	195
Q27272	e(y)1	11	35.6	29.314	278	137350000	175040000	128700000	46541000	58669000	49509000	34907000	33355000	54691000	53558000	72748000	53100000	31743000	19105000	0	0	0	0	99
Q3YMU0	ERp60	21	50.9	55.37	489	213280000	178440000	266060000	249700000	254180000	281930000	129830000	129110000	149010000	102460000	113330000	141140000	53563000	50241000	75837000	209830000	229580000	157530000	329
Q4ABE3	His1:CG33801	4	5.9	26.34	256	60028000	0	10366000	22337000	13416000	9540400	20478000	0	18861000	18980000	0	0	0	0	0	37212000	23894000	36389000	39
Q4V6X9		6	26.6	32.463	278	0	0	0	0	0	0	0	0	0	0	0	0	18753000	25092000	25740000	14961000	29645000	30650000	23
Q59E30	fax	4	14.2	46.643	415	0	0	0	0	0	0	0	0	0	0	0	0	24126000	21082000	18872000	0	0	19699000	24
Q59E33	scaf6	13	15.8	107.57	960	47608000	59586000	66404000	34522000	40358000	38077000	19762000	19911000	0	0	0	0	28581000	17878000	12592000	0	0	0	79
Q5BI50	Cul4	11	12.5	94.407	821	0	0	0	0	0	0	0	0	0	0	0	0	20252000	18042000	11008000	10930000	0	13208000	30
Q5LJZ2	Set1	9	7.4	188.38	1641	0	0	0	0	0	0	0	0	0	0	0	0	22228000	17450000	17304000	0	0	10883000	24
Q5U0X8		9	11.9	105.99	949	0	0	0	0	0	0	0	0	0	9865200	0	0	16182000	12888000	12417000	0	0	0	22
Q6NL44		5	9.8	53.622	478	0	0	0	0	0	0	0	0	0	0	0	0	0	0	0	29618000	34434000	23880000	12
Q6NL75	ImpL1	6	21.8	38.236	340	27556000	23792000	18261000	0	0	0	0	0	0	0	0	0	0	0	0	0	0	0	14
Q6NP69	gfzf	22	24	119.28	1045	0	0	0	0	9154200	9849500	16813000	9193200	13393000	29969000	17064000	31918000	235540000	224640000	241390000	59548000	55526000	70399000	171
Q709R6	bocks	7	24.6	44.203	399	17733000	13662000	17808000	16407000	17806000	15225000	17073000	17268000	14665000	16216000	14038000	0	14166000	11197000	8319600	11838000	0	0	61
Q76NQ0		7	19.2	51.709	458	0	0	0	0	0	0	0	0	0	13146000	0	0	23155000	13998000	24741000	46605000	65567000	25044000	31
Q7JNE1	prod	18	56.1	39.428	346	26783000	64273000	63013000	134620000	135710000	125010000	168460000	137790000	108100000	185820000	160640000	112620000	161760000	109940000	124740000	32054000	83907000	24732000	263
Q7JQN4	Rs1	20	26.9	87.839	782	36218000	0	0	31315000	18057000	12900000	59612000	33751000	39309000	82789000	51528000	42145000	31433000	28142000	30781000	0	0	0	95
Q7JQT9		9	12.5	88.536	787	0	0	0	0	0	0	3689400	0	0	26735000	7493400	7279700	24208000	40495000	14313000	0	0	0	41
Q7JR58		9	34.2	31.582	295	140520000	76474000	111880000	30279000	28040000	34827000	38872000	0	38827000	48763000	35205000	0	44965000	41449000	40481000	114720000	59735000	95046000	99
Q7JRE4	MAN1	8	15.8	73.878	650	0	0	0	0	0	0	0	0	0	0	0	0	26903000	18045000	24643000	0	0	0	25
Q7JRH5		6	10.3	86.591	766	0	0	0	0	0	0	0	0	0	8671900	5287700	7121700	12880000	12660000	11142000	0	0	8794700	44
Q7JRJ1	Eaf	3	6	54.928	504	15981000	13948000	14767000	0	0	0	0	0	0	0	0	0	0	0	0	0	0	0	12
Q7JUZ6	mrj;CG8448	12	36.3	29.028	259	140420000	151950000	107260000	50426000	66412000	45204000	0	0	19159000	0	0	0	0	0	0	0	0	0	77
Q7JVH6		6	21.2	35.418	311	15776000	13905000	11697000	21517000	14362000	17529000	0	17399000	12878000	0	0	0	21525000	0	0	52617000	51447000	45294000	52
Q7JVP4	Br140	10	9.8	157.12	1430	0	0	0	0	0	0	0	0	0	0	0	0	36492000	27250000	26880000	16988000	10614000	15350000	37
Q7JWH6		5	15.3	42.274	372	0	0	0	0	0	0	10699000	0	0	28468000	24600000	26972000	23821000	18227000	33389000	0	0	0	30
Q7JXF5	Nup62	18	50.8	40.684	394	781640000	822610000	898480000	343360000	431800000	382300000	39825000	52862000	26846000	42935000	50698000	29731000	0	0	0	0	0	0	326
Q7JXU4	Ns2	16	24.9	76.607	674	34733000	0	8400300	10253000	18322000	5815000	3599800	0	0	13816000	8528200	7389900	0	0	5270200	0	0	0	53
Q9XZ57	Eb1	11	33.8	32.488	290	17364000	0	13452000	15307000	16834000	0	20517000	0	15660000	0	0	0	27068000	36011000	20050000	42518000	32563000	47409000	55
Q7JZF5	Rpb5	4	21	24.484	210	0	43894000	10776000	0	27787000	41120000	40633000	0	35231000	42172000	23345000	39701000	56404000	62791000	35329000	34009000	20670000	0	50
Q7JZW2	RpS15	8	62.2	17.037	148	233480000	284430000	295080000	90044000	66965000	82881000	0	0	93636000	0	0	0	0	0	0	73179000	46694000	0	49
Q7JZZ3		5	22.7	30.873	286	0	41842000	0	47101000	41528000	49690000	0	0	0	0	0	0	0	0	0	0	0	0	22
Q7K003	MrgBP	4	20.4	22.306	201	63302000	24655000	64399000	0	9451500	11403000	0	0	0	0	0	0	0	0	0	0	0	0	24
Q7K012	Bap55	19	54.1	47.319	425	308960000	522560000	360290000	32290000	0	0	127510000	76096000	116040000	183650000	137300000	170570000	194390000	150600000	215310000	126560000	112480000	120450000	219
Q7K0B6	GstT1	8	33.3	26.571	228	0	0	0	0	0	0	0	0	0	0	0	0	0	0	0	44863000	40910000	30355000	27
Q7K0D3		8	29.5	32.108	281	46227000	19933000	23850000	35281000	21007000	22624000	47364000	35464000	52525000	45359000	41730000	0	0	46315000	0	52297000	64080000	59909000	64
Q7K0D8	Nup50	22	42.6	59.434	564	55841000	69618000	63224000	225110000	255410000	260530000	105660000	96783000	153490000	65300000	75669000	98532000	119670000	67763000	49013000	83092000	35164000	41744000	219
Q7K0K1		12	31.7	36.154	325	119570000	134420000	183330000	99882000	57750000	94525000	27358000	55699000	30000000	42288000	48832000	48228000	9804800	15022000	18390000	0	0	0	117
Q7K0X3		8	7.7	130.47	1150	0	0	0	0	0	0	0	0	0	0	0	0	15684000	19517000	19556000	0	0	0	16
Q7K0Y1	CG5033	18	22.1	90.443	784	19059000	0	0	23783000	15866000	12936000	40237000	47449000	35048000	76379000	50995000	43603000	38570000	35650000	38228000	0	0	17189000	97
Q7K159	mip40	4	24	30.101	267	0	0	0	0	0	0	11186000	10262000	9217700	13451000	14159000	13089000	0	0	6667900	0	0	13312000	32
Q7K180	Map60	21	44.8	47.589	440	240230000	211750000	222470000	331040000	324760000	305300000	224230000	267170000	197410000	238770000	237170000	210850000	8239000	0	0	0	0	0	385
Q7K2B0	CG7137	8	20.4	40.288	358	0	0	0	20897000	0	0	50691000	30741000	25374000	44256000	37712000	47874000	46005000	42278000	54304000	22430000	0	22759000	74
Q7K2X8	Nup44A	10	37	39.514	354	4375800	0	0	0	0	0	8795300	0	23932000	84030000	42168000	26072000	96287000	123520000	82328000	0	20803000	13458000	94
Q7K3D4		3	9.1	44.861	397	0	0	0	0	0	0	0	0	0	4446500	0	0	4933900	6625300	7995500	0	0	0	12
Q7K3D8	DMAP1	19	41.1	50.248	433	152960000	83010000	89813000	109500000	72176000	63817000	53603000	49117000	28391000	49306000	43235000	50011000	7186800	6543100	9969600	0	0	0	169
Q7K3J0		19	31.5	59.432	546	5845900	0	0	0	0	0	33628000	13086000	18512000	40412000	18112000	50300000	147090000	147850000	187790000	86069000	54174000	97069000	141
Q7K3M5	Dhx15	22	31.1	82.651	729	0	0	0	0	0	0	37426000	6262400	0	124400000	62969000	68900000	142320000	115040000	103510000	58774000	65242000	55445000	155
Q7K4P0		3	16.4	31.213	280	0	0	0	5135400	6389800	7285000	7435200	0	0	6950800	0	0	7598000	0	0	0	0	0	20
Q7K4R2	CG11504-RA	6	23.4	46.416	410	8538500	0	0	27687000	22966000	10319000	8406900	0	0	0	0	0	0	0	0	0	0	0	23
Q7K5M2		12	41.1	25.513	224	34050000	0	26117000	130740000	171640000	165130000	140090000	111210000	133900000	118720000	101950000	106440000	103440000	85879000	68124000	34449000	50810000	71796000	111
Q7KJA9	sxc	9	11.2	118.65	1059	0	0	0	0	0	0	0	0	0	0	0	0	10449000	8172500	8062800	0	0	0	16
Q7KK96	SMC2	24	22.1	134.33	1179	0	0	0	0	0	0	0	0	0	0	0	0	64818000	51401000	45531000	46705000	29026000	38498000	61
Q7KKI0	Cct5	21	32.1	59.278	542	0	0	0	0	0	0	14639000	0	23895000	42743000	0	36996000	188880000	155120000	180240000	81677000	87620000	83965000	135
Q7KLW9	Prp19	16	43.6	55.198	505	552160000	282540000	491270000	146530000	59415000	91385000	87740000	35818000	13757000	135450000	73242000	52444000	133290000	108820000	98298000	88962000	64638000	30232000	284
Q7KLX3	Tapdelta	3	13.3	17.601	166	9249100	6294300	6546800	20534000	0	7623700	25173000	25317000	31229000	45596000	0	30906000	52207000	40456000	46399000	14009000	0	15027000	36
Q7KMI3	BcDNA.LD23371	12	14.5	113.77	1004	0	0	0	9164200	0	0	0	0	0	0	0	0	24537000	26413000	19751000	0	0	12542000	36
Q7KMJ6	nito	38	44.1	89.052	793	65900000	0	22583000	305100000	240120000	248690000	317720000	232050000	215140000	392950000	258100000	275110000	451480000	486510000	455570000	340870000	302250000	285600000	613
Q7KMQ0	Rpt1	11	26.6	48.541	433	0	0	0	12980000	8767700	0	9726500	0	0	15255000	0	14668000	15910000	8522100	18735000	0	12807000	0	44
Q7KN62	TER94	16	23.7	88.858	801	34568000	23935000	24571000	18970000	24801000	18570000	0	18165000	22055000	11688000	0	16841000	28009000	30183000	27883000	31036000	31561000	29365000	104
Q7KN75	Dp1	16	15.2	144.27	1301	19942000	0	18678000	0	0	23031000	0	0	0	0	0	0	12909000	16135000	18577000	37393000	21003000	39324000	67
Q7KN94	wal	8	31.2	34.181	330	12726000	10570000	16680000	35967000	16861000	33871000	19928000	0	44741000	25609000	0	0	8303000	14698000	0	0	0	14141000	60
Q7KND8	Mad1	10	15.5	85.017	730	0	0	0	0	0	0	0	0	0	0	0	0	20224000	14723000	20690000	15601000	0	15279000	24
Q7KSE0		4	10.1	50.22	447	0	0	0	0	0	0	0	0	0	0	0	0	20725000	12910000	13000000	0	0	8491900	20
Q7KSM5	Aos1	7	24.6	37.673	337	0	0	0	0	0	0	15903000	0	20093000	31139000	25471000	0	50419000	39791000	49245000	32960000	38467000	30396000	36
Q7KSN8		26	20.1	172.34	1486	0	0	0	0	0	0	0	0	0	0	0	0	85670000	110500000	47056000	49848000	30589000	30785000	79
Q7KUA4	Uba2	7	11.1	77.61	700	0	0	0	0	0	0	0	0	0	0	0	0	28605000	22259000	24154000	31014000	23859000	35767000	34
Q7KUT2	Lon	11	14.4	115.03	1024	0	0	0	0	0	0	0	0	0	0	0	0	30942000	19466000	18934000	13936000	0	26050000	32
X2JE34	Rbp2	9	20.5	34.23	317	38020000	26334000	56756000	55765000	52992000	62930000	59582000	50411000	60502000	50001000	41363000	61452000	35996000	17458000	24404000	219550000	72581000	130410000	114
Q7KVQ0	CG4038	8	33.3	22.665	237	102170000	75536000	60425000	54543000	48506000	47972000	25424000	0	29132000	0	0	0	0	0	0	23640000	0	21596000	55
Q7KVX5	Vap-33A	10	53.2	26.771	235	67052000	11510000	36371000	0	17603000	0	14649000	19255000	17261000	36382000	0	0	701800000	784770000	509680000	277020000	81707000	299660000	130
Q7PLL6		14	6.3	293.91	2630	0	0	0	0	0	0	0	0	0	0	0	0	17443000	19233000	14238000	13855000	0	14232000	35
Q7PLS8	IntS3	15	18.2	123.95	1068	0	0	0	0	0	0	0	0	0	0	0	0	41299000	37805000	30123000	0	0	29834000	51
Q7YZ99		12	14.9	122.66	1062	129820000	24790000	39872000	91663000	26566000	38738000	0	0	9848200	0	0	0	20574000	10615000	14935000	0	0	0	81
Q7YZA2	CG7065	21	19.7	136.77	1231	0	0	0	0	0	0	0	0	0	0	0	0	97765000	38945000	60093000	0	7027100	16450000	67
Q86B47	CG8611	21	25.8	107.97	975	17249000	0	0	10954000	0	0	50026000	13149000	25598000	45241000	29217000	46175000	68062000	45757000	66745000	0	0	10266000	106
Q86B87	mod(mdg4)	10	24.8	67.171	610	52191000	12395000	26882000	116820000	105360000	107180000	116660000	95045000	107200000	106950000	97474000	79863000	59591000	64139000	77778000	74962000	83032000	87793000	217
Q9VDL2	TFAM	13	50.2	29.963	257	107270000	51073000	57538000	31293000	26978000	34076000	41113000	22632000	29772000	20693000	0	0	0	0	0	90310000	55144000	36363000	100
Q86BS3	Chro	23	29.7	101.05	926	141320000	93682000	170750000	230660000	177980000	187240000	213560000	163990000	142270000	128500000	120660000	109510000	178280000	215060000	196900000	171020000	260300000	185940000	324
Q86BY9	rig	5	4.7	137.83	1235	0	0	0	0	0	0	0	0	0	0	0	0	16734000	16450000	13339000	0	0	0	14
Q86CW5	Hmr	12	9.6	158.6	1413	0	0	0	0	0	0	0	0	0	5308300	0	0	49757000	28530000	19642000	6185100	8270400	10394000	46
Q8IMI7	RpS7	30	86.6	22.17	194	1081300000	1541300000	1797200000	1900800000	1238100000	2567400000	678960000	816020000	1212100000	913510000	1272500000	857880000	222220000	196940000	193730000	436250000	373490000	335310000	520
Q8IMV6	Saf-B	19	20.7	102.07	928	127060000	102820000	133050000	85672000	34626000	55391000	57323000	29207000	60963000	0	0	7683500	6658800	6893400	0	14908000	0	6623200	134
Q9VGM2	fabp	5	35.4	14.502	130	12945000	0	18891000	14744000	0	17333000	0	0	0	0	0	0	0	0	0	19737000	9625900	13213000	28
Q8INM3	sle	31	27.3	158.65	1420	518300000	196230000	251200000	171230000	124280000	128470000	110730000	72622000	78858000	61102000	35566000	48456000	69526000	59059000	62843000	100460000	141160000	116010000	373
Q9I7M3	CG10237-RC	8	25.9	35.15	301	0	0	0	0	0	0	0	0	0	0	0	0	10065000	0	8635100	40668000	45596000	61819000	30
Q8IPE8	Mtpalpha	7	12.6	79.637	744	0	0	0	0	0	0	0	0	0	7466900	0	0	13790000	11543000	11063000	11022000	0	12879000	31
Q9VPB3		5	24.3	34.183	305	0	0	0	11485000	8767100	8400400	9384100	0	11612000	0	0	0	0	0	0	0	0	0	21
Q8IPX7	Rrp40	7	26.7	25.026	232	19657000	18807000	14220000	10005000	0	0	0	0	0	0	0	0	0	10375000	0	0	0	0	24
Q9VQ61	Got2	7	24.1	47.185	424	11407000	0	0	15228000	0	0	0	0	15868000	16145000	0	0	22843000	43547000	25626000	23249000	23625000	24233000	45
Q8IQQ8	CG6479-RB;CG6479-RA	15	23	61.561	538	0	0	0	0	0	0	0	0	0	0	0	0	258010000	219550000	293780000	0	34010000	35559000	65
Q9VWB8	Nup205	37	21.6	232.73	2067	0	0	0	0	0	0	0	0	0	0	0	0	120200000	223830000	125710000	0	0	8463400	105
Q9VZQ8	PHGPx	6	34.9	18.676	169	28939000	0	29273000	0	0	0	0	0	0	0	0	0	0	0	0	34979000	27709000	34290000	18
Q8IRG6	dre4	13	13.5	123.58	1083	19638000	0	15712000	15257000	13131000	15221000	16889000	4691300	10712000	16967000	16162000	14584000	38285000	63944000	52029000	11449000	0	11761000	113
Q8IRJ8	thoc7	9	28.5	33.052	288	28701000	0	0	31712000	26501000	31526000	80618000	59031000	61793000	125210000	94330000	90609000	222070000	157680000	111020000	64689000	73585000	97757000	81
Q8IRW8	trr	7	3.9	259.83	2431	0	0	0	0	0	0	0	0	0	0	0	0	7870200	6295600	6083400	0	0	0	14
Q8MLV1	LBR	22	33.3	83.184	741	867180000	1653500000	1667200000	606510000	1051900000	1042200000	449830000	554040000	590130000	315390000	368760000	413970000	291580000	399570000	261030000	234700000	298800000	267990000	472
Q8MS37	tyn	7	12.7	80.682	715	0	0	0	112810000	144870000	134930000	0	0	0	0	0	0	0	0	0	0	0	0	48
Q8MS38		9	13.9	79.957	699	0	0	0	0	0	0	0	0	0	0	0	0	19971000	18030000	26221000	0	0	0	16
Q8MSU4	Sym	14	13	132.08	1165	0	0	0	0	0	0	0	0	0	0	0	0	38928000	34520000	30903000	29987000	0	30101000	45
Q8MSW9	U3-55K	13	21.7	53.285	484	23836000	0	0	23898000	6284600	20957000	66648000	50063000	54624000	121560000	89423000	76790000	61428000	70087000	83170000	24330000	21625000	15984000	117
Q8MT06	Ns1	10	21.9	65.984	581	10486000	0	0	0	10656000	8908800	5205900	0	0	11459000	7903800	12360000	13173000	12636000	10847000	5804400	0	9266300	41
Q8MZI3		23	34.4	88.209	818	105750000	0	56505000	183620000	154450000	135750000	216530000	144670000	147780000	284850000	184050000	178650000	431550000	398620000	365570000	283740000	317190000	281360000	488
Q8ST83	pho	4	12.1	58.223	520	0	0	0	0	10232000	10072000	12352000	10289000	0	13726000	9888900	10610000	0	7820100	0	0	0	0	31
Q8SX89	kuk	21	33.5	60.159	570	373340000	390540000	369440000	489910000	373800000	363380000	187490000	304400000	159310000	136350000	125430000	59813000	4359500	5767200	0	0	0	0	332
Q8SY39	CG6994	9	12.8	93.369	827	0	0	0	0	0	0	11534000	15847000	11731000	23351000	0	18930000	23165000	20718000	20198000	0	0	0	40
X2JDP6	CG4747	31	52.7	65.251	602	921870000	217660000	540440000	282700000	295930000	209800000	274830000	174220000	217510000	628310000	417230000	399570000	798960000	849040000	792680000	570860000	578670000	682700000	621
Q8T0B1	CG8009	2	19.1	14.876	131	0	0	0	0	0	0	0	0	0	0	0	0	9578400	7045000	5595300	0	0	0	6
Q8T0Q4	shrb	11	54	25.443	226	127940000	93682000	87562000	52414000	74214000	80644000	0	0	0	0	0	0	0	0	0	0	0	0	80
Q8T6B9	pUf68	14	27.5	67.939	637	220930000	138650000	165910000	221140000	171880000	230750000	204550000	154320000	150310000	174800000	134470000	148490000	92429000	102680000	93739000	77129000	126290000	82666000	312
Q94513	BEAF-32	3	13.1	31.776	282	21125000	0	0	188850000	205260000	219760000	159250000	70011000	147850000	113510000	110010000	0	190500000	122610000	142240000	69760000	137810000	131690000	150
Q94517	Rpd3	9	18.6	58.33	521	84304000	89585000	77835000	20037000	30315000	27070000	34123000	0	0	33409000	0	24391000	41462000	34538000	27264000	28392000	0	0	92
Q94545	ash2	10	20.3	63.229	556	0	0	0	0	0	0	0	0	0	12372000	0	0	37013000	28840000	18892000	0	24265000	21521000	35
Q94546	Atu	23	35.2	77.421	725	609410000	451990000	450610000	15385000	4477500	9992300	8349300	0	0	0	0	0	0	0	0	0	0	0	90
Q94883	Dref	12	19.7	80.726	709	12543000	17924000	0	15282000	0	0	28121000	0	33178000	85317000	37312000	53583000	137870000	118740000	144820000	68043000	68272000	110370000	138
Q94901	lark	30	69.3	39.911	352	59929000	51816000	28919000	274130000	240960000	197170000	636810000	440640000	487750000	588660000	412680000	261680000	775750000	1045000000	940080000	425870000	672840000	362010000	489
Q95RB1		6	17.7	47.167	418	4973400	0	0	10839000	0	8164100	0	5767100	5111600	0	0	0	0	10441000	0	14160000	15479000	13823000	36
Q95RJ9	ebi	8	17.9	72.387	700	11879000	0	0	8242300	4200700	8203200	13704000	0	16012000	34685000	16117000	12587000	0	11579000	7847600	13414000	7477400	0	50
Q95RQ8	pita	12	18.6	78.329	683	10862000	0	0	25664000	16223000	21312000	54657000	43296000	23257000	48724000	35604000	46260000	148570000	118100000	106280000	69506000	49657000	70576000	140
Q95RV3	Lhr	6	18.3	38.642	334	0	0	0	0	0	0	5277700	0	0	8685000	0	0	19090000	8664600	20320000	5522900	15900000	10006000	30
Q9VKD8		17	24.4	111.9	964	58955000	19227000	29004000	64649000	39413000	42386000	88308000	21918000	27780000	10086000	0	12047000	22642000	21295000	25591000	0	0	0	88
Q95WY3	Nop56	27	46.8	54.837	496	512520000	51024000	256790000	271920000	213550000	183070000	1566300000	1717400000	1432300000	4069100000	4648100000	4014400000	1219600000	1148500000	1247500000	678470000	403760000	873650000	738
Q960D3	vig2	14	35	45.219	412	28429000	32083000	35964000	33242000	46388000	49760000	23783000	26127000	27323000	25774000	0	0	9140000	0	0	0	0	0	84
Q960E4		12	20.6	68.035	607	74029000	67002000	82954000	56069000	63668000	49137000	35270000	23737000	15559000	29638000	18112000	17820000	0	0	0	0	0	0	107
Q9GU68	eIF-5A	5	24.5	17.591	159	52904000	0	85502000	0	0	0	0	0	0	0	0	0	0	0	0	105660000	89404000	91453000	34
Q9GYU8	mbo	16	24.2	78.68	702	0	0	0	0	0	0	0	0	0	8114800	5465800	5206000	71367000	80745000	36611000	17447000	12379000	8463800	65
Q9GYV9	MED7	7	31.4	25.707	220	39370000	0	22058000	16706000	0	0	33517000	60826000	44150000	36203000	30086000	63477000	38050000	47403000	39389000	28849000	47629000	37414000	57
Q9I7K0	Jupiter	8	48.1	22.319	208	49105000	51704000	59705000	44735000	41780000	50042000	16954000	0	17291000	0	0	0	0	0	0	75174000	45743000	41142000	72
Q9I7Z8		12	8.9	157.72	1377	0	0	0	0	0	0	0	0	0	0	0	0	29983000	36434000	29043000	0	0	9794200	32
Q9U3V9	xmas-2	10	8.2	158.18	1370	0	0	0	0	0	0	0	0	0	0	0	0	17955000	16219000	15674000	9072200	0	0	23
Q9U9Q1	RfC38	17	42.7	40.815	356	8891600	0	0	13215000	0	0	83455000	69484000	90775000	116740000	87229000	61403000	149870000	131680000	133570000	102940000	78343000	53208000	113
Q9U9Q2	Neos	9	32.1	41.184	371	9487900	0	18268000	21293000	14170000	0	28700000	18359000	23247000	16433000	0	0	32956000	0	0	0	0	0	42
Q9V3A7	glu	15	10.8	159.88	1409	0	0	0	0	0	0	0	0	0	0	0	0	20607000	23377000	18413000	43753000	15996000	42380000	37
Q9V3C0	abs	16	28.3	69.487	619	43069000	9994300	18430000	11588000	0	0	15744000	12475000	12399000	16580000	0	13639000	18109000	18739000	15959000	17227000	0	17617000	78
Q9V3D6	Cpsf100	4	9.7	85.417	756	0	0	0	0	0	0	0	0	0	0	0	0	16109000	15967000	12720000	0	0	13080000	27
Q9V3E7	Ref1	10	32	27.851	266	135860000	81424000	120050000	46018000	38392000	56247000	0	0	0	0	0	0	0	0	0	89385000	69135000	61882000	84
Q9V3G1	RpL8	10	29.7	27.892	256	108990000	142630000	103710000	117730000	100860000	110930000	154920000	172350000	171660000	115060000	108230000	111460000	78327000	78672000	110720000	86629000	87571000	116370000	179
Q9V3H9	Nab2	16	18.7	112.97	1004	16365000	11021000	11091000	33844000	39975000	35730000	34577000	14553000	49140000	24308000	12309000	18731000	33796000	49691000	56035000	40758000	34645000	34365000	126
Q9V3J4	Sec13	7	19.9	39.527	356	65485000	41799000	69867000	27390000	0	51263000	90816000	0	39395000	70811000	72384000	88548000	38889000	55104000	47510000	29183000	49639000	42927000	97
Q9V3L6	Cbp20	3	28.6	17.719	154	0	14858000	0	16569000	21162000	26448000	19588000	0	20200000	29586000	21012000	0	23109000	20612000	17960000	0	0	0	38
X2JF59	Jafrac1	11	50	21.738	194	135670000	140320000	133870000	265600000	250210000	242480000	109280000	114840000	129580000	121440000	106990000	118520000	90936000	123000000	109820000	75804000	84344000	80946000	145
Q9V3P3	REG	6	30.6	28.121	245	26083000	0	0	0	0	0	18609000	22944000	31260000	40886000	49217000	37592000	45122000	39527000	32083000	42391000	46534000	46197000	55
Q9V3T8	SC35	3	18.5	21.4	195	16949000	23760000	13261000	14573000	0	15534000	0	0	0	0	0	0	0	0	0	0	0	0	26
Q9V3U6	26-29-p	4	8.4	62.129	549	0	0	0	19180000	0	0	20765000	0	24438000	19753000	0	0	35972000	33133000	31937000	42859000	46677000	50025000	47
Q9V3V6	Rpt5	12	31.5	47.806	428	10091000	0	12703000	17412000	13251000	12428000	13275000	0	15524000	12004000	0	16132000	13190000	10045000	13241000	0	0	9340800	63
Q9V3W0	UK114	4	37.7	14.876	138	6491700	0	0	5930000	10093000	11960000	0	0	0	0	0	0	0	0	0	0	0	0	14
Q9V3W7	SF2	20	51	28.35	255	491590000	306030000	346110000	382840000	249010000	257560000	269310000	212370000	225700000	203210000	164720000	221480000	201530000	122890000	157140000	1156200000	953190000	793200000	417
Q9V3Y5	BcDNA.LD23634	24	29.7	112.7	998	142280000	51408000	79016000	94497000	43490000	56357000	66823000	35414000	23296000	32176000	0	0	89252000	65270000	54281000	29172000	0	23234000	131
Q9V405	Rpt3	19	51.3	46.998	413	101230000	81231000	74494000	57132000	64342000	53784000	45739000	38505000	40803000	44827000	31852000	40306000	43148000	0	42931000	0	0	38395000	155
Q9V406	crp	16	37.7	67.163	631	120010000	104590000	99793000	284650000	318370000	258400000	234780000	225120000	176120000	248180000	192340000	231170000	108770000	98846000	97914000	52769000	127000000	84513000	338
Q9V431	Aac11	7	18.1	59.929	536	0	0	0	0	0	0	0	0	0	0	0	0	13596000	15306000	9640900	19168000	0	16152000	19
Q9V455	Kap-alpha3	6	14.6	56.989	514	0	0	0	0	0	0	16586000	0	0	13768000	36178000	19296000	52175000	37509000	34446000	20716000	0	24396000	40
Q9V460	Spt5	21	23.2	119.44	1078	20908000	0	0	28565000	23757000	25920000	34205000	0	18225000	13484000	17547000	17111000	100650000	87219000	87872000	60291000	17205000	70829000	116
Q9V463	Nup154	41	35.8	153.89	1365	0	0	0	0	0	0	0	0	0	0	0	0	872080000	1024000000	923660000	59780000	81089000	45507000	290
Q9V466	Nup107	32	45	97.381	845	50620000	0	0	0	0	0	15586000	0	5897100	156860000	103380000	98932000	529810000	662950000	532730000	212530000	159870000	189170000	284
Q9V468	CG9776	9	11.6	140.29	1260	0	0	0	16216000	0	16813000	0	0	17429000	0	0	0	11022000	17517000	13808000	0	0	0	31
Q9V493	CG11076-RA	15	56.3	31.84	279	49453000	21533000	22360000	68536000	57548000	61302000	31795000	0	29320000	32333000	0	17430000	0	0	0	0	18196000	0	79
Q9V4C8	Hcf	34	24.9	160.18	1500	12035000	37884000	28861000	33975000	37807000	59371000	59909000	34784000	42096000	70554000	46291000	45064000	114130000	102490000	126440000	75955000	103830000	60764000	231
Q9V4Q8	U2A	2	7.2	29.744	265	0	6276000	0	8572600	0	0	0	0	8513500	0	0	0	14400000	10476000	0	14900000	25425000	17015000	28
Q9V4W1	GLE1	7	11.8	77.359	677	0	0	0	0	0	0	0	0	0	0	0	0	17918000	9506700	5596100	0	0	5118100	16
Q9V535	tsu	6	26.1	19.01	165	108140000	78361000	84597000	139920000	70683000	80053000	47497000	38249000	38780000	17691000	0	32806000	29334000	19876000	17187000	22321000	13293000	28727000	76
Q9V597	RpL31	10	61.3	14.532	124	199600000	242790000	235010000	257980000	178910000	230520000	136750000	143600000	141330000	48566000	78602000	138160000	128320000	70260000	99849000	213900000	232040000	253980000	134
Q9V5P6	CG7637	5	59.4	7.6337	64	112620000	101870000	94427000	21017000	21613000	16023000	0	0	0	0	0	0	0	0	0	0	0	0	27
Q9V6B9	Nup54	12	17.9	64.396	610	9527900	0	0	22425000	17580000	13219000	37339000	21514000	24777000	43000000	34828000	36059000	22654000	67413000	37553000	24170000	0	0	71
Q9V7D2	Vha36-1	6	25.2	27.627	246	0	0	0	25337000	15657000	13443000	20859000	27092000	31101000	21438000	22222000	0	0	0	0	0	0	0	30
Q9V9M7	RpL21	10	51.6	18.476	159	204920000	115090000	160150000	165360000	101730000	198550000	86414000	80300000	124270000	121320000	79503000	55489000	121870000	125740000	111390000	60527000	0	101520000	140
Q9V9T4	Acf1	34	20.9	170.41	1476	8722300	0	0	2896700	0	0	5200100	0	6011200	0	0	0	433410000	439960000	428770000	398940000	119810000	353600000	217
Q9V9U3		15	42.3	51.586	489	80566000	39856000	40578000	58300000	29164000	36437000	11955000	0	0	0	0	0	7865700	0	0	0	0	0	62
Q9V9U9	CG11563-RA	6	31.4	24.753	207	30637000	20394000	29968000	17405000	18470000	16681000	0	0	0	0	0	0	0	0	0	0	0	0	24
Q9V9V0	CstF-50	6	18.4	46.921	424	0	0	0	0	0	0	9502100	0	0	13338000	0	16094000	11859000	17081000	17351000	0	0	0	28
Q9V9W2	RpL6	18	41.6	27.697	243	100890000	58316000	88627000	158330000	138450000	191890000	191760000	188260000	211420000	156610000	194390000	171750000	214350000	146580000	126110000	6648300	0	28935000	248
Q9V9X0	nyo	6	10.2	87.812	805	78387000	31349000	35807000	142940000	105240000	139110000	0	0	0	0	0	0	0	0	0	0	0	0	65
Q9V9X1	mey	7	10.2	83.881	774	53729000	25834000	28855000	106030000	109710000	147930000	0	0	0	0	0	0	0	0	0	0	0	0	55
Q9VAA9		18	39.8	52.838	475	20027000	9788800	12070000	20587000	18604000	10214000	17469000	19593000	11215000	28280000	14013000	18431000	39376000	57838000	46095000	31530000	22069000	33640000	113
Q9VAC4	Nph	7	57.7	17.369	156	84948000	77297000	92922000	89371000	94508000	105940000	32638000	0	41473000	27896000	21392000	0	0	0	0	0	0	0	74
Q9VAG2	neo	6	9.5	83.086	744	19057000	0	14942000	29586000	21060000	39834000	0	0	0	0	0	0	0	0	0	0	0	0	21
Q9VAJ1	Cap-D2	9	6.9	157.5	1380	0	0	0	0	0	0	0	0	0	0	0	0	13063000	14519000	17534000	0	0	11444000	26
Q9VAJ2	Bub3	6	22.4	37.415	326	0	0	0	18716000	0	0	0	0	0	0	0	0	21890000	29252000	22518000	25753000	0	18018000	29
Q9VAN0	CG11899	6	19.2	39.54	364	0	0	0	0	0	0	0	0	0	0	0	0	0	14842000	0	96810000	67918000	44308000	28
Q9VAN7	Pglym78	10	37.3	28.572	255	43910000	56209000	53352000	131570000	98834000	116400000	84928000	53522000	89145000	75166000	36859000	46199000	0	0	0	0	26693000	46157000	93
Q9VAW1	Moca-cyp	9	11.3	112.79	970	33085000	6100400	10582000	20069000	0	4913900	0	0	0	0	0	0	4865700	0	0	0	0	0	24
Q9VAX8		26	31.7	110.65	975	193760000	0	66643000	40461000	0	15095000	79887000	34554000	57587000	126240000	74979000	95056000	187350000	192420000	159170000	71272000	48542000	70633000	245
Q9VAY2	Gp93	25	30.4	90.238	787	0	0	0	27967000	57122000	10856000	184190000	131550000	163050000	149370000	108710000	140250000	53335000	38230000	61106000	19266000	0	22916000	176
Q9VBI2	Dak1	9	36	27.822	253	0	0	0	0	0	0	0	0	0	0	0	0	0	0	0	20075000	18752000	16281000	25
Q9VBN5	RpL27	11	60.7	15.903	135	871030000	883390000	812250000	581990000	465900000	546430000	271590000	258920000	316850000	311750000	231070000	158680000	70387000	62757000	76215000	25212000	0	0	253
Q9VBP5	jigr1	13	37.5	38.775	336	251380000	251010000	224720000	369670000	350950000	250630000	338860000	316460000	234360000	224590000	160560000	169310000	86219000	154080000	105340000	67332000	220090000	115720000	296
Q9VBU8	Nup37	11	33.1	35.35	320	7268900	0	0	0	0	0	0	0	0	54656000	9687100	9784500	206450000	160940000	93660000	44738000	16216000	30386000	68
Q9VBU9	RpS27	9	48.8	9.364	84	273430000	399600000	261300000	380440000	408380000	254590000	279690000	408080000	292160000	201920000	265190000	189770000	173490000	217340000	277490000	183220000	306250000	245590000	191
Q9VBY2	CG11920-RA	4	19.5	34.667	298	0	0	0	0	0	0	10623000	10374000	11872000	12342000	0	9195200	0	0	0	0	0	7087000	33
Q9VBY6	PQBP1	8	30.3	27.072	231	7591500	0	0	21425000	13781000	16145000	31213000	24214000	21837000	25191000	25403000	0	19988000	24265000	25314000	0	30369000	20614000	52
Q9VC36	polybromo	31	19	189.69	1654	0	0	0	0	0	0	0	0	0	0	0	0	159280000	160690000	112480000	150090000	137790000	204690000	153
Q9VC48		9	27.5	41.726	374	20322000	0	14096000	0	0	0	0	0	0	0	0	0	0	0	0	239290000	145870000	125260000	55
Q9VC60		4	6.2	76.497	647	30045000	16944000	16854000	0	0	0	0	0	0	0	0	0	0	0	0	0	0	0	10
Q9VC94		34	27.3	159.8	1430	0	0	0	0	0	0	0	0	0	6182800	0	0	111010000	153800000	113010000	30591000	12969000	23474000	115
Q9VC96	BRWD3	20	11.6	248.66	2232	28353000	0	0	0	0	0	0	0	0	0	0	0	38045000	30171000	30081000	12815000	0	0	49
Q9VCD8	SMC1	32	25.4	142.88	1238	57190000	0	9091100	0	0	0	0	0	0	0	0	0	99009000	108440000	142260000	127190000	60084000	124750000	121
Q9VCG4	Ndc1	10	20.6	65.386	578	0	0	0	0	0	0	0	0	0	0	0	0	88396000	127210000	85475000	0	0	0	49
Q9VCH5	Nup98-96;Nup98-RA	64	37	210.14	1960	1088500000	478300000	660250000	503140000	343190000	333590000	376300000	260890000	213450000	257980000	270650000	238120000	383670000	390140000	413780000	281510000	143260000	233060000	554
Q9VCK2	GILT3	2	6.9	24.721	216	0	0	0	0	0	0	27631000	39414000	36942000	20444000	0	33105000	0	0	0	0	35607000	0	19
Q9VCU6	HP1c	4	20.3	26.708	237	48049000	29887000	31938000	38641000	20472000	19345000	0	0	0	0	0	0	0	0	0	0	0	0	32
Q9VCW3	Nup133	28	24.6	135.14	1200	0	0	0	0	0	0	0	0	0	0	0	0	187300000	213120000	200260000	52488000	20901000	23344000	119
Q9VCY1		11	30.6	39.561	356	150170000	75231000	74051000	129460000	174590000	102240000	67216000	53802000	22473000	41051000	46982000	34625000	31666000	21449000	29125000	0	0	21993000	138
Q9VD07		9	4.7	237.18	2059	0	0	0	0	0	0	0	0	0	0	0	0	14195000	17856000	10448000	0	0	0	19
Q9VD52		11	23.1	65.432	576	15593000	0	0	8471100	0	0	13271000	11432000	0	17572000	10300000	0	16525000	18921000	15040000	17015000	20708000	0	56
Q9VD58		10	20.8	40.381	370	0	0	0	13018000	0	0	28936000	0	34961000	41014000	29399000	26716000	168680000	139740000	143430000	104870000	135290000	78057000	92
Q9VD66	fit	3	9.9	13.878	121	268900000	178230000	282810000	159010000	116860000	124960000	101810000	118940000	124960000	91992000	104040000	128490000	86324000	69352000	88155000	875630000	520500000	754660000	113
Q9VDH8	RpS30	2	8.3	14.585	132	95463000	0	84455000	18379000	39805000	28072000	0	0	0	0	0	0	0	0	0	46153000	0	45254000	48
Q9VDS6	Surf6	7	22.5	38.134	324	15195000	18389000	10303000	17289000	0	17023000	0	0	0	0	0	9043400	0	0	0	0	0	0	30
Q9VDV3	Nup58	12	21.8	55.527	546	69874000	22155000	34480000	104920000	96393000	70376000	135500000	116020000	133410000	213540000	214510000	181070000	58606000	59761000	69968000	0	21107000	0	207
Q9VE85	Nup43	14	39.4	40.148	358	180610000	183870000	131900000	165400000	214120000	197140000	304840000	208030000	100840000	237050000	160760000	225110000	243020000	254690000	277970000	149660000	143300000	134670000	403
Q9VE94		9	25.3	43.71	384	0	0	0	0	0	0	9696700	0	0	18663000	10379000	12198000	0	11466000	0	0	0	0	27
Q9VE98		10	12.7	103.15	922	0	0	0	0	0	0	0	0	0	11006000	0	0	15647000	28691000	23905000	0	0	0	27
Q9VEA5	Rpb4	7	25.9	16.212	139	78778000	41829000	40848000	74828000	60965000	50836000	47865000	31360000	32582000	35906000	0	0	27785000	0	0	0	0	0	65
Q9VEB1	Mdh2	7	23.5	35.318	336	15111000	8394100	22364000	16226000	13792000	21271000	0	0	0	0	0	0	0	0	0	20680000	23449000	16750000	40
Q9VEB3	CG7993	9	27.5	36.497	320	10407000	0	9157500	8008700	0	0	16236000	15532000	15376000	18098000	0	0	0	0	0	0	0	0	30
Q9VEC1	MED17	7	15.1	71.556	642	0	0	0	0	0	0	0	0	0	0	0	0	12054000	9467900	8206800	0	0	12591000	20
Q9VEC8	Prx5-RA	4	32.3	14.749	130	39604000	34138000	28328000	0	0	0	0	0	0	0	0	0	0	0	0	7032900	0	0	18
Q9VEG6	Pxt	5	10.1	90.538	809	0	0	0	0	0	0	0	0	0	0	0	0	0	0	0	27052000	21898000	18289000	12
Q9VEG8	CG7477	6	30.8	28.413	250	16972000	0	13835000	14172000	10847000	9093400	17002000	0	25102000	22560000	17747000	0	0	0	0	0	0	9378100	38
Q9VEJ1	SF1	15	22.1	87.373	787	68391000	9965800	10265000	84258000	32840000	23600000	54707000	24314000	19303000	45634000	24721000	15142000	21004000	22969000	9230500	0	0	0	91
Q9VEP9		16	23.1	88.075	784	36708000	0	0	37089000	36742000	25905000	22297000	43089000	19620000	24098000	33584000	0	0	0	0	0	0	0	59
Q9VEX6	bor	7	15.7	68.36	604	0	0	0	6592100	0	0	15876000	15493000	9263300	11878000	12721000	15670000	6183400	9105800	7361100	0	8140100	6087200	46
Q9VF03	mor	3	2.9	131.36	1209	895810000	340090000	551770000	57550000	50621000	55391000	79320000	76651000	95578000	34844000	51988000	62761000	131570000	157610000	145420000	95534000	115830000	99852000	341
Q9VF14	CG3303-RA	3	11.5	37.117	322	0	0	0	0	0	0	0	0	0	0	0	0	0	0	0	21633000	23781000	18138000	12
Q9VFB5	Rpb7	5	24.9	19.107	173	27798000	0	21183000	31867000	0	0	63035000	28658000	58696000	134020000	119860000	109370000	148380000	124640000	117160000	72868000	71103000	91123000	61
Q9VFE6	CG3817	7	27.5	31.206	276	39238000	40119000	45889000	0	0	0	0	0	0	0	0	0	0	0	0	0	0	0	25
Q9VFE7	Nup93-2	32	41.2	90.598	796	0	0	0	0	0	0	0	0	0	0	0	2430600	488650000	400610000	442370000	26598000	17449000	27594000	171
Q9VFP0		6	18.1	41.701	370	0	0	0	0	0	0	16745000	17600000	0	0	0	0	25112000	16750000	18451000	13220000	0	0	26
Q9VFT4	rin	10	16.4	74.942	690	74790000	79997000	102220000	49172000	45299000	51499000	0	0	0	0	0	0	0	0	0	92166000	75628000	87079000	121
Q9VFV8		10	12.9	103.48	922	0	0	0	0	0	0	0	0	0	32162000	13897000	17211000	27736000	24561000	24407000	0	0	0	37
Q9VFV9	Droj2	10	30.5	45.23	403	105850000	70661000	131960000	50542000	24731000	34922000	23605000	21338000	21124000	44257000	28571000	35458000	42049000	35146000	46148000	47515000	42926000	49763000	123
Q9VG04		8	34.2	33.234	295	0	0	0	0	0	0	0	0	0	0	0	0	0	0	0	111870000	87121000	89307000	27
Q9VG73	CG5641	7	18.9	43.657	396	11749000	0	0	0	0	0	0	0	0	18538000	13944000	17020000	16012000	16661000	12348000	16887000	16043000	19006000	42
Q9VG84	lig3	6	10	90.847	806	0	0	0	0	0	0	0	0	0	8425100	0	0	19135000	20290000	16597000	0	0	0	28
Q9VGA4	MBD-R2	13	14.5	130.15	1169	0	0	0	0	0	0	0	0	0	0	0	0	37865000	28207000	21571000	21890000	14054000	25277000	46
Q9VGH0		15	23.5	86.946	767	0	0	0	0	0	0	0	0	0	0	0	0	248660000	246790000	193450000	0	23107000	16488000	90
Q9VGH5	glo	6	12.5	61.396	586	38406000	33895000	35301000	39395000	36666000	40824000	14924000	15716000	0	0	0	0	0	0	0	0	0	0	53
Q9VGK3		3	29.7	14.784	138	10980000	8836700	10584000	0	0	0	0	0	0	0	0	0	0	0	0	0	0	0	11
Q9VGL0		24	22.4	129.86	1266	119120000	135920000	136700000	223420000	296640000	216840000	202140000	206260000	188780000	131170000	148690000	212860000	51621000	56219000	48881000	37822000	91024000	76627000	446
Q9VGN9	RpL24-like	3	14.1	22.436	191	34315000	0	43207000	34934000	30970000	35443000	31292000	0	34534000	27022000	22537000	0	41595000	39655000	0	25734000	35053000	31941000	53
Q9VGP7	mRpL40	5	26	22.555	196	32726000	27263000	35273000	0	0	0	0	0	0	0	0	0	0	0	0	0	0	0	15
Q9VGQ1		9	20.3	49.924	468	10655000	9114200	12519000	26842000	11657000	7585600	101510000	100860000	135380000	13030000	21868000	0	6504700	9432200	11601000	14983000	11893000	0	91
Q9VGW6	Mcm5	12	20.9	82.257	733	13374000	12712000	18237000	36756000	18371000	32622000	24229000	0	33246000	27014000	20381000	9327000	82522000	47260000	53975000	55161000	37724000	59416000	129
Q9VH07	pont	22	58.1	50.242	456	645750000	122190000	395220000	146920000	64652000	74040000	77752000	70804000	66659000	133920000	93359000	95652000	73644000	90747000	85907000	38861000	66198000	46216000	245
Q9VHC0	RnpS1	10	26.2	41.848	374	914020000	802170000	602390000	235530000	320290000	275180000	46592000	14243000	21898000	5355500	30668000	13440000	36851000	27870000	27373000	0	0	0	171
Q9VHC7	rump	27	36.7	66.73	632	285110000	212450000	290200000	537910000	374930000	390550000	739100000	512900000	574800000	671630000	534310000	511460000	425740000	356420000	431090000	661610000	746460000	667060000	678
Q9VHG5	Ibf1	19	71.9	27.717	242	282330000	362520000	295330000	1087700000	1086800000	1293000000	685730000	762660000	777740000	462200000	534770000	545140000	382860000	375560000	391910000	218780000	265260000	315370000	349
Q9VHG6	Ibf2	15	44.6	21.939	195	31151000	9483900	0	139450000	105760000	174270000	178840000	162040000	194330000	190450000	165910000	128610000	224110000	167660000	276040000	57727000	170340000	149470000	146
Q9VHH8	beag	15	38.2	61.389	557	136920000	107820000	100570000	145440000	92310000	79739000	76438000	67166000	41417000	46556000	27921000	16945000	0	0	0	0	24582000	0	180
Q9VHI1	hyx	19	32.9	61.384	538	0	0	0	0	0	0	22898000	0	21516000	39043000	19298000	33563000	72624000	58234000	46514000	17728000	31385000	24955000	94
Q9VHJ2		5	15.6	37.947	340	0	0	0	0	0	0	0	0	0	0	0	0	0	0	0	28992000	24066000	22448000	11
Q9VHL2	Tcp-1eta	19	32	59.386	544	4397500	0	0	0	0	0	0	5844100	6525100	12136000	6307200	7873000	158360000	136790000	141130000	148100000	55509000	150550000	130
Q9VHM3	M1BP	10	26.3	48.093	418	0	0	0	33146000	25091000	35239000	61721000	47410000	31765000	62888000	35923000	21850000	95854000	83468000	91135000	29918000	68877000	41643000	107
Q9VHN7		16	28.4	68.031	626	7899400	0	0	29941000	9397400	19211000	50877000	18477000	48485000	67008000	56353000	24540000	154640000	150590000	154540000	207770000	129970000	162880000	180
Q9VHS0	CG9601-RA	14	27	58.567	523	0	0	0	0	0	0	0	0	0	7868100	0	6121100	62587000	36286000	71612000	0	0	28201000	48
Q9VHS8	eIF4AIII	8	17.8	45.644	399	0	0	0	0	0	0	0	0	0	28595000	14146000	21026000	26912000	0	13419000	0	0	0	25
Q9VHT2	tex	8	23.4	36.406	320	0	0	0	0	0	0	0	0	0	14242000	0	0	58622000	47350000	24669000	21641000	0	12860000	25
Q9VI10	SmD2	8	51.3	13.504	119	418450000	318470000	336430000	157480000	148430000	161970000	82182000	106730000	103780000	136340000	153800000	130390000	0	0	0	30349000	18590000	22797000	97
Q9VI54		8	10.4	102.62	905	0	0	0	0	0	0	0	0	0	0	0	0	25292000	20456000	25226000	15813000	0	15802000	27
Q9VI56		3	41.5	12.428	118	25723000	23351000	20491000	0	11939000	0	0	0	0	0	0	0	0	0	0	31881000	21047000	17675000	25
Q9VI57	Dpck	4	14.4	27.109	236	0	0	0	0	0	0	0	0	0	0	0	0	41361000	26132000	29378000	0	0	0	15
Q9VIE8	Acon	15	19.8	85.397	787	0	0	0	0	0	0	0	0	0	0	0	0	0	0	0	73532000	57035000	46034000	44
Q9VIF0	CG9246	8	13.6	86.63	766	0	0	0	0	0	0	0	0	0	0	0	0	29096000	31594000	25553000	0	0	0	23
Q9VIF6	CG9253-RA	12	25.6	56.486	507	8170200	0	0	12447000	5241900	8624100	21033000	9685700	16147000	35735000	31263000	25757000	37614000	29276000	47724000	17872000	0	11570000	72
Q9VIG1	CG12050-RB	14	16.4	120.01	1071	0	0	0	0	0	0	0	0	0	0	0	0	43038000	35019000	38076000	0	0	0	35
Q9VIP1	Taf13	2	18.4	15.746	136	16194000	17607000	11145000	17864000	17559000	0	0	0	0	0	0	0	0	0	0	0	0	0	9
Q9VIX7	fon	7	17.9	58.031	577	299360000	277800000	309970000	119660000	98637000	166250000	0	0	0	0	0	0	0	0	0	0	0	0	111
Q9VIZ0	l(2)37Cg	5	55.2	11.868	105	180340000	190910000	122760000	62448000	65078000	53533000	0	0	0	0	0	0	0	0	0	0	0	0	40
Q9VJ12	Acn	23	29	83.719	739	541240000	247780000	354220000	325560000	202410000	226040000	247610000	249890000	206130000	129060000	107910000	128790000	265840000	325720000	278510000	139930000	118570000	150940000	408
Q9VJ19	RpL30	4	27.9	12.234	111	0	0	0	0	0	0	16532000	0	0	0	0	0	15943000	0	23988000	23220000	26906000	31381000	43
Q9VJ74		21	27	94.545	822	12749000	0	0	55425000	47484000	39149000	87826000	62167000	60751000	101370000	52983000	69587000	43400000	43666000	59747000	0	0	0	110
Q9VJ77	CG15160-RA	14	23.5	90.965	822	19560000	0	12481000	14000000	8668200	6966900	11335000	0	9643400	0	0	7367000	24330000	14941000	13634000	0	0	8636300	63
Q9VJ86	bsf	14	10.6	157.26	1412	0	0	0	0	0	0	0	0	0	0	0	0	17795000	14690000	15365000	19453000	0	22792000	55
Q9VJC7	CG6412	6	23.3	35.412	318	0	0	0	0	0	0	0	0	0	0	0	0	0	0	0	22632000	32080000	24394000	15
Q9VJE4	Rpb11	11	59.8	13.385	117	333060000	128580000	176970000	30344000	0	20085000	0	0	0	0	0	0	0	0	0	0	0	0	46
Q9VJG2		8	19.1	47.952	435	49531000	12064000	34857000	31207000	20672000	30821000	19075000	0	0	17276000	0	0	0	0	0	0	0	0	50
Q9VJH2	mdy	16	15.4	121.52	1082	0	0	0	0	0	0	0	0	0	0	0	0	32274000	19727000	18320000	17579000	12563000	16408000	38
Q9VJL9	BG:DS02740.2	5	19.8	34.05	308	17539000	17399000	17463000	20312000	19922000	27131000	0	0	0	0	0	0	0	0	0	0	0	0	19
X2JE06	RpL24	8	32.3	17.52	155	164400000	158740000	95724000	123260000	206080000	168500000	113370000	173800000	136440000	125450000	69603000	0	93123000	99149000	169530000	0	0	76659000	121
Q9VJZ7	Nnp-1	17	27.9	78.995	687	55187000	0	5797900	6626900	0	7346000	20309000	0	0	87186000	14917000	19013000	60868000	54888000	44398000	0	0	8696200	98
Q9VK18		9	27.9	49.873	455	13837000	0	15028000	28594000	31879000	34655000	20661000	18256000	0	21454000	0	23389000	6853700	0	0	0	0	0	48
Q9VK58	Pih1D1	34	36.6	127.6	1094	72116000	56333000	71844000	80919000	85248000	98389000	92395000	80909000	103410000	33181000	26250000	37324000	66375000	76499000	66885000	26541000	70543000	18302000	246
Q9VK59		36	42.9	100.26	950	189250000	220230000	174580000	210930000	169900000	195140000	293230000	213320000	205670000	343300000	252280000	201850000	189910000	191210000	203280000	231650000	195620000	147140000	520
Q9VK69		17	36.8	57.116	533	12636000	0	0	0	0	0	0	0	5130200	18412000	27715000	28559000	297580000	198980000	322150000	274810000	136280000	220330000	133
Q9VKC1	RpL7-like	14	45.1	29.16	257	53696000	38451000	36731000	71483000	70181000	93765000	100340000	141020000	117470000	107940000	107140000	102210000	144180000	159190000	157740000	140520000	121190000	175150000	200
Q9VKD3	CG12264	12	29	51.074	462	0	0	0	19557000	0	15522000	27684000	0	23729000	32958000	30317000	32666000	51824000	43176000	81885000	57010000	40140000	51815000	85
Q9VKI2	CG4788-RA	9	46.4	26.657	252	99679000	56777000	51328000	59194000	51728000	48944000	34701000	46051000	41042000	35700000	38025000	0	30740000	0	0	0	18464000	0	74
X2J9F3	Nup160	24	16.9	160.27	1411	0	0	0	0	0	0	0	0	0	0	6995000	0	225480000	366270000	300620000	12729000	42989000	10395000	120
Q9VKK1	Ge-1	7	4.9	149.25	1354	0	0	0	0	0	0	0	0	0	0	0	0	16094000	14034000	13010000	12234000	0	13227000	34
X2J7U0	piwi	8	9.6	97.176	843	0	0	0	0	0	0	9606000	0	8129800	12105000	7545500	9326300	10708000	12327000	15162000	0	0	0	32
Q9VKM7	CG6089	9	15.8	75.68	677	33465000	0	14618000	0	0	0	0	0	0	0	0	0	39202000	39545000	23424000	17773000	0	31014000	46
Q9VKV8	CFAP20	5	21.1	23.331	199	30309000	24937000	27635000	0	0	0	0	0	0	0	0	0	14957000	9831600	0	19870000	14307000	13441000	27
Q9VKW1		2	5.1	46.19	408	0	0	0	0	0	0	0	0	0	0	0	0	0	0	0	20036000	13218000	12912000	10
Q9VKW3	RfC3	11	38.3	37.407	332	5299200	0	0	5844100	0	0	7440800	0	6488600	35467000	27008000	27738000	137050000	328700000	226350000	52250000	34638000	64750000	78
Q9VKZ8	Usp14	5	13.3	53.707	475	0	0	0	0	0	0	0	0	0	0	0	0	8070600	7555700	8651000	9463300	8140700	7730400	24
Q9VL18	eEF1delta	10	41.8	28.934	256	27308000	18797000	30029000	11843000	13024000	24325000	0	0	0	0	0	0	0	0	0	0	0	0	28
Q9VL25		6	9.5	78.318	694	0	0	0	0	0	0	0	0	0	0	0	0	15654000	13668000	12893000	0	0	0	20
Q9VL71	Srp54	16	39.4	58.365	513	163150000	30485000	35274000	547380000	386770000	314300000	146940000	88747000	61284000	115360000	56833000	102450000	35376000	26353000	32816000	0	0	0	231
X2J5E8	FKBP59	7	18.5	48.795	439	0	0	0	0	0	0	0	0	0	0	0	0	0	0	16106000	54644000	50295000	42517000	36
Q9VL91	zf30C	10	13.4	88.347	777	0	0	0	0	0	0	21042000	0	0	23740000	9877200	0	34417000	35978000	35537000	23052000	33432000	43360000	46
Q9VL96	CG4364	6	10.4	73.862	627	0	0	0	0	0	0	2649700	0	0	15486000	11378000	11144000	14837000	17814000	16743000	0	0	0	33
Q9VLC5	Aldh	10	19.4	57.018	520	33413000	31759000	31745000	22879000	19952000	18644000	12324000	0	0	9748600	0	0	13102000	0	20460000	0	0	0	58
Q9VLK1		20	36.3	76.101	662	94489000	81486000	71565000	88953000	118400000	102560000	39525000	65408000	96361000	26038000	19619000	55940000	0	0	0	0	0	0	138
Q9VLR5	Ssb-c31a	4	33.6	12.189	110	53311000	24823000	5797500	0	0	13331000	0	0	0	0	0	0	0	0	0	0	0	0	21
Q9VLV5	SmE	5	39.4	11.096	94	117490000	115250000	93286000	44082000	24452000	66128000	85153000	88052000	102830000	95092000	52111000	52492000	9324100	0	0	0	0	0	59
Q9VLX2		16	23	95.921	861	49988000	13097000	35221000	60961000	35406000	39842000	50824000	25231000	43386000	46042000	33829000	41885000	51738000	63919000	49330000	28955000	18060000	34638000	151
Q9VM49	Caper	10	17	66.481	594	27754000	20054000	23647000	50442000	46996000	45336000	41070000	31062000	27503000	42672000	36692000	48011000	28443000	24394000	25373000	0	0	0	150
Q9VM62	SA	11	11.4	130.11	1127	0	0	0	0	0	0	0	0	0	0	0	0	18255000	18828000	13623000	17818000	0	15871000	28
Q9VM63	Gas41	4	15.9	26.015	227	12528000	0	10523000	10831000	12481000	10560000	14385000	16463000	11228000	15712000	15111000	0	13876000	10124000	0	0	0	0	39
Q9VM69	nop5	41	64.6	57.17	511	1647100000	448980000	765050000	943280000	1153300000	832330000	1755700000	1743700000	1720600000	2317300000	1934000000	2432700000	2297600000	1872500000	2293600000	918630000	906900000	1243200000	1220
Q9VM75	l(2)k09022	36	19.5	237.22	2096	0	0	0	0	0	0	0	0	0	0	0	0	179550000	278210000	167440000	101020000	15121000	89023000	165
Q9VM95	Aatf	11	26.4	55.953	488	136410000	136420000	111440000	34967000	75927000	39786000	18344000	12610000	8647900	11136000	0	0	0	0	0	0	0	0	89
Q9VMV5	vkg	5	3.2	193.77	1940	0	0	0	0	0	0	0	0	0	0	0	0	0	0	0	42179000	21267000	23381000	11
Q9VMX3		11	36.9	38.137	333	170790000	258350000	135350000	126020000	25565000	38813000	37487000	32082000	26300000	0	33321000	0	49798000	24179000	9759800	26868000	0	27408000	99
Q9VMZ5	TwdlF	7	24	38.404	354	48998000	22410000	81378000	22757000	17137000	25056000	0	0	0	10734000	0	0	0	0	0	0	0	0	32
Q9VN21	lost	17	32.5	59.742	545	57580000	14809000	59909000	108550000	79447000	127470000	143590000	110960000	194060000	203590000	157890000	156650000	135120000	153610000	152730000	184590000	85741000	228870000	367
Q9VN25	eIF3-S10	15	13.1	133.88	1140	0	0	0	0	0	0	0	0	16697000	16717000	0	0	29456000	32055000	24365000	24909000	0	25015000	73
Q9VN39		14	33.5	46.128	421	113650000	84841000	73581000	132590000	127240000	137070000	81179000	50865000	46501000	87873000	69805000	70362000	0	0	0	0	0	0	193
Q9VN44	Karybeta3	11	13.8	123.56	1105	0	0	0	0	0	0	0	0	0	0	0	0	29098000	20388000	19865000	19402000	0	27638000	36
Q9VN55	atms	18	38.5	60.793	538	222390000	89049000	89622000	79801000	99548000	97902000	98430000	44716000	25403000	73908000	37989000	39779000	35560000	33231000	32702000	0	0	0	189
Q9VN63		4	15.5	46.512	444	20088000	13875000	15784000	23178000	19552000	19624000	0	0	0	0	0	0	0	0	0	0	0	0	36
Q9VN93	CG12163	6	11.2	68.96	614	11192000	0	7683100	13246000	12309000	10349000	0	0	0	11228000	6546700	0	25396000	20360000	16999000	15205000	21629000	27923000	42
Q9VNA5	Prosbeta7	4	19.8	29.986	268	5100500	0	5846600	17403000	8504000	17006000	5342500	0	0	0	0	0	0	0	12676000	7637100	11791000	7253100	34
Q9VNB9	RpL35A	8	28	17.655	157	44634000	47299000	37359000	32518000	43647000	66935000	38035000	29102000	59882000	55768000	0	0	56189000	48019000	55382000	0	0	31066000	63
Q9VNE0		13	7.2	253.24	2296	0	0	0	17308000	25798000	34412000	16846000	20362000	23369000	16223000	0	26077000	24077000	28886000	27498000	0	0	15866000	74
Q9VNE2	kra	9	15.4	49.224	422	0	0	0	0	0	0	0	0	0	0	0	14957000	18297000	15107000	15208000	34434000	0	29515000	29
Q9VNE9	RpL13A	13	39	23.647	205	19910000	0	0	56797000	50700000	62353000	91957000	62992000	86356000	122620000	105680000	61301000	251090000	206120000	228440000	0	0	32713000	153
Q9VNF6	MTA1-like	13	23.2	96.608	880	0	0	0	24221000	11665000	19362000	20959000	0	14579000	18221000	0	12434000	27120000	19535000	36547000	17256000	24546000	24490000	55
Q9VNG0	MED27	3	6.5	33.868	293	0	0	0	0	0	0	0	0	0	0	0	13509000	24980000	20596000	13548000	0	10539000	0	14
Q9VNG2		9	13.4	90.525	807	0	0	0	0	0	0	0	0	0	37688000	0	14887000	32011000	26508000	21923000	0	0	0	30
Q9VNI3	CG1218	7	19.6	51.099	449	0	0	0	0	0	0	0	0	0	0	0	0	0	10401000	0	33295000	49058000	39614000	31
Q9VNI8	Hpr1	24	30.1	80.759	701	2837500	0	0	0	0	0	18352000	0	7091300	38470000	6626100	18206000	302910000	291580000	317380000	99875000	85204000	144090000	212
Q9VNP3	Mes2	7	20.8	47.958	437	0	0	0	10950000	0	0	23077000	18224000	9078500	24632000	0	11906000	15473000	10164000	18405000	0	0	0	44
Q9VNZ3	Rpb8	5	35.6	17.203	149	37946000	56345000	32748000	0	0	0	35541000	43367000	39565000	232400000	177830000	169540000	93808000	62625000	74621000	124920000	100360000	103060000	69
Q9VP57	pzg	22	23.6	105.08	996	103590000	112300000	114050000	97407000	93216000	108530000	133120000	107620000	136550000	71075000	73400000	87008000	231660000	245900000	206120000	296290000	270260000	207570000	292
Q9VPC0	Pitslre	37	39.5	108.84	952	114150000	0	28827000	54407000	51515000	49560000	195300000	127110000	213410000	110420000	97682000	159240000	153690000	178970000	167670000	17351000	15120000	53991000	270
Q9VPF9		4	12.6	41.316	373	0	0	0	0	0	0	0	0	0	0	0	0	14976000	10431000	16030000	0	0	0	11
Q9VPH8	Rbbp5	5	14.1	54.406	489	0	0	0	0	0	0	0	0	0	0	0	0	10611000	6944300	6220200	0	0	0	12
Q9VPL0		12	28	38.859	347	0	8849300	0	19203000	15535000	23459000	29958000	0	9747400	16475000	8390100	0	20037000	17029000	12453000	0	0	19316000	56
Q9VPM7	CG17078-RA	12	23.1	67.518	610	14282000	0	0	7521800	0	0	21674000	0	0	32637000	10802000	0	68786000	17783000	20107000	0	0	21145000	54
Q9VPQ2		5	15.8	40.211	354	24655000	29500000	39376000	0	0	0	0	0	0	0	0	0	0	0	0	0	0	0	37
Q9VPR5		34	32.6	149.64	1340	43150000	0	12968000	0	0	0	0	0	0	0	0	0	199460000	187950000	139490000	19941000	0	12124000	121
Q9VQ27		4	13.5	28.993	251	29070000	27771000	25981000	16743000	21804000	17471000	11015000	0	13210000	8503400	0	0	0	0	0	0	0	0	34
Q9VQ77		8	26.9	40.134	350	0	0	0	34644000	39728000	30405000	0	0	13399000	12698000	0	0	16157000	0	16927000	0	0	0	34
Q9VQK5		12	16.4	91.327	806	16205000	0	11536000	36018000	0	0	38851000	16180000	27599000	39410000	0	13420000	58007000	55722000	70308000	20956000	0	42659000	73
Q9VQK7		29	39.1	84.78	749	262100000	189490000	140640000	169990000	185680000	207260000	181740000	171180000	122820000	83857000	94852000	68124000	12841000	22907000	37922000	0	0	9887700	245
Q9VQR9	CG17593-RA	3	6.7	54.153	476	0	0	0	0	0	0	0	0	0	3405700	0	0	4060000	4490500	4562600	0	0	0	11
Q9VQZ8		8	11.4	109.97	1008	0	0	0	0	0	0	0	0	0	0	0	0	15563000	11089000	17319000	0	0	0	15
Q9VR53	wap	6	26.5	38.527	343	0	0	0	40035000	64657000	67109000	17799000	0	0	0	0	0	0	0	9195000	0	0	0	43
Q9VR99	cactin	8	13.8	86.555	720	3950200	0	0	0	6526600	0	8470300	11088000	6360800	19216000	8026900	13994000	0	6487800	0	0	0	0	30
Q9VRI0	Hlc	11	24.1	62.883	560	0	0	0	0	0	0	12579000	0	0	22299000	0	20141000	41964000	37072000	31962000	0	0	0	43
Q9VRJ5	CHMP2B	4	23.6	23.829	212	11552000	27114000	10831000	0	0	0	0	0	0	0	0	0	0	0	0	0	0	0	9
Q9VRN3	Eaf6	6	14.7	24.4	225	14711000	13057000	12652000	38501000	36422000	32974000	28469000	27371000	23250000	11880000	16116000	0	0	0	0	0	0	0	57
Q9VRP5	scny	8	10.7	114.09	1038	10426000	0	0	0	0	0	0	0	0	0	0	0	35414000	20010000	21273000	0	0	0	32
X2JGB3	Bre1	14	13.5	119.06	1044	0	0	0	0	0	0	0	0	0	0	0	0	14028000	22688000	17882000	22049000	22253000	24177000	35
Q9VRV7	CG13298	6	47.1	14.194	121	34265000	19322000	20250000	27886000	28627000	32092000	34738000	32480000	27962000	0	0	0	0	0	0	0	0	0	32
Q9VRV8	Trn	3	4.6	101.52	893	0	0	0	0	0	0	0	0	0	0	0	0	5343000	4022200	5087900	0	0	0	8
Q9VRX7		18	28.8	76.718	681	14853000	0	0	10313000	0	0	23793000	12039000	12817000	54153000	32253000	37141000	21077000	31969000	28132000	13208000	24440000	13948000	89
Q9VS38	MED4	7	21.3	28.312	258	30997000	22784000	21999000	18809000	0	15224000	0	0	0	0	0	0	0	0	0	0	0	0	24
Q9VSA3	CG12262	5	14.6	45.871	419	0	0	0	0	0	0	10240000	0	0	9563700	0	0	13510000	17344000	18534000	0	20581000	12957000	34
Q9VSL4	GstO2	6	29.6	28.725	250	7834400	0	0	39971000	26593000	31081000	23515000	0	29048000	0	12395000	17950000	0	0	0	0	0	0	37
Q9VSS1	pix	6	10.3	69.298	611	0	0	0	0	0	0	0	0	0	0	0	0	0	0	0	49079000	21018000	22110000	19
Q9VSW7		6	20.3	42.795	390	7053400	0	8297800	11704000	11975000	10583000	18255000	7053100	6227400	10422000	7806500	10438000	0	8155100	11151000	0	0	0	39
Q9VT00	Jarid2	12	6.4	252.52	2351	20177000	0	7835900	5926800	6319200	6573300	0	0	0	0	0	0	0	0	0	0	0	0	24
Q9VT19		21	26.4	103.88	918	12675000	0	0	12994000	5864400	8364300	44316000	22590000	39718000	45058000	25003000	22307000	40917000	21386000	35361000	6900000	0	16464000	97
Q9VT38		6	17.6	42.514	374	20436000	0	14286000	13025000	10296000	14885000	13316000	11914000	10698000	8519100	0	0	0	0	5626200	21085000	27396000	15380000	54
Q9VT61		34	38.7	102.95	919	155590000	97310000	117090000	638890000	311830000	361210000	473350000	171220000	546310000	149770000	185380000	176340000	166950000	250530000	268070000	199270000	174220000	240510000	456
Q9VTB0		5	17.2	45.768	407	0	0	0	0	0	0	0	0	0	0	0	0	6054900	0	7166500	8134800	7183300	13135000	20
Q9VTE2	SuUR	14	15.4	107.62	962	0	0	0	0	0	0	0	0	0	5107300	0	4254100	43250000	50821000	32801000	6806100	7101100	14200000	52
Q9VTE6		19	17.5	131.94	1174	29479000	0	0	0	0	0	0	0	0	0	0	0	79849000	87442000	74004000	0	0	0	54
Q9VTP4	RpL10Ab	6	24.9	24.273	217	17474000	16428000	16060000	35670000	24286000	27981000	44373000	0	67445000	60326000	60035000	0	56823000	58055000	68138000	25540000	0	31990000	50
Q9VTT2	l(3)j2D3	18	39.6	44.83	391	47215000	0	19745000	263010000	209740000	203960000	289020000	282860000	184370000	248430000	246040000	253420000	17824000	26441000	79464000	0	11604000	0	219
Q9VTT3	ssp	8	29.1	43.342	368	0	0	0	0	0	0	0	0	0	22949000	22910000	19072000	39922000	20429000	30557000	0	0	0	31
Q9VTU4	CG5642	8	16.3	63.223	539	0	0	0	0	0	0	0	0	0	0	0	0	27157000	20980000	27054000	19458000	21929000	16442000	35
Q9VTZ1	Gcn5	7	10.9	92.168	813	0	0	0	0	0	0	0	0	0	0	0	0	17774000	13084000	12133000	0	0	11166000	27
Q9VU02	SmD1	6	56.5	13.796	124	158400000	151080000	188100000	256020000	114810000	252800000	95664000	72881000	109050000	222210000	221730000	123270000	0	0	0	0	0	0	78
Q9VU15		4	15.9	30.271	264	20838000	27207000	20192000	38100000	32750000	24998000	32588000	39686000	0	49316000	33996000	32862000	0	0	0	0	0	0	50
Q9VU43	SRm160	11	9.6	107.59	954	93508000	27259000	49416000	89451000	37960000	46025000	63886000	0	49933000	23350000	19043000	20410000	93909000	103420000	141500000	0	0	0	117
Q9VUA0	CG8833	17	23.8	107.9	952	48912000	14051000	15255000	18171000	14746000	14934000	15557000	0	20911000	0	0	0	0	0	0	0	0	0	47
Q9VUB5	upSET	8	4.2	336.44	3146	0	0	0	14684000	28017000	28859000	0	0	0	0	0	0	0	0	0	0	0	0	22
Q9VUM1	Prp31	7	13	55.544	501	0	0	0	0	0	0	0	0	18192000	25567000	19868000	19089000	35186000	34071000	35233000	34203000	39561000	31601000	49
Q9VUR2		32	44.4	88.727	771	159250000	58676000	68564000	148260000	112170000	102320000	116390000	118600000	100100000	106140000	78305000	83314000	5132500	12910000	0	0	0	0	211
Q9VUV9	l(3)72Ab	62	32.3	244.51	2142	0	0	0	0	0	0	0	0	0	0	0	0	487760000	531830000	338870000	41797000	18397000	87875000	271
Q9VUZ0	SsRbeta	3	25.3	21.206	190	17089000	0	0	68901000	39741000	63547000	56800000	97122000	100790000	101720000	80182000	50569000	0	23128000	16185000	0	0	0	46
Q9VV52	RAF2	23	30.7	125.49	1117	13919000	0	0	106830000	144250000	220830000	87094000	92429000	52281000	42399000	44111000	46669000	58226000	57860000	87673000	33210000	59795000	72596000	211
Q9VV75	UQCR-C2	17	55.2	45.415	440	7560600	0	11307000	52636000	43743000	34489000	52772000	37268000	57984000	44454000	41352000	32995000	27276000	23910000	21642000	58163000	53082000	50648000	135
Q9VVC9		7	8.2	133.15	1159	4215900	0	0	0	0	0	0	0	0	0	10427000	0	20992000	16054000	14818000	0	0	0	30
Q9VVG9		9	21	65.173	581	76748000	0	47120000	46562000	35278000	24033000	17866000	13922000	12138000	0	0	0	0	0	0	0	0	0	39
Q9VVI1		6	15.2	48.415	420	21991000	0	0	21027000	18545000	21634000	17981000	19336000	16149000	23035000	20564000	27144000	15844000	16667000	29094000	28418000	38083000	36118000	53
Q9VVI2	Edc3	5	9.4	73.414	680	0	0	0	0	0	0	0	0	0	0	0	0	11967000	10248000	0	51193000	21814000	45233000	40
Q9VVK8		8	15.8	67.543	594	7183400	0	0	5447200	0	0	0	0	0	0	0	0	5174500	5477900	5180800	0	0	0	28
X2J969	MED19	6	17.2	35.39	337	98379000	99863000	120610000	0	0	0	0	0	0	0	0	0	0	0	0	0	0	0	28
Q9VVS4	MED11	2	21	19.638	176	20579000	19509000	0	19862000	27357000	31431000	0	0	0	0	0	0	0	0	0	0	0	0	13
Q9VVU2	RpL26	16	58.4	17.281	149	425950000	432250000	185020000	142560000	108570000	188630000	74798000	104500000	83207000	13501000	47613000	0	0	0	0	0	0	0	129
Q9VVU6		20	24.3	105.23	931	0	0	0	0	0	0	11530000	0	0	22544000	10690000	0	53800000	40859000	31388000	36540000	24255000	27020000	71
Q9VVZ4		3	44.4	15.946	162	21849000	20849000	42619000	0	0	0	0	0	0	0	0	0	0	0	0	0	0	0	12
Q9VW10		9	13.8	76.357	673	0	0	0	0	0	0	0	0	0	27549000	16764000	21250000	18538000	21078000	16834000	0	0	0	32
Q9VW54	Rpn1	7	8.4	102.28	919	0	0	0	0	0	0	0	0	0	6725700	0	0	15374000	11105000	17482000	9076500	0	0	35
Q9VW59	RhoGDI	3	19.9	23.218	201	0	0	0	166210000	110620000	140870000	0	0	0	0	0	0	0	0	0	0	0	0	14
Q9VWC7	CG12702-RA	4	6.8	97.172	870	0	0	0	0	0	0	0	0	0	0	0	0	6191800	6391400	7297600	0	0	0	11
Q9VWD9	Ubqn	6	17.6	58.836	547	26854000	20899000	27100000	0	0	0	0	0	0	0	0	0	0	0	0	0	0	0	16
X2JG50	CG14215	34	18.4	235.18	2111	35012000	24124000	26532000	35043000	24612000	21567000	13797000	29722000	15908000	0	0	24166000	174560000	378580000	226890000	12188000	7298900	0	192
Q9VWH4	l(1)G0156	18	50.1	40.844	377	41812000	9276000	33476000	66288000	53809000	66509000	142730000	90759000	191500000	191500000	145620000	81394000	406350000	384670000	439550000	257860000	437370000	259410000	231
Q9VWK5	Ulp1	24	17.1	172.26	1513	0	0	0	0	13025000	14284000	5325000	12523000	19758000	22601000	8440700	24396000	94685000	215910000	123300000	77937000	76313000	58384000	132
X2JFQ1		14	14.2	127.76	1139	19145000	0	19096000	18539000	23534000	24646000	8646600	0	0	0	0	0	20429000	30345000	34172000	0	0	0	56
Q9VWP5		16	7.9	259.46	2486	28238000	13875000	21489000	13775000	15040000	0	0	0	0	0	0	0	15437000	0	16836000	0	14276000	13845000	58
Q9VWS2		10	50.2	35.099	331	52088000	133040000	93822000	112670000	91413000	87448000	278650000	408000000	362990000	432170000	455890000	638430000	482600000	688190000	488860000	249720000	184580000	230570000	179
Q9VWV8	CG6179	3	9.4	34.158	307	0	0	0	0	0	0	8337700	0	0	0	15077000	0	0	11593000	0	20519000	17957000	25469000	19
Q9VWY6	Taf8	3	11.9	36.649	328	0	0	0	0	0	0	0	0	0	0	0	0	11709000	10653000	12063000	0	0	0	21
Q9VX15		13	29.5	39.554	353	10017000	0	0	0	0	0	15837000	0	11644000	50220000	26351000	0	226280000	352060000	279890000	69254000	71073000	54331000	83
Q9VX34		7	8.8	92.844	826	0	0	0	0	0	0	0	0	0	0	0	0	14807000	8817900	8492000	0	0	0	16
Q9VX35		12	36.9	37.382	336	42422000	61824000	49188000	74307000	41936000	40051000	120110000	46647000	16524000	36458000	37879000	19630000	28692000	18469000	28992000	0	0	35132000	96
Q9VXE9	SMC3	34	32.7	140.03	1200	2528300	0	0	0	0	0	7738300	0	0	0	0	0	107470000	104090000	113030000	39593000	14643000	66712000	101
Q9VXK5		18	24.7	93.346	817	63017000	0	0	35008000	13901000	12801000	30981000	0	21412000	49701000	0	27444000	65964000	49824000	45725000	0	0	25451000	98
Q9VXK6	eIF5	11	24.6	51.699	464	14884000	12670000	0	0	12452000	9688300	17227000	19902000	26418000	23752000	0	15530000	15064000	0	23366000	40802000	20323000	39625000	69
Q9VXP4	Paf-AHalpha	4	22.2	25.461	225	0	0	0	0	0	0	0	0	0	0	0	0	0	11556000	0	17291000	17755000	18323000	14
Q9VXQ5	Tcp-1zeta	30	48.6	58.246	533	34117000	0	26280000	108130000	136600000	126230000	235360000	186760000	185580000	355690000	277160000	318660000	589800000	591400000	657690000	332620000	310100000	365180000	433
Q9VXR5		11	17.8	69.501	611	0	0	0	0	0	0	5935500	0	0	9329500	12634000	0	73250000	56486000	62768000	57880000	53729000	68772000	104
Q9VXW2		8	7.5	136.28	1224	0	0	0	0	0	0	0	0	0	0	0	0	16876000	13231000	15789000	0	0	0	15
Q9VY44	mRNA-cap	7	12.5	74.709	649	0	0	0	0	0	0	0	0	0	0	0	0	10677000	7234100	7776900	9420200	0	6056400	21
X2JEW2	CG2691	11	10.3	153.56	1384	0	0	0	0	0	0	0	0	0	0	0	0	23866000	25078000	17987000	0	0	0	24
Q9VYE9	CG1622-RA	7	27.1	45.473	398	0	0	0	0	0	0	11860000	0	0	22686000	17683000	24014000	16763000	0	17915000	0	0	0	30
Q9VYG2	Bap60	25	47.2	58.17	515	148940000	82679000	108020000	104800000	35295000	44216000	98810000	76195000	66843000	123960000	52918000	66305000	112570000	75754000	103590000	7696500	0	15954000	248
Q9VYI2	Brms1	9	25.9	29.56	259	43964000	43006000	45111000	35128000	49360000	34072000	24680000	26405000	30777000	15998000	16498000	0	0	0	0	0	0	0	59
Q9VYQ9	Tango4	11	27	52.696	482	147050000	117360000	125660000	67132000	76789000	67372000	33776000	44237000	40505000	40870000	71668000	49536000	0	0	0	0	0	0	113
Q9VYV3	prtp	7	19.7	46.65	416	15862000	8028400	14947000	16291000	0	13015000	0	0	0	0	0	0	7572400	8682200	0	0	0	0	32
Q9VYX1	e(y)2	4	59.4	11.474	101	63214000	54817000	54064000	33535000	41314000	26927000	0	0	0	0	0	0	0	0	0	0	0	0	26
Q9VYY7	HP5	22	35.6	92.696	837	201690000	35340000	69749000	81981000	51019000	51879000	46135000	38444000	52258000	30112000	24589000	26251000	34087000	29432000	25846000	17567000	26303000	8868300	145
X2JEU3	CG1737-RA	23	32.1	100.09	924	77825000	46630000	56137000	78422000	61898000	79569000	74766000	52067000	45548000	59864000	55450000	43759000	86764000	90202000	90577000	74145000	68729000	81722000	245
Q9VZ02		3	14.3	21.19	182	0	0	0	6054400	7679000	9540400	0	0	0	4630700	0	0	0	0	0	12170000	0	0	19
Q9VZE4		7	19.8	52.452	470	0	0	0	18675000	0	0	0	0	0	25491000	0	0	57145000	41979000	56404000	25798000	0	23950000	47
Q9VZE6	CG11583	9	39.3	41.618	359	0	0	0	26557000	23414000	24035000	33277000	18551000	15038000	0	0	14245000	0	15178000	17120000	0	0	0	43
Q9VZF9	Cpr64Ad	10	45.7	24.279	247	210650000	223870000	402790000	0	0	11820000	0	0	0	0	0	0	0	0	0	0	0	0	66
Q9VZJ3	Rcd5	7	14.2	63.537	578	0	0	0	0	0	0	9626600	0	0	0	0	0	29748000	21484000	21331000	0	8915900	12703000	35
Q9VZL3	Sc2	6	18.5	34.185	302	0	0	0	0	0	0	0	0	0	0	0	0	92594000	77758000	80609000	0	0	0	22
Q9VZS3	CG17737	7	51.8	12.45	110	59254000	34716000	63002000	26022000	0	25097000	0	0	0	0	0	0	0	0	0	51040000	47302000	50500000	46
Q9VZY0	Non2	10	28.7	27.493	244	144220000	93932000	91176000	65326000	81507000	120060000	94213000	64017000	109880000	0	0	96586000	0	70633000	0	268580000	302610000	341230000	114
Q9W039		9	29.9	41.974	375	19718000	21032000	24061000	34305000	21432000	31493000	54820000	38567000	23891000	38853000	35713000	37593000	38110000	25167000	26272000	12851000	19922000	14969000	81
Q9W062	Mfap1	7	21.1	56.134	478	90982000	40770000	48710000	63346000	57332000	51159000	29558000	25709000	0	21635000	8703600	0	0	0	0	0	0	0	94
Q9W086	mRpL46	5	22.9	29.703	258	15399000	16645000	17498000	0	0	0	0	0	0	0	0	0	0	0	0	0	0	0	11
Q9W0A8	RpL23A	17	38.3	29.463	277	855030000	652060000	819020000	360170000	322780000	495420000	385010000	353320000	468430000	245150000	203830000	174580000	44954000	16068000	26954000	74680000	18161000	31933000	289
Q9W0D6	CG7879-RB	8	9.2	109.56	985	0	0	0	5137400	0	0	10375000	6802400	7850300	9093500	8337100	0	8688600	11529000	10363000	10578000	6229900	5712800	38
Q9W0M7	CG13900-RA	5	6.2	136.61	1227	0	0	0	0	0	0	0	0	0	0	0	0	9137100	9293100	10730000	0	0	0	9
Q9W0P3	MED30	5	15.7	35.301	318	20112000	14423000	16635000	0	0	6636100	0	0	9494000	0	18511000	20172000	15771000	11375000	0	0	0	0	32
Q9W0P4		3	38.2	13.739	123	27536000	28792000	21993000	0	0	0	0	0	0	0	0	0	0	0	0	41112000	25205000	30242000	19
Q9W0R0	Cdc5	32	47.8	93.084	814	421380000	185780000	278260000	140160000	116560000	82162000	104330000	87456000	66169000	120810000	83664000	48921000	32880000	29336000	5438600	14497000	19793000	0	308
Q9W0S6	mRpL17	9	40.9	20.865	176	0	0	0	79749000	49624000	73469000	17688000	17778000	24494000	12726000	12003000	0	0	0	0	0	0	0	46
Q9W0S7	Tudor-SN	12	14.9	103.1	926	0	0	0	10618000	0	0	11420000	0	14937000	17940000	0	0	14810000	17726000	21656000	24487000	21093000	25235000	57
Q9W0Y1	Tina-1	6	37.7	19.055	167	7457900	0	0	0	0	0	0	0	0	0	0	0	0	0	0	54438000	75802000	57758000	25
Q9W140		15	37.1	50.47	453	2322900	7262100	4902200	62840000	66948000	54500000	106410000	55747000	33066000	59392000	20656000	12087000	0	0	0	0	0	0	96
Q9W158		3	15.6	33.66	307	0	8316100	9205000	11387000	9900300	9486200	0	0	10060000	0	0	0	0	0	0	0	0	0	21
Q9W1A9	enok	11	5.5	254.68	2291	0	0	0	0	0	0	0	0	0	0	0	0	22292000	30141000	23723000	0	19644000	21815000	31
Q9W1B9	RpL12	5	40	17.673	165	241080000	142510000	209970000	124390000	107340000	126950000	30479000	95085000	53779000	62338000	0	136020000	84980000	92783000	106380000	248590000	97359000	209670000	120
Q9W1C8		5	13.6	41.522	368	0	0	12205000	25478000	17228000	24424000	0	0	0	19475000	0	14423000	0	0	0	0	0	0	31
Q9W1F4	thoc5	10	20.3	70.888	616	0	0	0	0	0	0	0	0	0	27984000	0	0	104540000	108970000	42474000	0	0	0	42
Q9W1G7	Nap1	15	35.7	42.767	370	70199000	109410000	106350000	380410000	131520000	282970000	253950000	239960000	187950000	174740000	192700000	167430000	76385000	58338000	107430000	17564000	0	21014000	245
Q9W1H8	Thiolase	11	26.4	50.641	469	21766000	36782000	34213000	48985000	65654000	88743000	100030000	106500000	45489000	59662000	61850000	71826000	72640000	54659000	65434000	42241000	43059000	46953000	139
Q9W1I6	ytr	9	34.5	21.544	194	54457000	40682000	42699000	44278000	36775000	49290000	44134000	33424000	34996000	30052000	22943000	0	0	0	0	0	0	0	84
Q9W1R5	vir	11	7.9	209	1854	0	0	0	0	0	0	0	0	0	0	0	0	13648000	15867000	16021000	21325000	0	24694000	29
Q9W1V3	Fib	29	66.6	34.636	344	3577000000	3682000000	2948700000	3564600000	4403800000	3782000000	3350200000	4442700000	3980300000	3117900000	3627200000	2408000000	1630800000	1770400000	1925100000	3798700000	4790400000	3177600000	1316
Q9W1X4	Nup214	11	7.7	175.17	1711	15011000	0	12960000	17205000	0	14030000	17966000	23478000	23700000	25195000	19691000	34329000	34226000	29312000	30754000	33084000	34497000	31577000	82
Q9W229	RpS24	5	32.8	15.048	131	98387000	71623000	78645000	265360000	149690000	109380000	38522000	38866000	0	35314000	39230000	38526000	11950000	14831000	0	0	0	0	63
Q9W246		23	9.3	311.9	2733	0	0	0	0	0	0	0	0	0	0	0	0	72086000	84448000	29161000	0	0	3644400	61
Q9W254	qkr58E-2	9	23.6	44.144	416	12117000	17102000	18055000	34605000	33876000	20571000	17102000	0	0	0	0	0	0	0	0	0	0	0	33
Q9W255	qkr58E-1	26	64.1	45.384	396	588730000	692220000	596400000	241930000	169010000	191390000	41849000	40304000	32830000	40239000	19821000	27719000	11936000	0	10533000	20393000	16787000	9672000	286
Q9W2E7	Rae1	10	30.6	38.617	346	57841000	100190000	51568000	16621000	16426000	0	21195000	0	0	31613000	0	0	39293000	46541000	33216000	62653000	59792000	37417000	91
Q9W2G5	TAF1C-like	3	4.2	95.42	842	0	0	0	7872300	0	0	8608600	0	0	12291000	0	0	9364900	7803700	11456000	0	0	8049200	21
Q9W2I4	Sgf29	9	30.4	32.115	289	106440000	84016000	95336000	8752100	10530000	7549900	0	0	0	0	0	0	0	0	0	0	0	0	41
Q9W2J5		7	23.9	49.215	436	12723000	10041000	13656000	0	0	0	0	0	0	0	0	0	0	0	0	0	0	0	15
Q9W2K3	hng1	6	24.8	36.506	315	0	0	0	0	0	0	0	0	0	0	0	0	37928000	33850000	24781000	11989000	0	0	19
Q9W2K8	Hmg-2	11	33.5	41.693	376	182950000	186410000	193780000	0	0	0	0	0	0	0	0	0	0	0	0	0	0	0	55
Q9W2N6		23	29.7	108.45	957	36307000	0	0	9281200	0	0	19712000	20892000	18201000	34728000	22501000	14803000	57077000	36782000	51300000	0	0	23944000	81
X2JEM4	RpS28b	6	47.7	7.4766	65	135820000	94534000	183920000	75850000	49428000	107470000	0	0	0	8424700	0	0	0	0	0	66032000	59915000	39578000	67
Q9W351	CG16892-RA	13	33	52.278	466	0	0	0	0	0	0	0	0	0	20136000	34086000	26391000	189930000	163720000	213950000	41165000	34025000	27055000	73
Q9W363	mxc	16	10.9	197.49	1837	0	0	0	9867900	0	0	0	0	0	0	0	0	104920000	91381000	69652000	33655000	56502000	60136000	92
Q9W384	dalao	25	39.3	78.671	749	1087800000	687130000	797410000	147810000	123430000	143370000	30900000	31348000	22031000	16109000	21108000	17057000	0	3107900	1576400	0	0	0	255
Q9W392		23	47.9	58.063	535	23546000	24839000	24118000	21539000	22212000	19483000	28523000	22425000	25010000	45065000	39952000	43147000	107600000	91760000	150190000	61230000	49426000	60614000	175
Q9W396	HP1b	7	20.4	25.974	240	27919000	37789000	35003000	41132000	34478000	33335000	31991000	35838000	35073000	37953000	31126000	0	44151000	28311000	0	0	47884000	42156000	62
Q9W397		8	16.6	70.103	602	0	0	0	0	0	0	0	0	0	15142000	11566000	10634000	15046000	13321000	12915000	0	0	0	33
Q9W3C1	l(1)G0020	19	22.2	112.87	1008	0	0	0	0	0	0	0	0	0	8280000	0	0	110770000	128580000	162570000	22409000	0	12950000	92
Q9W3C2	CG1785	7	20.7	55.788	478	11198000	0	0	9758600	10422000	11877000	6610300	0	0	0	0	0	0	0	0	0	0	0	25
Q9W3D1	Caf1-180	14	14.3	133.49	1183	72297000	0	11933000	16619000	8528800	9900600	13634000	9061400	0	0	0	0	13372000	15095000	11191000	15138000	0	0	53
Q9W3K4		9	15.9	72.31	637	0	0	0	0	0	0	0	0	0	0	0	0	23844000	22341000	25667000	0	0	0	23
Q9W3M7		18	24.3	100.42	945	11104000	0	4434100	23128000	11997000	17624000	27828000	24343000	18706000	35714000	19600000	23471000	16049000	23277000	23669000	52154000	30896000	34929000	110
Q9W3R9	CG1677-RA	12	19.4	109.05	1000	89937000	61821000	56379000	42731000	43331000	49495000	13250000	0	0	0	0	0	28101000	26828000	34677000	23775000	0	28845000	116
X2JIQ5	RpL17	7	22.6	21.593	186	97134000	39230000	47431000	110290000	88899000	72086000	42980000	15281000	60171000	61499000	31035000	52498000	117310000	149020000	132010000	93774000	97181000	146110000	137
Q9W410		11	18.9	98.335	878	0	0	0	0	0	0	0	0	0	0	0	0	37513000	21290000	30678000	0	0	18603000	22
Q9W414	Rpt4	7	17.4	44.911	397	0	0	24040000	6816200	0	0	22025000	19299000	10554000	13778000	10500000	12434000	21195000	19674000	17571000	18027000	19832000	17600000	63
Q9W4R1	CG2875-RB	8	16.3	56.811	497	0	0	0	0	0	0	0	0	0	21407000	0	18932000	41128000	41138000	43441000	0	0	29346000	45
Q9W4Z6	EG:BACH48C10.1	4	18.1	29.209	259	0	0	0	0	0	0	21150000	14796000	17149000	0	0	0	0	0	0	0	0	0	11
Q9W4Z9	EG:25E8.3	15	29.9	60.369	535	87489000	0	15846000	6869900	0	0	16911000	9167500	19765000	55754000	107180000	69770000	55651000	66635000	35853000	15845000	0	0	101
Q9W526	EG:67A9.2	11	20.7	62.323	560	0	0	0	0	0	11789000	47817000	26295000	33285000	109660000	69273000	89515000	76503000	81113000	54836000	0	0	0	78
Q9W542	mip130	5	6.6	110.43	986	0	0	0	0	0	0	3772000	3854400	0	6092700	5222200	3699100	9241800	6625200	9172600	0	0	0	30
Q9W550	CG14805-RA	9	23.7	55.948	506	0	0	0	0	0	0	11256000	0	0	15549000	0	12199000	28807000	35831000	22141000	0	0	0	41
Q9W5E4	l(1)1Bi	10	9	127.87	1133	18997000	0	0	0	0	0	0	0	0	0	0	0	44538000	44029000	61232000	0	0	31001000	57
R9Q794	RpL5	11	28.4	34.036	299	8350000	4854700	0	71518000	75336000	84991000	229590000	238760000	259370000	255990000	243020000	289560000	149280000	185700000	284520000	119000000	159340000	76660000	184
Q9XYU0	Mcm7	10	15.7	81.283	720	0	0	0	0	0	14426000	17127000	0	19389000	0	0	20586000	77862000	54272000	30848000	42223000	50330000	62554000	79
X2JAI4	Mcm3	15	19.3	90.789	818	32833000	47232000	49980000	23024000	24307000	18676000	14608000	0	0	23120000	0	9559000	21819000	21213000	30886000	15597000	12456000	18864000	109
Q9XYZ4	mre11	6	14.7	69.284	620	11247000	0	8585000	8301800	0	5903000	8866300	8373200	9425100	11278000	0	0	9526600	0	7830800	0	0	8529300	44
Q9XYZ5	pic	10	11.2	126.04	1140	0	0	0	0	0	0	0	0	0	0	0	0	19932000	23238000	23100000	22913000	0	0	26
Q9XZ06	Nup93-1	30	38.5	93.851	823	0	0	0	0	0	0	0	0	0	10798000	0	0	739180000	648100000	656730000	94927000	98747000	114900000	229
Q9XZ16	Ublcp1	3	9.1	37.319	320	0	0	0	0	0	0	0	0	0	0	0	0	0	0	0	64343000	46435000	39646000	29
Q9XZ19		8	30.2	36.1	331	88304000	30256000	86937000	14535000	0	17026000	0	0	0	0	0	0	36188000	48496000	0	23449000	21631000	25884000	48
Q9XZ21	snama	6	8.2	139.04	1231	11576000	0	6395600	9773100	7172300	8445100	0	0	0	0	0	0	0	0	0	0	0	0	15
[truncated: 10 more rows]
