# Supplementary material for: Biochemical Deconstruction and Reconstruction of Nuclear Matrix Reveals the Layers of Nuclear Organization
Source: Mol Cell Proteomics. 2023 Oct 19;22(12):100671. doi: 10.1016/j.mcpro.2023.100671 (PMC10687341; doi:10.1016/j.mcpro.2023.100671)
Supplement: Supplementary Table S7 — Renaturation fraction analysis: This table contains three sheets. First sheet “ren quant summary” contains a quantitative summary of all identifications in renaturation fraction. Second sheet “CoreRenFactor_volcano” contains LFQ intensity based volcano plot comparisons of renaturation fraction with DNAse I digestion fraction and salt extraction fraction of Nuclear Matrix prep. Third sheet “CRF_extfraction” contains protein ID lists of all possible overlaps of Core Renaturation Fraction (CRF) with extraction fractions. [file mmc9.xlsx]

## Sheet: ren quant summary
Protein IDs	Gene names	Sequence coverage [%]	Mol. weight [kDa]	Unique peptides Ren_A	Unique peptides Ren_B	Unique peptides Ren_C	LFQ intensity Ren_A	LFQ intensity Ren_B	LFQ intensity Ren_C
A0A023GQA5	l(2)37Cc	76.8	30.383	7	11	8	24240000	27925000	23869000
Q9XYM5	Su(var)2-10	25.1	57.941	6	9	8	67925000	83259000	70323000
Q86BB4	tacc	38.4	28.611	2	2	4	11503000	10998000	11175000
A0A0B4LGQ5	ctrip	13.4	311.29	8	22	9	46734000	79675000	33630000
A0A0B4JCW4	skap	44.6	48.983	12	16	11	77520000	205530000	66105000
A0A0B4JD11	Ef1gamma	26.2	48.967	3	6	6	16962000	21335000	19514000
A0A0B4JD39	ttk	42	68.77	8	9	9	226890000	337070000	297020000
A0A0B4JD48	Cp1	15.3	27.041	2	4	2	10148000	21493000	11668000
A0A0B4JDC3	CG6621	13.1	99.383	2	3	5	7230200	15289000	15677000
E1JJ72	Taf1	8.2	235.56	5	14	5	26765000	35763000	15459000
A0A0B4K6Q6	pros	6.7	181.54	4	7	5	20709000	27388000	22431000
E1JIM1	nsl1	14.9	99.089	5	8	4	41593000	56644000	20394000
A0A0B4K664	msps	29.5	229.54	10	44	22	81861000	245020000	105950000
Q9VG78	pps	14	222	7	8	9	20134000	20598000	18309000
A0A0B4K6N1	RpS8	61.1	23.759	11	12	15	496280000	532650000	1003000000
A0A0B4K6U6	sqd	39	33.054	9	6	7	81478000	46584000	92455000
A0A0B4K6W1	su(Hw)	16.3	105.78	10	11	5	98408000	69599000	29440000
A0A0B4LF93	Sin3A	19.6	186.4	11	17	16	42274000	63795000	91098000
A0A0B4K849	hts	35.3	79.063	7	10	9	18933000	40048000	37675000
A0A0B4K7G4	mod	50	60.309	21	20	22	180410000	118460000	219810000
Q9VBU7	Nup358	34.4	296.38	38	66	35	634230000	1838400000	348540000
A0A0B4K7L0	rad50	12.7	152.13	3	10	3	17455000	29761000	9745800
D3DN23	l(2)tid-RA;l(2)tid	20.2	49.184	2	2	6	9267000	8703600	15266000
A0A0B4K7U3	Kdm4A	15.5	56.184	4	6	5	23008000	18621000	15146000
A0A0B4KFL0	RanBPM	14.4	84.152	2	6	5	19673000	38938000	33826000
A0A0B4KEE4	koi	44.2	109.72	7	20	3	27591000	283760000	11744000
A0A0B4KEH0	14-3-3zeta	41.9	28.227	6	6	6	28554000	24865000	33563000
A0A0B4KEI5	Ars2	23.7	106.29	13	10	15	46412000	31874000	65418000
Q5U156	row	36.1	143.68	31	31	25	402370000	406890000	242300000
A0A0B4KF23	Nipped-B	13.9	223.3	6	18	6	24365000	81995000	16969000
A0A0B4KF46	Uba1	34.1	111.77	19	30	14	166860000	313780000	122720000
A0A0B4KFB8	CG15187	31.6	129.75	5	11	22	19284000	40223000	103460000
Q7KF43	rib	41.5	70.977	10	15	13	94466000	148210000	151660000
A0A0B4KFE9	Mtor	37.3	262.35	19	72	31	75950000	491060000	142450000
A0A0B4KFN0	Taf12	18.1	17.63	2	2	2	17850000	12002000	22248000
A0A0B4KFP4	gpp	13.5	206.53	9	11	5	44910000	63821000	20064000
A0A0B4KFU2	Ada2b	17	48.316	4	5	3	16286000	13746000	13976000
A0A0B4KFV4		44	28.491	6	6	8	69050000	49411000	93071000
A0A0B4KFZ9	His4r;His4	65	11.381	8	9	11	305430000	395380000	761500000
Q9VNF6	MTA1-like	25.6	96.608	9	13	8	73941000	132510000	29574000
Q9N6D7	hrg	6.8	74.529	3	4	2	9912500	11411000	6955300
E0R905	l(3)neo38-RA;l(3)neo38	18.4	45.532	3	6	7	211990000	149330000	141640000
Q8MLR4	apt	26.7	52.948	9	12	11	49800000	80488000	84453000
A0A0B4KHB1	osa	6.5	268.84	8	12	7	46783000	78660000	35001000
A0A0B4KGP8	eIF-2gamma	27.8	51.484	4	5	4	24541000	42538000	34150000
A0A0B4KGU4	bel	43.3	85.413	22	21	26	676730000	538670000	631460000
A0A0B4LHV4	jar;jar-RG	24.2	141.76	4	25	5	24248000	153220000	12939000
A0A0B4KH25	His2Av	66.7	14.981	2	2	2	36152000	16881000	41166000
A0A0B4KH26	TAF1B;CG6241	21	101.77	4	11	3	12433000	37644000	16913000
Q9VA83	Fer2LCH	66.1	25.242	7	8	10	28263000	26382000	71658000
A0A0B4KHJ7	MRG15	37.5	47.723	2	6	2	12796000	10650000	10088000
A0A0B4KHR6	Mes-4	12.9	158.54	10	7	3	42295000	30181000	9478300
A0A0B4KHS9	Pp1alpha-96A	34.6	37.37	4	3	4	4512000	6183000	9346700
E1JIT0	how	27.5	44.226	3	4	5	29810000	24815000	49845000
A0A0B4KHX3	dco	24.3	47.957	9	10	9	130080000	110090000	102430000
A0A0B4KI43	woc	12.6	187.32	12	15	11	149570000	134360000	75143000
H1UUD2	Fer1HCH-RD;Fer1HCH	32.5	19.242	3	2	4	27100000	21142000	46234000
A0A0B4LEV2	dpa	30.5	96.609	12	19	12	101220000	169430000	77553000
A0A0B4LEV8	coil	39.2	70.458	10	7	7	46611000	32423000	47020000
A0A0B4LEY9	Non1;CG8801	37.6	75.351	14	15	16	120400000	118440000	168850000
A8DY82	Not1	8.3	249.76	3	12	5	5471600	38985000	4592000
A0A0B4LFB3	Tango7	25.8	44.086	3	6	6	20228000	27169000	25778000
A8DYD3	cg	16.8	83.644	9	11	3	52309000	95436000	17828000
A0A0B4LFD9	RpS23	46.9	16.016	7	8	9	129130000	149490000	251200000
E2QCF1	ATPCL	16	119.75	4	11	4	26313000	46965000	26204000
A0A0B4LFL2	eIF3-S8	12.7	105.65	3	11	6	12821000	23524000	20305000
A0A0B4LFQ2	Incenp	21.4	83.408	2	3	3	4587700	5374100	8808500
Q8MLW2	dom	15.5	348.38	12	19	6	52380000	94272000	19038000
A0A0B4LG52	RpS16	64.9	16.774	7	10	9	196860000	256940000	340420000
A0A0B4LGW1	sub	14.5	71.386	2	5	4	10101000	13789000	11206000
A0A0B4LGZ3	tws	28.5	56.966	2	2	6	13685000	15026000	35018000
A0A0B4LGZ5	RpL11	41.3	21.112	4	7	6	68039000	72013000	104240000
A0A0B4LGZ6	hyd	22.3	319.13	15	41	9	97247000	296870000	46480000
A0A0B4LHF7	pit	30.6	76.927	7	6	11	23580000	22017000	51758000
A0A0B4LI25	ncd	28.3	77.473	12	15	10	135440000	158940000	75549000
A0A0B4LI86	RpII140	40.9	134.04	16	36	19	117950000	318460000	113190000
A0A0B4LIJ0	Rpt2	34.2	49.323	6	10	6	34928000	50026000	30299000
A0A0C4DHG5	B52	34.1	40.381	8	6	10	103360000	53211000	135370000
Q9VTT4		7.3	34.789	2	2	2	6038800	8891900	6333900
A0A0S0WNN6	emb	16.4	122.8	2	15	2	8489100	80866000	8877400
A0A126BEE6	CG8223	14.8	51.89	2	3	3	9665600	12674000	18068000
A0A126GUM1	psq	11.9	112.58	3	6	6	23252000	34210000	36597000
A0A126GUS7	Fmr1	22.6	75.818	7	7	11	14298000	21406000	32052000
A0A126GUT1	Tctp	47.7	19.637	8	9	8	87583000	114480000	115710000
A0A126GUU7	Bin1	76	17.287	10	9	9	215300000	193200000	190460000
A1A708	CG4951	34.1	50.753	8	7	9	72905000	53487000	49051000
A1YK02	Nup75	63.2	76.871	27	32	23	494140000	1171000000	317300000
A1Z6H7	Gp210	42.3	209.79	14	39	16	83854000	340590000	105170000
A1Z6M0	Bap170	25.5	183.03	21	25	16	239970000	247240000	172720000
A1Z8D4	CG18004-RB;CG18004-RA	17.2	31.598	2	2	2	17616000	16246000	22970000
A1Z8M2	tou	7.1	322.21	10	16	9	48476000	58297000	32298000
A1Z8S6	pds5	16.9	138.89	2	16	3	6332300	103600000	7921400
A1Z8U0	Prp8	39.1	279.57	25	53	17	123600000	258710000	63862000
A1Z9E3	EfTuM	39.7	53.992	3	10	9	22300000	76452000	54936000
A1Z9G2	fand	34.5	103.33	15	14	8	65962000	51029000	23417000
A1Z9I5	tum	5.6	69.762	2	3	2	17006000	22361000	14385000
A1Z9L3	pea	19.4	141.93	2	5	4	9788100	12983000	9685600
A1Z9S6	Su(var)2-HP2	12.9	355.97	10	14	9	78278000	131330000	80760000
A1ZA92	CG8414	19.2	111.21	7	9	4	17941000	24855000	15036000
A1ZAK9	Psi	14	73.447	4	2	4	10003000	8255200	10084000
A8E6M1		40.1	140.44	46	45	39	2051300000	1309600000	858720000
Q9V8V8	par-1	9.2	101.5	3	2	3	3816200	4170500	8985000
A1ZBU5	GNBP-like3	60.5	17.131	3	4	4	130910000	44057000	131440000
E1JGN7	bl	32.9	49.872	7	10	9	108490000	126030000	207810000
A1ZBW6		29.2	82.629	4	4	4	18980000	15764000	13666000
A4UZZ4	GlyP	15.6	96.996	5	9	9	19864000	31915000	28487000
A4V0N4	Vha68-2	10.7	68.301	2	4	3	17108000	21092000	22270000
Q7JYK1	RpL40;Ubi-p5E;Ubi-p63E;RpS27A	51.6	14.729	3	3	4	209350000	176870000	302830000
Q2PDY2	Trl	16	60.446	3	4	3	52378000	65401000	67466000
A4V2B8	CkIIalpha	49.4	39.959	3	5	11	31637000	24167000	88448000
A4V2K7	D1	13.5	37	3	2	2	22560000	11745000	21921000
A4V303	Cctgamma	60.7	59.394	22	34	18	317440000	740190000	196820000
A4V391	T-cp1	49.2	59.556	16	20	15	265860000	358020000	205070000
A4V3G8	ball	37.9	65.993	12	13	13	85337000	65743000	109870000
A4V3J6	Hrb98DE	33.2	38.55	2	2	4	11309000	10001000	31137000
B7Z0R6	Doa	35.6	60.209	4	7	4	33843000	37978000	44154000
A4V4A1	Klp10A	13.8	88.671	3	6	7	17566000	46827000	69109000
A4V4A5	Ran;ran	74.5	24.708	13	13	13	541190000	437280000	332100000
Q0E924	Phb2	35.8	33.066	5	6	3	14905000	18348000	8967400
A8DYK5		23.8	140.75	10	15	10	281020000	330710000	151580000
O61380	eIF4G	17.6	183.94	7	16	8	39206000	85821000	35148000
A8JNP1	Argk	30.9	39.866	4	5	5	5163300	13688000	5748800
Q9VH84	Pnn	53.8	35.907	13	10	9	215360000	162910000	152950000
A8JRB8	CG5028-RC	40.1	43.201	3	9	6	26852000	64420000	29841000
A8JUV0	sno	6.7	180.37	2	5	2	7371500	11806000	7734700
A8JV18	Nup153	15.7	201.23	10	9	10	63270000	61290000	92533000
A8Y560	RpL15	40.2	24.325	4	4	5	24152000	32870000	46291000
B7YZQ7	Nurf-38	67.2	32.646	12	11	9	194860000	148660000	81437000
B7YZR7	Mapmodulin;Anp32a	35.2	29.176	3	4	6	9306700	9255200	19298000
M9PFS7	Sfmbt	12.1	133.67	6	10	4	62407000	78812000	35916000
B7Z002	kis	9.7	593.44	17	35	11	73104000	141940000	60356000
E1JI11	Taf4	21.4	99.337	7	6	4	27824000	28090000	19700000
Q7KUB0	Idh	20.7	46.66	6	6	5	11322000	19723000	11637000
B7Z0N0		24.5	39.79	2	2	3	13722000	14042000	22109000
F2FBA6	Dsp1	9.6	44.035	2	2	2	25111000	18606000	22993000
B7Z0Z1	hang	13	242.32	12	20	10	73983000	170320000	35126000
B7Z120	tlk	11.6	133.93	8	9	8	71952000	56700000	50146000
X2JCX8	RpS14b	76.8	16.265	13	11	14	410060000	391500000	568360000
C6SUW3	RpS9	60	22.623	13	16	15	221060000	776530000	541660000
C6TP87	Ef1alpha48D-RA;Ef1alpha48D;Ef1alpha100E	58.7	50.306	19	18	20	1635400000	1501300000	1936600000
C7LA75	Hsc70-4-RA;Hsc70-4	64.2	71.131	33	32	31	6455000000	5380400000	4841300000
E1JJ68	Rm62;Rm62-RE	56.7	62.473	22	25	25	596010000	549390000	664260000
C7LAG1	CoRest	6.1	87.314	3	3	3	18191000	11366000	10516000
M9NG50	Moe	7.8	68.14	2	3	5	8230500	8268900	14110000
C9QP42	eIF-4a	42.7	45.878	9	9	12	68381000	104650000	219990000
D0Z760	Psc-RA;Psc	10	169.83	5	6	2	21901000	32531000	9317500
D2NUK9	hoip	37.8	13.883	3	3	3	34974000	27335000	27488000
E1JGK7	lolal	63.8	14.489	8	7	9	97018000	140270000	246040000
E1JH01	CSN4	24.6	46.473	4	7	2	12653000	29842000	9028700
E1JHA4	Hrb27C	44.9	44.769	8	10	11	193520000	183360000	461440000
E1JHR5	Eno	65.6	46.662	21	22	18	553920000	586590000	467220000
M9PE12	E(bx)	23	300.55	38	39	21	423910000	494240000	115530000
M9PIA6	Mi-2	27	223.13	34	38	28	300100000	387330000	192630000
E1JIH5	MED6	28.9	28.374	4	3	3	18029000	14374000	22409000
E1JIK0	Hrb87F	52.2	39.499	4	3	8	69568000	68955000	181650000
E1JIM9	abd-A	22.4	36.179	5	3	4	44695000	43671000	29546000
E1JIR3	Cdk2;cdc2c	49.4	35.888	3	5	5	21682000	27382000	21152000
E1JJI5	CkIalpha	48.7	39.535	6	12	9	47523000	127350000	85015000
E1JJM9	RpS15Aa;RpS15Ab	47.7	14.771	5	7	7	83633000	133840000	125960000
E1JJN9	Set2	11.2	256.79	4	14	5	7250800	48173000	11769000
X2JG40	Grip84	9.2	94.678	3	5	2	11233000	18468000	7654600
E2QC83	Pabp2	16.5	24.978	3	2	3	16851000	15712000	34647000
E2QD64	CG2982	47	73.097	16	18	13	156640000	210880000	124920000
E2QD65	RpS19a	65.4	17.291	6	9	10	47221000	73036000	144160000
E2QD75	Cbp80	20	93.226	3	6	4	18762000	16200000	20832000
M9MS06	Actn	25.3	103.83	4	7	7	9820500	20080000	12723000
F3YDH0	Hsc70-3	61.7	72.26	30	21	27	906500000	521300000	920890000
F6J1D0	sqh	42.5	19.954	2	5	4	11410000	16632000	21586000
G3M3A2	RpS3	74.8	27.471	24	29	29	474590000	452790000	844100000
H0RNN8	CG13096-RA;CG13096	43.8	74.363	6	5	22	48752000	31075000	150190000
L0MLQ9	4E-T	9.4	110.58	3	4	2	2972500	12409000	8143500
L0MPS3	Rfabg	8.2	372.67	13	15	14	58635000	69959000	73415000
X2JH42	ATPsynbeta;ATPsyn-beta	54.9	54.107	18	19	19	111480000	168960000	129050000
M9MQH9	Pp2A-29B	47.5	65.423	9	19	8	87953000	320740000	75162000
M9MRC9	RpL27A	40.9	17.022	5	7	9	20187000	103580000	117350000
M9PE40	Uch	46.4	25.429	6	7	6	26868000	46996000	39569000
M9MRT6	R	27.7	20.863	2	4	3	12414000	27310000	9679700
M9MS35	Cfp1	7.2	74.441	4	5	3	18124000	30334000	12438000
M9ND86	spel1	7.1	103.31	2	5	2	6547500	13954000	5097400
M9ND95	Mhc	40.9	222.9	9	10	6	18364000	25710000	13213000
M9NDC3	Fs(2)Ket	31.1	98.695	7	22	8	21465000	118700000	29629000
M9NDM4	wds	37.7	39.041	5	6	7	34463000	29295000	51750000
M9NDP1	ctp	39.3	10.374	5	4	5	40038000	26644000	43457000
M9NDX3	Top1	35.1	111.57	15	25	17	134570000	313620000	171520000
M9NH51	U2af50	17.5	39.456	4	6	6	33192000	38159000	39206000
M9NE89	Lam	88.6	71.299	70	69	71	10724000000	11181000000	15809000000
M9NEQ9	RpS10b	75.6	17.878	8	8	10	317720000	289320000	1107100000
M9NEV0	lid	16.8	203.99	12	18	14	79042000	109730000	73895000
M9NG39	Pep	28.9	75.598	7	9	11	125420000	70687000	162260000
M9PB84	RpS2	49.1	28.899	7	9	10	96141000	140980000	181620000
M9PB96	CG6724	28.5	46.966	3	3	5	13811000	14559000	11638000
M9PD65	RanGAP	26	65.183	6	11	9	42004000	121560000	48782000
M9PBH8	CG2199	42.8	80.904	19	26	19	582410000	1042500000	465600000
M9PDQ0	alpha-Spec	22.6	279.55	5	34	9	11114000	175740000	33068000
M9PBL3	Hsp83	52	81.864	34	40	30	1041800000	1425400000	1105400000
M9PBM1	U2af38	38.3	29.877	8	7	7	250740000	194050000	200130000
Q0E8F8	fd68A	14.1	80.02	2	3	3	25977000	26403000	29587000
M9PC85	x16	26.5	27.711	4	4	6	174800000	93123000	139270000
M9PC89	snRNP-U1-70K	43.3	52.9	2	4	3	9304100	8579200	15436000
M9PCX8	Btk29A	14.9	52.882	3	4	4	6980000	10817000	6313100
M9PCE0	Pgk	42.9	43.861	12	12	14	116180000	111930000	114960000
O61361	crol	9.5	98.465	3	6	3	10674000	23709000	11291000
Q2PDR9	vari	16	53.437	4	4	5	11786000	11652000	10947000
M9PDN9	gammaTub37C	48.1	51.296	10	15	6	63043000	94829000	28409000
Q9VZ27	CG18292-RA	31.3	29.26	3	2	2	10121000	16464000	13883000
Q7KU82	smid	17.4	100.31	4	10	4	18225000	36244000	14231000
Q960V1	simj	31.8	95.382	11	10	11	71300000	41928000	57534000
R9PY73		5	89.167	2	3	3	33835000	41305000	28612000
M9PEY6	Rat1	1.8	103.96	2	2	2	3243300	4849800	4672800
M9PEZ4	thoc6	8.9	39.221	2	2	2	19580000	14660000	13461000
M9PFB5	alien	9	51.526	2	3	2	8176000	15629000	8964200
M9PFF0	RpL13	53.7	24.951	12	18	15	186860000	295350000	373640000
M9PFM5	brm	29	185.61	28	33	17	229190000	264210000	118040000
M9PFN1	rept	49.1	53.541	12	12	10	96240000	69519000	70064000
M9PFW8		20.1	118.86	5	15	4	29710000	91398000	27132000
M9PFU7	MED10	30.8	15.657	2	2	2	9755600	11481000	13677000
M9PID3	HIPP1	26.3	99.652	8	14	11	77204000	116640000	56667000
M9PG32	Taf6	42.8	65.566	5	10	4	17021000	28225000	13696000
M9PG47	RpS26	31.6	13.266	3	3	2	90010000	185740000	166150000
M9PG50	Cdk12	10.4	128.33	2	5	5	5350700	6324900	12239000
M9PG76	RpLP0	37.2	34.202	7	6	6	28748000	29650000	36645000
Q9VP12	SMC5	9.5	113.01	2	6	4	11971000	15814000	7689700
M9PGK3	CG4564	14	143.25	9	12	8	61866000	79205000	84625000
M9PGQ6	Bx42	46.3	61.156	7	8	7	42076000	36820000	44971000
Q8T052	Trf2	9.8	68.476	3	4	3	22698000	26378000	17996000
M9PHL0	e(y)3	11.2	212.72	12	14	9	95334000	112510000	34278000
M9PHM6	RpL18	54.8	21.664	6	8	8	75468000	196820000	211270000
Q9VWZ1	dik	12.8	59.915	2	4	2	10586000	8368700	4311600
M9PI05	JIL-1	29.4	137.04	13	20	12	136550000	160760000	79195000
M9PIG8	Rpn10	19.2	42.618	4	3	3	37604000	36697000	43527000
M9PIM0	RpL10	51.4	25.527	6	9	8	84036000	200170000	144920000
M9PJC7	fs(1)h	14.6	206.06	17	24	12	115850000	142430000	47359000
N0D8I3	Spt6	29.8	208.6	26	41	25	218250000	280990000	159720000
O01666	ATPsyn-gamma	38.4	32.871	3	9	5	26146000	31732000	22014000
O16797	RpL3	37.5	46.915	2	8	7	26581000	54905000	68985000
O18373	SelD	30.4	43.446	7	7	6	16218000	24970000	19837000
O18404	scu	69	26.905	4	4	4	14608000	21240000	21658000
O18413	Rpt6	44.9	45.857	9	10	10	55731000	77359000	58728000
O44437	SmD3	32.5	15.582	2	3	3	163950000	65038000	135340000
O46084	Pgam5	58.1	33.165	8	10	9	121930000	84500000	80304000
O46106	noi	45.1	58.421	11	14	12	69474000	50266000	51655000
O62619	PyK	48.4	57.44	11	15	12	159800000	181510000	125500000
X2J9B3	E2f2	30.3	41.394	8	7	7	25888000	29269000	29392000
O77410	eIF3-S6	14.9	51.162	3	4	4	16320000	28336000	17452000
O96689	vtd	29.7	79.944	12	15	10	86174000	87714000	49809000
O97183	RpII33	68.7	31.243	9	8	9	147300000	118180000	167760000
O97454	l(1)10Bb	33.3	17.01	3	3	3	31512000	29321000	30725000
Q4AB54	His1:CG33861;His1;His1:CG33807;His1:CG33834	39.8	26.373	3	4	4	1049900000	774480000	1801900000
P02283	His2B	75.6	13.696	5	7	6	134060000	162960000	185330000
X2JGG6	Hsp26	63.5	22.994	6	8	10	319390000	347760000	577850000
X2JC82	Hsp27	89.2	23.616	15	16	15	642790000	793620000	1934100000
X2JD55	Yp1	82.2	48.711	18	16	19	857380000	718830000	1953300000
X2JB25	Yp2	72.6	49.66	24	22	25	2549300000	1640100000	4586400000
P04052	RpII215	35.4	209.17	33	54	28	503970000	746780000	325680000
P04359	RpL32	43.3	16.02	4	4	6	18919000	40459000	65965000
P05205	Su(var)205	57.3	23.185	8	8	8	224540000	135930000	230880000
X2JFG0	r	15.5	246.67	5	18	5	7223400	68770000	9169400
P06605	alphaTub84D;alphaTub84B	66.4	49.89	12	16	10	3874300000	7937500000	1540100000
P06606	alphaTub67C	51.9	51.18	13	16	11	315160000	576040000	152680000
X2JEX8	Yp3	70	46.101	23	21	28	2910300000	2702300000	8020800000
P07664	Sry-delta	19.2	50.027	6	4	5	41020000	50399000	39976000
P08646	Ras85D	16.9	21.593	3	3	2	8625900	14865000	5786700
P09180	RpL4	58.4	45.025	18	26	21	631800000	988070000	1216600000
X2JCP8	Act5C;Act42A	63	41.821	5	5	4	127100000	192670000	95035000
P12982	Pp1-87B;Pp1-13C	38.7	34.542	4	4	4	58317000	73730000	56834000
P13060	EF2	47.9	94.458	16	27	17	216500000	478240000	371520000
P15348	Top2	52.7	164.39	57	64	66	953160000	926840000	1371300000
P17704	RpS17	71	15.285	8	8	10	145290000	221650000	267840000
P17886	crn	29.9	84.261	16	15	11	91677000	83963000	57140000
P20028	RpI135	17.4	128.44	6	7	3	30612000	20081000	16130000
P20193	Su(var)3-7	27.8	139.99	13	30	13	178060000	392970000	106130000
P20240	Ote	66	46.583	6	6	9	15538000	17866000	25806000
P21187	pAbp	44.6	69.925	18	15	22	372330000	223250000	396500000
P22769	Prosalpha4	30.1	27.973	4	3	4	10926000	12414000	16607000
P23128	me31B	38.6	51.945	2	11	12	18681000	50751000	75155000
Q8IMF5	Map205	15.9	126.67	3	3	6	5795600	8278500	18347000
P23572	cdc2	53.5	34.439	6	10	5	36713000	45529000	21609000
X2JDI1	mts	12.9	35.469	2	3	3	7098100	10301000	6327800
P25007	Cyp1	36.6	24.666	7	4	7	91060000	86558000	160020000
P25171	Rcc1	38.9	58.85	12	8	6	114050000	51544000	51579000
P29327	RpS6	34.7	28.407	5	12	12	108220000	262990000	238260000
P29613	Tpi	59.9	26.625	9	8	8	86337000	73565000	76869000
X2J5G6	RpL7	49.2	29.552	9	15	15	138020000	286790000	352090000
P34739	lds	30.6	118.37	25	19	11	281290000	166000000	42511000
P35381	blw	47.8	59.421	14	22	12	161100000	223560000	116190000
P35600	Gnf1	44.8	108.61	31	25	31	431460000	373260000	430610000
P35875	Parp	17.6	113.79	8	12	5	29786000	37209000	20794000
P36241	RpL19	43.8	23.998	6	9	7	56843000	200210000	108960000
P40796	La	49.5	44.884	11	2	12	40241000	7537500	34476000
X2JGM9	RpS4	63.6	29.134	14	18	18	253480000	334600000	423250000
P41093	RpL18A	63.8	21.029	10	13	13	322000000	541240000	721120000
P41094	RpS18	63.8	17.611	12	12	12	213420000	264510000	408890000
X2JFR6	eIF-2alpha	32	38.645	4	2	7	30460000	23913000	39684000
P41375	eIF-2beta	30.1	35.217	3	2	6	15972000	25220000	43650000
P45889	Arp1	27.7	42.719	3	5	5	17094000	29844000	24200000
P45975	Su(var)3-9	9.9	71.903	2	2	2	12673000	11384000	6378400
X2JCS6	RpL7A	53.9	30.731	13	13	16	201860000	256170000	394230000
P46863	Klp61F	18	121.16	6	10	2	27640000	37760000	11467000
P48159	RpL23	55	14.936	7	9	9	204320000	278990000	263700000
P48588	RpS25	53.8	13.201	4	2	6	42970000	25273000	139860000
P48591	RnrL	21.8	91.977	3	6	11	23500000	26359000	65454000
X2JC35	RpL36	38.3	13.502	4	6	5	30520000	49308000	78808000
P49735	Mcm2	24.1	100.41	11	16	10	60992000	86879000	56625000
X2JDU0	RpL9	51.6	21.392	8	7	8	206450000	196180000	268780000
P50887	RpL22	34.4	30.61	8	9	9	462790000	484500000	842080000
P52029	Pgi	12.7	62.338	2	4	5	7150200	10453000	11715000
P52295	Pen	48.5	57.821	13	16	16	142600000	245710000	237340000
P52304	polo	39.6	66.973	6	14	6	30900000	82903000	40269000
P53034	RfC4	55.6	37.173	12	14	14	96661000	141020000	99209000
P53501	Act57B	67	41.834	2	2	2	42339000	42527000	21754000
P54353	dod	74.1	18.376	4	2	6	19338000	16193000	56852000
P54358	DNApol-delta	22.3	124.9	6	19	4	25877000	136140000	17956000
P54397	FK506-bp1	45.7	39.343	17	14	19	560550000	322840000	924710000
X2JGP4	Pdi	68.1	55.78	12	10	15	48184000	34080000	53779000
P55828	RpS20	40.8	13.488	3	4	6	102700000	185380000	338660000
P55830	RpS3A	69.4	30.34	19	18	21	455210000	621310000	599900000
P55841	RpL14	55.4	19.173	8	8	9	244030000	252450000	427430000
P83949	Ubx	13.9	40.04	2	3	2	6033400	7471800	7915700
P92177	14-3-3epsilon	60.7	29.798	7	7	12	81616000	95239000	152240000
Q00963	beta-Spec	28.6	265.74	9	47	14	27538000	242550000	38103000
Q02427	Rbp1	35.4	16.013	2	2	2	68122000	43695000	157090000
X2J950	RpS13	58.9	17.178	6	7	8	185320000	196140000	356710000
Q03427	LamC	79.4	69.859	3	2	2	619940000	695740000	587920000
X2JFR1	nonA	36.7	76.976	12	13	14	294730000	280340000	476390000
Q05344	Ssrp	42.5	81.532	12	10	11	63050000	41978000	50379000
Q05856	SmB	40.2	21.021	7	7	8	225570000	97653000	183690000
Q0E8J0	MEP-1	9.4	124.06	4	5	7	22180000	19903000	32003000
Q0E9B6	RpS11	37.4	18.105	6	6	7	74961000	95917000	142790000
Q9VZ45	Myo10A	11.1	339.19	4	25	2	6339100	117580000	3504600
Q0KIB3		26.2	47.946	3	4	4	28289000	38720000	25545000
Q24090	Snr1	43.8	41.911	7	7	7	152400000	131210000	126790000
Q24113	nonA-l	31.9	69.667	5	5	6	26811000	28096000	33262000
Q24168	Orc2	13.9	68.995	5	5	4	25312000	19187000	20723000
Q24174	ab	24.1	95.092	6	9	9	31589000	60988000	65684000
Q24311	lin19	21.3	89.51	5	11	4	15168000	30601000	7992500
Q24317	DNApol-alpha50	9.1	50.221	2	2	2	3067100	5692600	7007400
Q24318	Dp	23.1	49.749	4	5	5	15184000	15765000	14883000
Q24368	Iswi	50	118.87	43	43	32	867830000	1097700000	419200000
Q24439	Oscp	18.2	22.422	2	2	3	3790500	2271700	4723400
Q24478	Cp190	20.2	121.68	7	6	14	21148000	27799000	110350000
Q24560	betaTub56D	74	50.147	8	8	5	3772100000	8271400000	1695800000
Q27268	Hel25E	33.7	48.651	13	11	10	188780000	182160000	121980000
Q27272	e(y)1	39.2	29.314	6	5	6	58458000	41548000	64361000
Q3YMU0	ERp60	54.8	55.37	16	13	17	140980000	84842000	127120000
Q4ABE3	His1:CG33801	39.8	26.34	3	2	4	12393000	9810700	27379000
Q4V6X9		29.1	32.463	3	3	4	15891000	12593000	11836000
Q59E30	fax	22.9	46.643	4	6	3	12397000	21744000	10312000
Q59E33	scaf6	16.9	107.57	2	4	6	20388000	20537000	20590000
Q59E58	zip	59.9	226.91	3	6	3	1028200000	3062300000	576510000
Q5BI50	Cul4	19	94.407	6	13	4	22101000	45104000	18199000
Q5LJZ2	Set1	15.6	188.38	6	16	3	36597000	93217000	10881000
Q6NP69	gfzf	29.6	119.28	19	20	18	240320000	272980000	170130000
Q7JNE1	prod	62.4	39.428	15	17	18	236060000	221700000	299510000
Q7JQY8		9.3	145.94	3	7	5	12961000	17375000	9609100
Q7JR58		37.3	31.582	4	4	7	27525000	21559000	48521000
Q7JRH5		14.4	86.591	3	6	4	14533000	13684000	19393000
Q7JUX9	trmt10c	13.2	52.528	4	3	2	15172000	16876000	18351000
Q7JUZ6	mrj;CG8448	36.3	29.028	4	3	6	23458000	11924000	38615000
Q7JVH6		28.6	35.418	2	3	5	6463200	12118000	9097500
Q7JVP4	Br140	13.1	157.12	4	8	2	31599000	18088000	16875000
Q7JWH6		33.9	42.274	6	6	4	49355000	59073000	34652000
Q7JXF5	Nup62	50.8	40.684	4	6	4	20907000	26297000	17542000
Q7JXU4	Ns2	30.6	76.607	5	6	8	9738900	18372000	27554000
Q7JYQ4		12.3	58.59	4	4	3	12029000	11044000	8415400
Q7JZF5	Rpb5	46.7	24.484	6	7	6	18894000	21902000	25657000
Q7JZW2	RpS15	66.9	17.037	4	5	7	43411000	54806000	119570000
Q7JZZ3		29.4	30.873	5	4	5	23478000	17011000	13378000
Q7K012	Bap55	60.9	47.319	17	19	15	636950000	489660000	371420000
Q7K0D3		29.5	32.108	5	3	3	33469000	30432000	57007000
Q7K0K1		28.3	36.154	4	5	6	34651000	22666000	42670000
Q7K0Y1	CG5033	24.9	90.443	5	4	4	26928000	13247000	25396000
Q7K180	Map60	44.8	47.589	15	10	14	191270000	121210000	78215000
Q7K2B0	CG7137	20.4	40.288	4	6	6	14524000	6583200	21638000
Q7K2L1	lat	16.2	82.253	4	6	4	12111000	18243000	12149000
Q7K2X8	Nup44A	51.7	39.514	13	6	13	123490000	50437000	113970000
Q7K3D4		12.8	44.861	2	2	2	14097000	10838000	18652000
Q7K3D8	DMAP1	41.1	50.248	9	9	9	89280000	44437000	80916000
Q7K3J0		50.7	59.432	16	21	12	172020000	438090000	82056000
Q7K3M5	Dhx15	33.9	82.651	11	15	11	86881000	89216000	69535000
Q7K5M2		41.1	25.513	7	8	8	130220000	112630000	110910000
Q7KK96	SMC2	29	134.33	14	20	9	55582000	73299000	30126000
Q7KKI0	Cct5	51.5	59.278	16	18	11	161920000	281570000	91164000
Q7KLW9	Prp19	51.7	55.198	13	14	10	309960000	199700000	144840000
Q7KLX3	Tapdelta	19.3	17.601	2	3	2	51609000	59638000	15664000
Q7KMI3	BcDNA.LD23371	18.6	113.77	7	8	4	33675000	38202000	22349000
Q7KMJ6	nito	48.8	89.052	28	33	30	463620000	403280000	518800000
Q7KMQ0	Rpt1	38.8	48.541	5	10	3	23735000	58615000	13604000
Q7KN62	TER94	44.9	88.858	16	25	20	117090000	279880000	168130000
Q7KN75	Dp1	16.2	144.27	2	10	10	8989100	28308000	31178000
Q7KN94	wal	54.2	34.181	8	8	8	52033000	83338000	34471000
Q7KND8	Mad1	19.6	85.017	3	8	3	27788000	43189000	15626000
Q7KRS9		10.1	181.89	6	11	3	23195000	33106000	11182000
Q7KRW8	CG1646	8.7	120.54	6	9	4	39654000	56044000	19392000
Q7KSE0		10.1	50.22	2	2	2	13640000	14780000	14795000
Q7KSM5	Aos1	29.4	37.673	5	7	6	34303000	37790000	40464000
Q7KSN8		26.4	172.34	2	5	2	5778600	11794000	2353900
Q7KUA4	Uba2	19.6	77.61	9	10	6	103150000	123190000	65819000
Q7KUT2	Lon	35.6	115.03	20	25	4	153430000	229640000	15968000
X2JE34	Rbp2	17	34.23	2	4	5	21709000	20896000	39885000
Q7KVQ0	CG4038	33.3	22.665	3	4	5	31725000	21502000	43266000
Q7KVX5	Vap-33A	61.3	26.771	7	8	7	63999000	182940000	100740000
Q7PL82	Spf45	23.4	39.954	3	4	3	15635000	18151000	19391000
Q7PLS8	IntS3	21.8	123.95	8	18	8	48518000	90240000	30885000
Q7YZA2	CG7065	25.5	136.77	16	25	15	232400000	380620000	200290000
Q86B47	CG8611	29.1	107.97	2	14	3	5167000	51736000	11386000
Q86B87	mod(mdg4)	27.4	67.171	4	4	5	64290000	73001000	93581000
Q9VUZ2	elg1	6.1	123.58	4	4	2	29360000	19525000	13160000
Q86BP7	pfk	11.1	57.01	2	3	3	5360700	12594000	9434700
Q86BS3	Chro	35.7	101.05	20	23	23	428330000	351810000	432400000
Q86CW5	Hmr	18.4	158.6	11	20	6	33931000	88656000	18706000
Q8IMI7	RpS7	86.6	22.17	17	16	19	591820000	548070000	958040000
Q8IMV6	Saf-B	21.7	102.07	6	4	8	23967000	9775000	41088000
Q8INM3	sle	34.9	158.65	5	3	7	63274000	61784000	74946000
Q9V475	Cul3	28.3	89.553	6	15	7	31554000	49860000	32815000
Q8IPE8	Mtpalpha	29.7	79.637	9	10	8	52283000	83807000	40654000
Q9VMX2	l(2)05714	14.6	30.58	2	2	2	28458000	22924000	35052000
Q8IPX7	Rrp40	20.7	25.026	3	2	5	3735300	4460700	5679300
Q9VQ61	Got2	37	47.185	6	9	8	55984000	93137000	51539000
Q8IRG6	dre4	22.5	123.58	6	8	7	18610000	26022000	15306000
Q8IRJ8	thoc7	41	33.052	6	8	7	72576000	74034000	73298000
Q8MLV1	LBR	32.9	83.184	9	9	6	281270000	270790000	167300000
Q8MRG6	Prp3	18.8	60.138	5	5	3	31453000	15949000	20108000
Q8MSU4	Sym	22	132.08	2	18	3	11459000	104090000	18275000
Q8MSW9	U3-55K	30	53.285	12	8	3	47533000	26287000	19348000
Q8MT06	Ns1	35.1	65.984	2	10	8	17681000	26746000	36181000
Q8MT58		27.4	53.163	3	6	6	23552000	30558000	26633000
Q8MZI3		47.6	88.209	24	31	23	1021200000	1255700000	656080000
Q8SWW4		6.3	191.08	4	6	4	23764000	19958000	18697000
Q8SX89	kuk	33.9	60.159	4	2	5	8989200	25672000	22112000
Q8SYG3		29.2	19.366	2	4	3	19801000	22752000	21218000
Q8SZ38		8.1	58.617	2	2	2	3807400	3442200	3564300
X2JDP6	CG4747	62	65.251	23	27	23	629850000	809640000	731140000
Q8T6B9	pUf68	38.1	67.939	16	11	16	205310000	144800000	246320000
Q94513	BEAF-32	57.1	31.776	2	4	2	204640000	220850000	207290000
Q94517	Rpd3	30.1	58.33	12	12	13	99383000	93763000	143380000
Q94545	ash2	36	63.229	6	6	12	34327000	41610000	35856000
Q94546	Atu	35.7	77.421	3	5	8	24356000	22181000	48109000
Q94883	Dref	46.3	80.726	16	25	18	133710000	305920000	155140000
Q94901	lark	76.7	39.911	21	26	25	412480000	490440000	503220000
Q95RB1		22.7	47.167	6	5	3	11176000	8735000	5894900
Q95RQ8	pita	32.5	78.329	14	15	12	270880000	307500000	180580000
Q95RX5		5	62.397	2	2	2	9839200	12090000	11655000
Q9VKD8		22.7	111.9	3	4	4	22698000	18303000	28598000
Q95WY3	Nop56	62.3	54.837	24	23	22	1125800000	1064800000	829180000
Q960E4		22.1	68.035	3	2	4	23263000	26898000	30795000
Q99323	zip	54.2	236.64	2	2	2	34531000	85041000	17379000
Q9GYU8	mbo	33.2	78.68	13	14	8	78991000	82895000	32954000
Q9GYV9	MED7	42.3	25.707	3	5	3	19868000	15650000	18586000
Q9U3V9	xmas-2	21.2	158.18	5	22	3	23893000	97217000	11258000
Q9U9Q1	RfC38	48	40.815	11	11	10	138740000	177470000	128560000
Q9U9Q2	Neos	32.9	41.184	3	5	8	15659000	16526000	29218000
Q9U9Q4	eIF-3p40	18.9	38.407	2	3	3	25632000	27747000	32391000
Q9V3A7	glu	14.3	159.88	8	14	2	29648000	40024000	10584000
Q9V3C0	abs	35.9	69.487	7	7	9	26479000	26751000	32214000
Q9V3D6	Cpsf100	20.6	85.417	6	8	6	28465000	45555000	24006000
Q9V3E7	Ref1	32	27.851	3	2	6	12241000	10268000	36038000
Q9V3F3	mTTF	30.2	48.281	5	8	5	46319000	70449000	48443000
Q9V3G1	RpL8	40.2	27.892	7	9	10	71661000	92788000	122330000
Q9V3H9	Nab2	27	112.97	7	12	8	61916000	96411000	100860000
Q9V3J4	Sec13	28.7	39.527	7	8	9	99873000	149130000	195750000
X2JF59	Jafrac1	48.5	21.738	5	5	6	37008000	41762000	90856000
Q9V3P3	REG	34.3	28.121	4	5	5	11951000	16376000	16228000
Q9V3U6	26-29-p	12	62.129	5	5	3	61109000	87992000	32951000
Q9V3V6	Rpt5	45.1	47.806	8	9	8	28521000	47545000	28904000
Q9V3W7	SF2	43.9	28.35	8	3	12	55113000	18157000	150430000
Q9V3Y5	BcDNA.LD23634	31.8	112.7	7	6	10	36819000	24800000	52908000
Q9V3Z3	meso18E	10.5	61.381	2	5	4	14907000	26160000	23675000
Q9V405	Rpt3	63.7	46.998	17	16	11	129640000	133240000	131680000
Q9V406	crp	37.6	67.163	9	10	11	92319000	88771000	125970000
Q9V431	Aac11	37.9	59.929	10	10	8	50416000	86966000	38420000
Q9V436	Rpn12	24.2	30.225	2	3	3	9708100	16060000	11147000
Q9V455	Kap-alpha3	21	56.989	3	5	6	25880000	50688000	66581000
Q9V460	Spt5	33.2	119.44	19	18	14	159700000	98245000	76972000
Q9V461	Mcm6	16.3	92.352	6	9	6	30898000	36300000	25345000
Q9V463	Nup154	41.5	153.89	20	38	12	255140000	675040000	70348000
Q9V466	Nup107	63.3	97.381	28	44	29	578150000	1452200000	420840000
Q9V468	CG9776	13.3	140.29	2	6	10	15527000	38454000	86573000
Q9V493	CG11076-RA	56.3	31.84	7	4	9	43292000	17960000	44187000
Q9V4C8	Hcf	25.4	160.18	19	17	13	103560000	95377000	73440000
Q9V4D4	bip2	11.1	154.5	5	6	5	22443000	23600000	17780000
Q9V4M2	wech	5.4	90.572	2	3	2	10388000	10283000	10122000
Q9V4S8	CSN7	29.1	31.067	3	3	5	12963000	16507000	14500000
Q9V597	RpL31	61.3	14.532	4	6	6	44295000	53390000	88018000
Q9V6B9	Nup54	22.8	64.396	13	12	11	131800000	153670000	80674000
Q9V7D2	Vha36-1	44.3	27.627	5	6	7	17672000	13033000	22460000
Q9V7P1	wcd	21.1	56.946	3	3	3	31057000	19028000	42494000
Q9V9M7	RpL21	59.1	18.476	10	9	14	229940000	345740000	677450000
Q9V9T4	Acf1	29.6	170.41	20	31	15	269580000	346400000	133680000
Q9V9V0	CstF-50	23.1	46.921	3	5	5	10508000	12271000	14415000
Q9V9W2	RpL6	50.2	27.697	11	11	11	159310000	173310000	328960000
Q9VAA9		50.5	52.838	9	12	6	34882000	29469000	19479000
Q9VAJ2	Bub3	24.5	37.415	3	2	2	20049000	11878000	22504000
Q9VAN7	Pglym78	41.2	28.572	6	6	5	52318000	42515000	80878000
Q9VAX8		45.6	110.65	17	28	14	145230000	223360000	58008000
Q9VAY2	Gp93	37.9	90.238	18	22	19	157690000	207700000	172140000
Q9VAY6	BCAS2	28.4	31.341	3	2	2	9432100	12144000	27215000
Q9VAY9	mRpS22	17.8	45.787	3	2	5	5605000	5568800	7132100
Q9VB08	Sce	20.5	47.255	4	6	3	17371000	22518000	15629000
Q9VBN5	RpL27	60.7	15.903	6	6	8	162370000	130900000	559680000
Q9VBP5	jigr1	48.5	38.775	11	10	11	220450000	190200000	199230000
Q9VBU8	Nup37	50.3	35.35	8	8	8	18516000	28216000	51393000
Q9VBU9	RpS27	46.4	9.364	3	2	3	105280000	107200000	97155000
Q9VBX4	CG31510-RA	14.1	129.29	4	9	4	17518000	23407000	12487000
Q9VBY6	PQBP1	30.3	27.072	2	2	3	14401000	9446900	15264000
Q9VC36	polybromo	39.6	189.69	41	60	26	482650000	863980000	225670000
Q9VC94		29.2	159.8	10	10	5	28619000	15672000	6421700
Q9VC96	BRWD3	17.7	248.66	3	12	3	20841000	34306000	18809000
Q9VCD8	SMC1	39.7	142.88	32	33	17	237270000	206650000	103450000
Q9VCH5	Nup98-96;Nup98-RA	43.8	210.14	45	53	42	447000000	867090000	441890000
Q9VCW3	Nup133	36.7	135.14	11	33	7	85861000	212550000	25875000
Q9VCY1		30.6	39.561	6	5	8	82161000	63795000	153820000
Q9VD52		29.5	65.432	7	7	4	48287000	31939000	26528000
Q9VD58		47	40.381	10	14	6	66786000	230260000	34208000
Q9VD66	fit	9.9	13.878	3	2	3	26638000	27479000	58918000
Q9VDV3	Nup58	31.5	55.527	11	12	10	293310000	281080000	230630000
Q9VDZ4		13.9	49.279	4	5	5	14742000	14510000	11361000
Q9VE85	Nup43	51.4	40.148	13	17	14	320800000	368860000	367170000
Q9VE94		26.6	43.71	5	2	5	19451000	11436000	17104000
Q9VEA5	Rpb4	74.1	16.212	5	6	7	20344000	23358000	30238000
Q9VEC1	MED17	34.7	71.556	10	14	7	57054000	75397000	32845000
Q9VEF0		15.6	50.479	5	4	3	25470000	24018000	13392000
Q9VEG6	Pxt	13.8	90.538	5	6	5	26921000	31188000	20959000
Q9VEG8	CG7477	42.8	28.413	4	6	6	21048000	15052000	15714000
Q9VEJ1	SF1	22.1	87.373	4	4	8	17187000	23681000	54154000
Q9VEP0		27.6	37.455	6	6	6	51884000	49822000	55751000
Q9VEQ2	CG17556-RA	24.5	32.744	5	3	3	26482000	18903000	21703000
Q9VEX6	bor	23.7	68.36	10	15	8	67309000	143910000	24095000
Q9VFB5	Rpb7	34.1	19.107	4	4	4	40505000	49765000	45765000
Q9VFE7	Nup93-2	58.8	90.598	28	37	17	609520000	984220000	216640000
Q9VFT4	rin	16.4	74.942	2	3	4	17142000	18454000	41611000
Q9VFV9	Droj2	34.7	45.23	5	6	10	48809000	41849000	109340000
Q9VG73	CG5641	30.3	43.657	4	5	3	8396700	12121000	11310000
Q9VG84	lig3	23.8	90.847	9	12	9	67444000	66990000	26928000
Q9VGA4	MBD-R2	26.9	130.15	18	20	11	120020000	133680000	61951000
Q9VGL0		22.4	129.86	8	10	11	163320000	149070000	197170000
Q9VGN9	RpL24-like	40.8	22.436	2	3	7	29163000	26878000	96799000
Q9VGQ1		26.5	49.924	5	4	6	23924000	11180000	19372000
Q9VGW6	Mcm5	30.2	82.257	16	18	17	156790000	259700000	176290000
Q9VH07	pont	58.1	50.242	14	16	12	143320000	137780000	127490000
Q9VHC0	RnpS1	23.3	41.848	6	6	7	369770000	256890000	304640000
Q9VHC7	rump	42.7	66.73	23	23	23	682160000	466090000	851270000
Q9VHG5	Ibf1	76	27.717	16	13	14	449950000	342700000	393720000
Q9VHG6	Ibf2	71.8	21.939	14	12	14	328310000	188810000	211990000
Q9VHH8	beag	38.2	61.389	3	2	6	13514000	9813400	47943000
Q9VHI1	hyx	48.9	61.384	19	17	19	168040000	99420000	129480000
Q9VHL2	Tcp-1eta	43.8	59.386	10	19	9	72626000	184620000	36788000
Q9VHM3	M1BP	30.6	48.093	11	11	11	299090000	315630000	186130000
Q9VHN7		45	68.031	13	13	12	174560000	163480000	174010000
Q9VHS0	CG9601-RA	38.4	58.567	13	13	9	109170000	148780000	33978000
Q9VHS8	eIF4AIII	35.1	45.644	4	3	5	21104000	8752400	21943000
Q9VI10	SmD2	66.4	13.504	8	5	7	86689000	43767000	100960000
Q9VI54		14.7	102.62	3	9	5	14580000	25011000	9033000
Q9VIE8	Acon	12.1	85.397	3	7	3	6834000	9268600	7010300
Q9VIF6	CG9253-RA	31	56.486	11	9	9	63130000	46665000	46558000
Q9VIP9	barr	25	82.761	9	10	7	21043000	21728000	11732000
Q9VIW7	CG9987	12.6	55.916	3	4	2	8892100	9593500	9420100
Q9VJ12	Acn	31.7	83.719	15	17	18	483530000	570410000	435700000
Q9VJ19	RpL30	55	12.234	2	3	6	24835000	22973000	86531000
Q9VJ74		30.8	94.545	4	6	8	24834000	21187000	32257000
Q9VJ77	CG15160-RA	25.8	90.965	8	7	13	22247000	18621000	26939000
Q9VJ86	bsf	17.9	157.26	5	12	5	33974000	45522000	35428000
Q9VJ87	ncm	10.9	151.63	6	10	7	21361000	74524000	18696000
Q9VJE4	Rpb11	59.8	13.385	2	2	2	8997000	6501800	12855000
Q9VJH2	mdy	16.6	121.52	8	8	10	52075000	55105000	46601000
X2JE06	RpL24	32.3	17.52	3	5	6	201330000	197530000	285740000
Q9VJZ7	Nnp-1	34.1	78.995	10	9	11	50856000	35997000	36505000
Q9VK18		27.9	49.873	2	4	6	22112000	9907000	27154000
Q9VK58	Pih1D1	41.9	127.6	10	23	20	45548000	66982000	78630000
Q9VK59		49.7	100.26	16	21	32	132110000	135030000	298770000
Q9VK69		50.5	57.116	14	19	13	194640000	486780000	158190000
Q9VKC1	RpL7-like	51.8	29.16	6	5	13	89512000	57620000	204060000
Q9VKD3	CG12264	37.7	51.074	9	12	8	90235000	118060000	62786000
Q9VKJ1	CG4751	5.7	149.95	3	3	2	4928500	14112000	5822200
X2J9F3	Nup160	25.7	160.27	5	21	5	44761000	190730000	29486000
Q9VKK1	Ge-1	11.2	149.25	2	11	4	7072800	25753000	10131000
X2J7U0	piwi	14.4	97.176	4	7	6	11392000	12097000	10755000
Q9VKM7	CG6089	20.7	75.68	10	14	5	137430000	195500000	27530000
Q9VKN7	ial	22.8	38.3	3	5	5	13276000	10508000	13531000
Q9VKW3	RfC3	59	37.407	8	12	8	74111000	140840000	85418000
Q9VL00	CG4968	29.8	30.372	2	4	4	16476000	19041000	18010000
Q9VL20		3.7	71.859	2	2	2	8942200	7329100	3162000
Q9VL25		17.3	78.318	3	5	3	20519000	20366000	14694000
Q9VL26		14.8	21.383	3	2	3	21331000	20327000	16940000
Q9VL70	yip2	26.9	41.61	2	3	3	9349200	23109000	20204000
Q9VL71	Srp54	39.4	58.365	7	7	8	47266000	37325000	72995000
X2J5E8	FKBP59	14.1	48.795	2	3	4	11062000	9427100	12544000
Q9VL91	zf30C	27.9	88.347	14	15	6	161890000	150480000	26830000
Q9VLA6		6.2	48.094	2	2	2	15006000	19223000	17268000
Q9VLC5	Aldh	26.2	57.018	7	9	7	26162000	32292000	28447000
Q9VLD6	borr	27.3	34.68	3	4	4	19215000	16827000	17945000
Q9VLV5	SmE	31.9	11.096	2	2	2	32342000	13357000	25594000
Q9VLX2		40.2	95.921	15	17	11	200510000	209900000	111010000
Q9VM49	Caper	24.7	66.481	2	6	4	18547000	26374000	18035000
Q9VM63	Gas41	15.9	26.015	3	3	2	6165200	4449100	5929500
Q9VM69	nop5	66.9	57.17	33	30	27	4046200000	3053900000	2438200000
Q9VM75	l(2)k09022	35	237.22	11	56	10	78827000	508380000	40518000
Q9VM95	Aatf	26.4	55.953	3	2	3	9814100	5979500	10616000
Q9VMX3		58.9	38.137	11	6	11	122620000	42451000	146670000
Q9VN21	lost	47.5	59.742	17	20	16	373550000	372530000	306980000
Q9VN25	eIF3-S10	22.4	133.88	6	19	12	38906000	69368000	52523000
Q9VN39		37.5	46.128	4	8	6	49291000	242920000	204070000
Q9VN44	Karybeta3	25.3	123.56	3	17	8	18616000	82859000	26650000
Q9VN55	atms	47.2	60.793	14	10	18	131610000	78961000	156890000
Q9VN93	CG12163	12.5	68.96	5	5	4	65936000	66361000	20639000
Q9VNB9	RpL35A	28.7	17.655	2	5	4	30621000	29416000	68083000
Q9VNE0		12.9	253.24	13	21	12	182760000	310630000	98197000
Q9VNE2	kra	20.1	49.224	6	7	6	8915400	12538000	17487000
Q9VNE9	RpL13A	39	23.647	3	6	5	15439000	134160000	65930000
Q9VNF3		15.6	26.918	2	3	2	8467800	8413900	9545900
Q9VNG2		18.8	90.525	6	6	8	28091000	22376000	38014000
Q9VNI8	Hpr1	41.8	80.759	21	24	16	215320000	291050000	138490000
Q9VNP3	Mes2	28.6	47.958	3	8	9	15606000	34633000	62478000
Q9VNV3	Ddx1	14	80.869	4	7	3	14743000	15741000	9660600
Q9VNZ3	Rpb8	59.1	17.203	5	5	6	28151000	35918000	49188000
Q9VP57	pzg	26.8	105.08	19	17	20	462610000	558140000	540790000
Q9VPC0	Pitslre	44.4	108.84	26	29	31	311120000	301420000	316840000
Q9VPH2	DNApol-alpha60	17.1	61.435	3	4	5	9221900	12774000	13471000
Q9VPL0		46.7	38.859	11	12	9	63403000	48930000	47731000
Q9VPM7	CG17078-RA	26.1	67.518	4	11	2	49322000	73164000	29352000
Q9VPT8	Clp	15.2	33.5	3	3	3	13242000	21329000	18919000
Q9VPY4	CG4887-RA	13	114.12	3	3	5	12616000	13347000	23103000
Q9VQ58	CG15356-RA	7.3	108.14	4	4	4	19209000	16242000	25765000
Q9VQK5		34	91.327	13	18	15	67046000	77799000	67772000
Q9VQK7		37.2	84.78	7	10	13	41318000	49851000	75184000
Q9VQR9	CG17593-RA	22.5	54.153	4	6	2	12868000	18665000	4621900
Q9VR53	wap	28.9	38.527	5	4	6	36861000	24832000	55753000
Q9VRI0	Hlc	35.4	62.883	5	7	6	17648000	19393000	21219000
Q9VRM6	l(3)psg2	7.4	215.36	2	6	6	11725000	18117000	27580000
Q9VRP5	scny	13.8	114.09	5	7	4	45881000	29979000	25199000
X2JGB3	Bre1	19.2	119.06	2	12	14	11145000	48791000	57199000
Q9VRX7		44.8	76.718	17	19	12	105080000	109970000	49927000
Q9VS38	MED4	42.2	28.312	5	6	6	19359000	25770000	25366000
Q9VSA3	CG12262	19.3	45.871	2	4	2	11861000	35156000	16139000
Q9VSD6	msk	16.6	119.31	3	14	5	9857600	72509000	18139000
Q9VSL4	GstO2	35.2	28.725	4	6	7	26946000	29592000	44857000
Q9VSM9	Cdc6	16.3	75.134	3	6	2	19126000	17010000	14265000
Q9VSW7		20.3	42.795	3	2	5	13893000	6139100	17763000
Q9VT19		32.6	103.88	7	4	8	13307000	9590400	17988000
Q9VT61		43.9	102.95	18	20	28	221250000	172120000	611880000
Q9VTE2	SuUR	18.9	107.62	8	15	4	47669000	70626000	22450000
Q9VTP4	RpL10Ab	50.7	24.273	3	4	6	24681000	17977000	65001000
Q9VTT2	l(3)j2D3	46.8	44.83	14	15	15	269490000	197660000	433130000
Q9VTT3	ssp	36.4	43.342	6	7	7	43367000	27506000	52984000
Q9VTU4	CG5642	16.3	63.223	5	6	7	24845000	39681000	21086000
Q9VTW1		18.6	42.028	2	4	2	5571800	11343000	7650200
Q9VTZ1	Gcn5	16.1	92.168	5	8	4	18438000	21426000	15662000
Q9VU02	SmD1	56.5	13.796	3	3	3	81040000	34310000	113510000
Q9VU15		36.4	30.271	5	3	8	29984000	17145000	79214000
Q9VU43	SRm160	12.8	107.59	6	10	8	120680000	333400000	309880000
Q9VUE5	stwl	37.3	112.87	12	16	16	185110000	147730000	200540000
Q9VUM1	Prp31	32.1	55.544	10	12	6	45062000	54729000	34003000
Q9VUR2		41	88.727	5	2	10	27140000	9676100	41880000
Q9VUV9	l(3)72Ab	37.7	244.51	14	31	11	59188000	160010000	36299000
Q9VUZ0	SsRbeta	25.3	21.206	2	2	2	54545000	35683000	23224000
Q9VV52	RAF2	38.6	125.49	19	31	21	295000000	384730000	201050000
Q9VV75	UQCR-C2	68.6	45.415	12	15	12	100320000	156330000	103840000
Q9VVG9		18.2	65.173	3	2	2	18807000	13600000	15257000
Q9VVI0	U4-U6-60K	15	61.563	5	3	2	22044000	29815000	21137000
Q9VVI1		29.5	48.415	4	4	12	34775000	21613000	173980000
Q9VVU2	RpL26	58.4	17.281	8	9	13	65079000	94360000	162490000
Q9VVU6		28.9	105.23	9	13	11	63063000	72856000	55819000
Q9VW10		23.8	76.357	3	5	2	12466000	12185000	7210100
Q9VW54	Rpn1	21.8	102.28	10	16	11	41487000	103690000	26241000
Q9VWB8	Nup205	29.4	232.73	7	37	3	33009000	360910000	24325000
X2JG50	CG14215	19.8	235.18	8	18	4	26961000	172010000	13068000
Q9VWH4	l(1)G0156	64.7	40.844	21	27	18	551460000	951010000	274150000
Q9VWI2	Nat1	9.4	103.09	4	6	3	21883000	32144000	20331000
Q9VWK5	Ulp1	24.7	172.26	9	27	9	31457000	235190000	43891000
Q9VWN4		22.7	128.97	4	15	6	16936000	54165000	25847000
Q9VWP5		10.2	259.46	4	7	2	12100000	17655000	15479000
Q9VWQ3	CG18259-RA	56.5	53.015	17	14	20	248090000	174430000	360370000
Q9VWS2		39.6	35.099	7	9	8	100930000	66287000	94364000
Q9VX15		38	39.554	10	10	9	99812000	95679000	78736000
X2JFW6		29.9	37.254	2	3	3	11334000	6144700	11440000
Q9VXE9	SMC3	48.2	140.03	43	40	18	319830000	259620000	110750000
Q9VXK5		29.1	93.346	11	17	21	70769000	138870000	138010000
Q9VXQ5	Tcp-1zeta	77.5	58.246	31	35	27	765250000	1221200000	421660000
Q9VXQ6		9.3	87.702	6	5	2	17922000	16289000	9033200
Q9VXR5		22.3	69.501	8	11	8	109350000	128390000	48865000
Q9VXY7	Lsd-2	23.6	38.229	3	5	3	17488000	13586000	17990000
Q9VY91	Pdcd4	7.7	56.354	2	3	3	9206300	15386000	9810100
Q9VYG2	Bap60	51.1	58.17	26	25	27	404710000	330780000	318450000
Q9VYI2	Brms1	31.3	29.56	2	2	3	28773000	17029000	19903000
Q9VYQ9	Tango4	42.1	52.696	7	7	6	74716000	54069000	47433000
Q9VYY7	HP5	37.9	92.696	15	15	12	40799000	70712000	44645000
X2JEU3	CG1737-RA	43.5	100.09	20	20	19	182030000	238960000	210660000
Q9VZE4		26.4	52.452	3	3	5	29663000	22796000	43394000
Q9VZJ3	Rcd5	17	63.537	4	6	3	28526000	29746000	19994000
Q9VZV5	CG32486	10.2	45.395	2	3	5	7682300	12833000	15568000
Q9VZY0	Non2	25.4	27.493	2	3	3	26224000	30106000	55117000
Q9W039		44.3	41.974	6	4	9	34727000	34587000	42178000
Q9W0A8	RpL23A	39.7	29.463	12	10	14	230970000	288620000	765620000
Q9W0D6	CG7879-RB	13.6	109.56	5	8	4	23070000	21899000	14259000
Q9W0P3	MED30	15.7	35.301	4	3	4	19734000	16808000	20296000
Q9W0R0	Cdc5	47.8	93.084	16	9	12	113020000	87626000	65546000
Q9W0S6	mRpL17	40.9	20.865	4	3	4	18064000	13733000	38434000
Q9W0S7	Tudor-SN	35.2	103.1	13	18	15	56981000	108570000	94280000
Q9W102	Orc4	28.8	51.935	6	6	6	15820000	17015000	11412000
Q9W140		39.5	50.47	7	4	6	20443000	13696000	22613000
Q9W1A9	enok	10.6	254.68	9	18	4	28746000	93923000	12341000
Q9W1B9	RpL12	40	17.673	4	4	5	88987000	61862000	96326000
Q9W1C8		24.5	41.522	4	8	3	48760000	65671000	19864000
Q9W1F4	thoc5	17.9	70.888	6	6	6	54555000	80789000	40404000
Q9W1G7	Nap1	41.9	42.767	5	9	17	48511000	82184000	353270000
Q9W1H8	Thiolase	46.7	50.641	16	17	16	248110000	306000000	160940000
Q9W1I6	ytr	34.5	21.544	2	2	3	14098000	5589800	13474000
Q9W1V3	Fib	66.6	34.636	19	19	20	2385500000	1493500000	2838100000
Q9W1X4	Nup214	8.8	175.17	6	7	6	42463000	44308000	41995000
Q9W229	RpS24	32.8	15.048	4	5	4	252110000	374590000	498640000
Q9W254	qkr58E-2	23.6	44.144	4	3	3	13151000	10482000	14954000
Q9W255	qkr58E-1	64.1	45.384	15	11	19	170210000	89277000	209820000
Q9W2D9	CG10306	47.7	25.665	3	7	5	14552000	32375000	12363000
Q9W2E7	Rae1	30.6	38.617	5	7	4	35211000	85667000	28495000
Q9W2G5	TAF1C-like	10.1	95.42	5	6	4	22805000	32977000	18422000
Q9W2I4	Sgf29	44.3	32.115	3	5	4	13669000	7078900	17222000
Q9W2K8	Hmg-2	30.1	41.693	4	2	4	25025000	7440700	25493000
Q9W2N6		34.6	108.45	9	9	14	40797000	53506000	50808000
Q9W2V7	Psf3	25.9	24.791	3	4	4	8832900	7625800	8790500
Q9W351	CG16892-RA	41.6	52.278	9	13	3	68600000	107980000	28141000
Q9W363	mxc	14.6	197.49	8	17	6	61485000	204280000	43478000
Q9W384	dalao	39.3	78.671	7	7	7	89749000	40933000	78609000
Q9W392		61.3	58.063	17	25	16	249430000	347030000	177370000
Q9W397		22.6	70.103	6	4	7	14474000	21041000	13995000
Q9W3C1	l(1)G0020	26.5	112.87	3	9	2	13905000	25725000	8321300
Q9W3D1	Caf1-180	14	133.49	6	7	5	32960000	39848000	24023000
Q9W3M7		26.3	100.42	11	10	13	64153000	72731000	70106000
Q9W3N9		40.5	43.47	6	9	7	32200000	66789000	25513000
Q9W3R9	CG1677-RA	24.1	109.05	7	8	11	54632000	46648000	104590000
X2JIQ5	RpL17	22.6	21.593	4	4	4	182390000	244970000	233720000
Q9W3X8		9.8	49.833	2	2	3	1029600	1217500	3409000
Q9W410		28	98.335	11	10	9	65315000	65019000	47052000
Q9W414	Rpt4	39	44.911	6	11	5	35415000	88192000	29379000
Q9W4R1	CG2875-RB	29.6	56.811	3	13	6	12291000	26384000	10831000
Q9W526	EG:67A9.2	26.4	62.323	4	8	5	24594000	50864000	21804000
Q9W542	mip130	17.8	110.43	4	9	6	29106000	76341000	42066000
Q9W550	CG14805-RA	23.7	55.948	3	3	4	12796000	8432400	11374000
R9Q794	RpL5	34.1	34.036	7	7	13	83231000	65061000	289760000
Q9XYU0	Mcm7	36.2	81.283	9	17	10	112500000	240400000	94767000
X2JAI4	Mcm3	33.1	90.789	8	12	15	38015000	61598000	82905000
Q9XYZ4	mre11	22.9	69.284	6	5	7	27245000	20649000	42943000
Q9XYZ5	pic	15.5	126.04	6	9	2	17565000	29806000	10760000
Q9XZ06	Nup93-1	51	93.851	26	34	19	438060000	825590000	186610000
Q9XZ19		39.3	36.1	5	8	6	41343000	32118000	31593000
Q9XZ29	Klp3A	13.9	135.81	3	5	3	12749000	11619000	7928700
Q9XZ34	Rif1	25	156.82	6	25	5	15673000	116780000	13923000
Q9XZ61	Uch-L5	33	37.672	6	7	7	21690000	23012000	22108000
Q9XZU1	Cas	21.4	110.17	3	13	2	8606100	80914000	5304100
Q9Y091	fl(2)d	27.4	59.268	6	4	6	61246000	40266000	66075000
Q9Y145	BcDNA.GH04978	23.6	104.04	6	10	7	31988000	37879000	40441000
Q9Y149	MED15	14.3	80.525	2	5	2	15954000	18168000	11220000
Q9Y162	Vps4	29.4	49.595	6	8	3	20313000	42105000	11954000
Q9Y1B2	Orc6	12.8	29.239	3	2	3	16103000	11245000	15698000
X2JB48	sesB	76.6	32.909	23	29	15	970080000	1495400000	284850000
X2JC80	sta	57.4	30.228	7	11	9	125970000	146260000	179310000

## Sheet: CoreRenFactor_volcano
Drosophila embryo Nuclear Matrix renaturation
Comparison of renaturation fraction with DNseI digestion fraction								Comparison of renaturation fraction with salt extraction fraction
name	ID	Db_vs_Ren_p.adj	Db_vs_Ren_ratio					name	ID	Sf_vs_Ren_p.adj	Sf_vs_Ren_ratio			Excluding Db/Sf enriched proteins (overlap between Col B and Col J)
Q8MZI3	Q8MZI3	3.36e-16	-29.8					RpS8	A0A0B4K6N1	7.38e-16	-29.2			A0A0B4K6N1		core renaturation factors
RpL4	P09180	3.36e-16	-29.7					Eno	E1JHR5	7.38e-16	-29			E1JHR5
RpS8	A0A0B4K6N1	3.36e-16	-29.2					RpL18A	P41093	7.38e-16	-28.9			P41093
RpL22	P50887	3.36e-16	-29.1					l(1)G0156	Q9VWH4	7.38e-16	-28.9			Q9VWH4
Eno	E1JHR5	3.36e-16	-29					lark	Q94901	7.38e-16	-28.8			Q94901
RpS3A	P55830	3.36e-16	-29					RpS14b	X2JCX8	7.38e-16	-28.7			X2JCX8
RpL18A	P41093	3.36e-16	-28.9					RpS9	C6SUW3	7.38e-16	-28.7			C6SUW3
l(1)G0156	Q9VWH4	3.36e-16	-28.9					Ibf1	Q9VHG5	7.38e-16	-28.5			Q9VHG5
lark	Q94901	3.36e-16	-28.8					RpL21	Q9V9M7	7.38e-16	-28.5			Q9V9M7
Acn	Q9VJ12	3.36e-16	-28.8					EF2	P13060	7.38e-16	-28.3			P13060
RpS14b	X2JCX8	3.36e-16	-28.7					lost	Q9VN21	7.38e-16	-28.3			Q9VN21
RpS9	C6SUW3	3.36e-16	-28.7					Bap60	Q9VYG2	7.38e-16	-28.3			Q9VYG2
Ibf1	Q9VHG5	3.36e-16	-28.5					RpS18	P41094	7.38e-16	-28			P41094
RpL21	Q9V9M7	3.36e-16	-28.5					ttk	A0A0B4JD39	7.38e-16	-28			A0A0B4JD39
Nup43	Q9VE85	3.36e-16	-28.4					Mi-2	M9PIA6	7.38e-16	-28			M9PIA6
RpL23A	Q9W0A8	3.36e-16	-28.4					T-cp1	A4V391	7.38e-16	-28			A4V391
EF2	P13060	3.36e-16	-28.3					CG7065	Q7YZA2	7.38e-16	-27.9			Q7YZA2
lost	Q9VN21	3.36e-16	-28.3					RpS16	A0A0B4LG52	7.38e-16	-27.9			A0A0B4LG52
RpS4	X2JGM9	3.36e-16	-28.3					prod	Q7JNE1	7.38e-16	-27.9			Q7JNE1
Bap60	Q9VYG2	3.36e-16	-28.3					Q9W392	Q9W392	7.38e-16	-27.9			Q9W392
pAbp	P21187	3.36e-16	-28.2					CG18259-RA	Q9VWQ3	7.38e-16	-27.9			Q9VWQ3
RpL14	P55841	3.36e-16	-28.1					M1BP	Q9VHM3	7.38e-16	-27.9			Q9VHM3
RpS18	P41094	3.36e-16	-28					RpS13	X2J950	7.38e-16	-27.8			X2J950
RpL13	M9PFF0	3.36e-16	-28					RpL23	P48159	7.38e-16	-27.8			P48159
ttk	A0A0B4JD39	3.36e-16	-28					Bap170	A1Z6M0	7.38e-16	-27.7			A1Z6M0
Mi-2	M9PIA6	3.36e-16	-28					Nup154	Q9V463	7.38e-16	-27.7			Q9V463
T-cp1	A4V391	3.36e-16	-28					Thiolase	Q9W1H8	7.38e-16	-27.7			P17704
CG7065	Q7YZA2	3.36e-16	-27.9					RpS17	P17704	7.38e-16	-27.6			Q9VBP5
RpS16	A0A0B4LG52	3.36e-16	-27.9					jigr1	Q9VBP5	7.38e-16	-27.6			X2JEU3
prod	Q7JNE1	3.36e-16	-27.9					CG1737-RA	X2JEU3	7.38e-16	-27.6			P20193
Q9W392	Q9W392	3.36e-16	-27.9					Su(var)3-7	P20193	7.38e-16	-27.5			A0A0B4KF46
CG18259-RA	Q9VWQ3	3.36e-16	-27.9					Uba1	A0A0B4KF46	7.38e-16	-27.4			Q9VUE5
M1BP	Q9VHM3	3.36e-16	-27.9					stwl	Q9VUE5	7.38e-16	-27.4			P55828
RpS13	X2J950	3.36e-16	-27.8					RpS20	P55828	7.38e-16	-27.4			Q9VAY2
RpL23	P48159	3.36e-16	-27.8					Gp93	Q9VAY2	7.38e-16	-27.4			Q9VGL0
Bap170	A1Z6M0	3.36e-16	-27.7					Q9VGL0	Q9VGL0	7.38e-16	-27.3			A0A0B4LFD9
Nup154	Q9V463	3.36e-16	-27.7					RpS23	A0A0B4LFD9	7.38e-16	-27.3			Q9VH84
RpS17	P17704	3.36e-16	-27.6					Pnn	Q9VH84	7.38e-16	-27.3			Q9VLX2
jigr1	Q9VBP5	3.36e-16	-27.6					Q9VLX2	Q9VLX2	7.38e-16	-27.3			X2JC80
CG1737-RA	X2JEU3	3.36e-16	-27.6					l(3)neo38-RA	E0R905	7.38e-16	-27.3			E1JGK7
RpL6	Q9V9W2	3.36e-16	-27.6					sta	X2JC80	7.38e-16	-27.1			E1JGN7
Prp19	Q7KLW9	3.36e-16	-27.6					lolal	E1JGK7	7.38e-16	-27.1			M9PC85
pUf68	Q8T6B9	3.36e-16	-27.5					bl	E1JGN7	7.38e-16	-27			Q9V405
Su(var)3-7	P20193	3.36e-16	-27.5					x16	M9PC85	7.38e-16	-26.9			C9QP42
RpS6	P29327	3.36e-16	-27.5					Rpt3	Q9V405	7.38e-16	-26.9			Q9VN55
Bin1	A0A126GUU7	3.36e-16	-27.5					msps	A0A0B4K664	7.38e-16	-26.9			Q9VM75
Uba1	A0A0B4KF46	3.36e-16	-27.4					eIF-4a	C9QP42	7.38e-16	-26.8			M9PCE0
stwl	Q9VUE5	3.36e-16	-27.4					atms	Q9VN55	7.38e-16	-26.8			Q9W1G7
RpS20	P55828	3.36e-16	-27.4					l(2)k09022	Q9VM75	7.38e-16	-26.8			Q9V406
Gp93	Q9VAY2	3.36e-16	-27.4					Pgk	M9PCE0	7.38e-16	-26.7			Q9VBU9
Q9VGL0	Q9VGL0	3.36e-16	-27.3					Nap1	Q9W1G7	7.38e-16	-26.7			Q0E9B6
RpS23	A0A0B4LFD9	3.36e-16	-27.3					crp	Q9V406	7.38e-16	-26.6			A0A0B4JCW4
Q9VK59	Q9VK59	3.36e-16	-27.3					RpS27	Q9VBU9	7.38e-16	-26.6			P36241
Pnn	Q9VH84	3.36e-16	-27.3					RpS11	Q0E9B6	7.38e-16	-26.6			Q7KUA4
Q9VLX2	Q9VLX2	3.36e-16	-27.3					skap	A0A0B4JCW4	7.38e-16	-26.6			Q9VGA4
sta	X2JC80	3.36e-16	-27.1					RpL19	P36241	7.38e-16	-26.6			Q24572
lolal	E1JGK7	3.36e-16	-27.1					Uba2	Q7KUA4	7.38e-16	-26.5			Q9V4C8
bl	E1JGN7	3.36e-16	-27					MBD-R2	Q9VGA4	7.38e-16	-26.5			B7Z002
pont	Q9VH07	3.36e-16	-27					Caf1	Q24572	7.38e-16	-26.5			Q9VWS2
Q9VN39	Q9VN39	0.00293	-27					Hcf	Q9V4C8	7.38e-16	-26.4			M9NEV0
RpS26	M9PG47	0.00737	-27					kis	B7Z002	7.38e-16	-26.3			Q9V3H9
x16	M9PC85	3.36e-16	-26.9					Q9VWS2	Q9VWS2	7.38e-16	-26.3			A0A0B4LGZ5
Prp8	A1Z8U0	3.36e-16	-26.9					lid	M9NEV0	7.38e-16	-26.3			E2QD65
Rpt3	Q9V405	3.36e-16	-26.9					Nab2	Q9V3H9	7.38e-16	-26.3			Q9XYM5
eIF-4a	C9QP42	3.36e-16	-26.8					RpL11	A0A0B4LGZ5	7.38e-16	-26.2			Q86B87
atms	Q9VN55	3.36e-16	-26.8					RpS19a	E2QD65	7.38e-16	-26.2			A8JV18
l(2)k09022	Q9VM75	3.36e-16	-26.8					Su(var)2-10	Q9XYM5	7.38e-16	-26.1			Q7K3D8
Pgk	M9PCE0	3.36e-16	-26.7					mod(mdg4)	Q86B87	7.38e-16	-26.1			Q9VK58
Nap1	Q9W1G7	3.36e-16	-26.7					Nup153	A8JV18	7.38e-16	-26			A0A0B4LF93
crp	Q9V406	3.36e-16	-26.6					DMAP1	Q7K3D8	7.38e-16	-26			X2J9F3
RpS27	Q9VBU9	3.36e-16	-26.6					Pih1D1	Q9VK58	7.38e-16	-25.9			Q9VWB8
RpS11	Q0E9B6	3.36e-16	-26.6					Sin3A	A0A0B4LF93	7.38e-16	-25.9			Q9W410
skap	A0A0B4JCW4	3.36e-16	-26.6					Nup160	X2J9F3	7.38e-16	-25.9			Q9GYU8
RpL19	P36241	3.36e-16	-26.6					Nup205	Q9VWB8	7.38e-16	-25.9			Q9V597
RpL7-like	Q9VKC1	3.36e-16	-26.6					Q9W410	Q9W410	7.38e-16	-25.8			M9PJN8
Uba2	Q7KUA4	3.36e-16	-26.5					mbo	Q9GYU8	7.38e-16	-25.8			M9PFS7
MBD-R2	Q9VGA4	3.36e-16	-26.5					RpL31	Q9V597	7.38e-16	-25.8			Q9V431
Caf1	Q24572	3.36e-16	-26.5					Gapdh2	M9PJN8	7.38e-16	-25.8			Q9Y091
RpL26	Q9VVU2	0.00692	-26.5					Sfmbt	M9PFS7	7.38e-16	-25.7			Q9VAN7
RpL8	Q9V3G1	3.36e-16	-26.4					Aac11	Q9V431	7.38e-16	-25.7			Q960V1
Hcf	Q9V4C8	3.36e-16	-26.4					fl(2)d	Q9Y091	7.38e-16	-25.7			Q9VJH2
Q9VCY1	Q9VCY1	3.36e-16	-26.4					Pglym78	Q9VAN7	7.38e-16	-25.7			Q9VEC1
GNBP-like3	A1ZBU5	0.00937	-26.4					simj	Q960V1	7.38e-16	-25.7			A0A0B4KHB1
kis	B7Z002	3.36e-16	-26.3					mdy	Q9VJH2	7.38e-16	-25.6			Q7PLS8
Q9VWS2	Q9VWS2	3.36e-16	-26.3					MED17	Q9VEC1	7.38e-16	-25.6			X2JF59
lid	M9NEV0	3.36e-16	-26.3					osa	A0A0B4KHB1	7.38e-16	-25.6			Q9VYY7
Nab2	Q9V3H9	3.36e-16	-26.3					IntS3	Q7PLS8	7.38e-16	-25.6			P48588
Cdc5	Q9W0R0	3.36e-16	-26.3					Jafrac1	X2JF59	7.38e-16	-25.6			Q7KK96
RpL11	A0A0B4LGZ5	3.36e-16	-26.2					HP5	Q9VYY7	7.38e-16	-25.6			Q24174
RpS19a	E2QD65	3.36e-16	-26.2					RpS25	P48588	7.38e-16	-25.6			Q8MLW2
rept	M9PFN1	3.36e-16	-26.2					SMC2	Q7KK96	7.38e-16	-25.5			P07664
Su(var)2-10	Q9XYM5	3.36e-16	-26.1					ab	Q24174	7.38e-16	-25.5			M9PFW8
mod(mdg4)	Q86B87	3.36e-16	-26.1					dom	Q8MLW2	7.38e-16	-25.4			P23128
SmD2	Q9VI10	0.00642	-26.1					Sry-delta	P07664	7.38e-16	-25.3			E1JIM9
Nup153	A8JV18	3.36e-16	-26					M9PFW8	M9PFW8	7.38e-16	-25.3			Q9VTT3
sle	Q8INM3	3.36e-16	-26					me31B	P23128	7.38e-16	-25.3			P54358
DMAP1	Q7K3D8	3.36e-16	-26					Fs(2)Ket	M9NDC3	7.38e-16	-25.3			Q9V475
SmD1	Q9VU02	0.00796	-26					abd-A	E1JIM9	7.38e-16	-25.2			E1JIM1
Pih1D1	Q9VK58	3.36e-16	-25.9					ssp	Q9VTT3	7.38e-16	-25.2			Q9W039
Sin3A	A0A0B4LF93	3.36e-16	-25.9					DNApol-delta	P54358	7.38e-16	-25.2			Q9VA83
Nup160	X2J9F3	3.36e-16	-25.9					Cul3	Q9V475	7.38e-16	-25.1			R9PY73
Nup205	Q9VWB8	3.36e-16	-25.9					nsl1	E1JIM1	7.38e-16	-25.1			E1JIT0
Q9W410	Q9W410	3.36e-16	-25.8					Q9W039	Q9W039	7.38e-16	-25.1			P48591
mbo	Q9GYU8	3.36e-16	-25.8					Fer2LCH	Q9VA83	7.38e-16	-25.1			Q9VD66
RpL31	Q9V597	3.36e-16	-25.8					R9PY73	R9PY73	7.38e-16	-25			Q9VN44
Gapdh2	M9PJN8	3.36e-16	-25.8					how	E1JIT0	7.38e-16	-25			Q5LJZ2
CG13096-RA	H0RNN8	3.36e-16	-25.8					RnrL	P48591	7.38e-16	-25			E2QCF1
Sfmbt	M9PFS7	3.36e-16	-25.7					fit	Q9VD66	7.38e-16	-25			A0A0B4KF23
noi	O46106	3.36e-16	-25.7					Karybeta3	Q9VN44	7.38e-16	-25			X2JGB3
Aac11	Q9V431	3.36e-16	-25.7					Set1	Q5LJZ2	7.38e-16	-25			Q9W1A9
fl(2)d	Q9Y091	3.36e-16	-25.7					ATPCL	E2QCF1	7.38e-16	-24.9			O97454
Pglym78	Q9VAN7	3.36e-16	-25.7					Nipped-B	A0A0B4KF23	7.38e-16	-24.9			Q9U3V9
Tango4	Q9VYQ9	3.36e-16	-25.7					Bre1	X2JGB3	7.38e-16	-24.9			Q9U9Q4
simj	Q960V1	3.36e-16	-25.7					enok	Q9W1A9	7.38e-16	-24.9			Q9VTU4
mdy	Q9VJH2	3.36e-16	-25.6					l(1)10Bb	O97454	7.38e-16	-24.8			Q9VMX2
MED17	Q9VEC1	3.36e-16	-25.6					xmas-2	Q9U3V9	7.38e-16	-24.8			A0A0B4KEH0
osa	A0A0B4KHB1	3.36e-16	-25.6					eIF-3p40	Q9U9Q4	7.38e-16	-24.7			Q9VNG2
IntS3	Q7PLS8	3.36e-16	-25.6					CG5642	Q9VTU4	7.38e-16	-24.7			Q8MSU4
Jafrac1	X2JF59	3.36e-16	-25.6					l(2)05714	Q9VMX2	7.38e-16	-24.7			A4UZZ4
HP5	Q9VYY7	3.36e-16	-25.6					14-3-3zeta	A0A0B4KEH0	7.38e-16	-24.7			Q9VEG6
Q9VQK7	Q9VQK7	3.36e-16	-25.6					Q9VNG2	Q9VNG2	7.38e-16	-24.7			Q7KND8
RpS25	P48588	3.36e-16	-25.6					Sym	Q8MSU4	7.38e-16	-24.7			P41375
SF2	Q9V3W7	3.36e-16	-25.6					GlyP	A4UZZ4	7.38e-16	-24.6			Q5BI50
Ssrp	Q05344	3.36e-16	-25.6					Pxt	Q9VEG6	7.38e-16	-24.6			Q960E4
SMC2	Q7KK96	3.36e-16	-25.5					Mad1	Q7KND8	7.38e-16	-24.6			X2JE34
ab	Q24174	3.36e-16	-25.5					eIF-2beta	P41375	7.38e-16	-24.6			Q9VWI2
dom	Q8MLW2	3.36e-16	-25.4					Cul4	Q5BI50	7.38e-16	-24.6			Q0E8J0
Sry-delta	P07664	3.36e-16	-25.3					Q960E4	Q960E4	7.38e-16	-24.6			E1JJ72
M9PFW8	M9PFW8	3.36e-16	-25.3					Rbp2	X2JE34	7.38e-16	-24.6			Q9VFT4
me31B	P23128	3.36e-16	-25.3					Nat1	Q9VWI2	7.38e-16	-24.5			P45594
fand	A1Z9G2	3.36e-16	-25.3					MEP-1	Q0E8J0	7.38e-16	-24.5			Q8T052
coil	A0A0B4LEV8	0.00957	-25.3					Taf1	E1JJ72	7.38e-16	-24.5			Q9VEQ2
abd-A	E1JIM9	3.36e-16	-25.2					rin	Q9VFT4	7.38e-16	-24.5			Q9V3A7
ssp	Q9VTT3	3.36e-16	-25.2					tsr	P45594	7.38e-16	-24.5			Q9V4D4
DNApol-delta	P54358	3.36e-16	-25.2					Trf2	Q8T052	7.38e-16	-24.4			Q8SWW4
CkIIalpha	A4V2B8	0.00768	-25.2					CG17556-RA	Q9VEQ2	7.38e-16	-24.4			Q7JVP4
Cul3	Q9V475	3.36e-16	-25.1					glu	Q9V3A7	7.38e-16	-24.4			Q7JXF5
nsl1	E1JIM1	3.36e-16	-25.1					bip2	Q9V4D4	7.38e-16	-24.3			A4V0N4
Q9W039	Q9W039	3.36e-16	-25.1					Q8SWW4	Q8SWW4	7.38e-16	-24.3			O77410
Fer2LCH	Q9VA83	3.36e-16	-25.1					Br140	Q7JVP4	7.38e-16	-24.3			Q9VQ58
wds	M9NDM4	0.0095	-25.1					Nup62	Q7JXF5	7.38e-16	-24.3			Q9VTZ1
R9PY73	R9PY73	3.36e-16	-25					Vha68-2	A4V0N4	7.38e-16	-24.2			M9MS35
how	E1JIT0	3.36e-16	-25					eIF3-S6	O77410	7.38e-16	-24.2			A0A0B4K7U3
RnrL	P48591	3.36e-16	-25					CG15356-RA	Q9VQ58	7.38e-16	-24.2			O18404
fit	Q9VD66	3.36e-16	-25					Gcn5	Q9VTZ1	7.38e-16	-24.1			D0Z760
Karybeta3	Q9VN44	3.36e-16	-25					Cfp1	M9MS35	7.38e-16	-24.1			A0A0S0WNN6
Set1	Q5LJZ2	3.36e-16	-25					Kdm4A	A0A0B4K7U3	7.38e-16	-24.1			Q9VLA6
ATPCL	E2QCF1	3.36e-16	-24.9					scu	O18404	7.38e-16	-24.1			Q9VPT8
Nipped-B	A0A0B4KF23	3.36e-16	-24.9					Psc-RA	D0Z760	7.38e-16	-24.1			A1Z9I5
Bre1	X2JGB3	3.36e-16	-24.9					emb	A0A0S0WNN6	7.38e-16	-24.1			Q9VSM9
enok	Q9W1A9	3.36e-16	-24.9					Q9VLA6	Q9VLA6	7.38e-16	-24			Q9VBX4
l(1)10Bb	O97454	3.36e-16	-24.8					Clp	Q9VPT8	7.38e-16	-24			A0A0B4KFN0
xmas-2	Q9U3V9	3.36e-16	-24.8					tum	A1Z9I5	7.38e-16	-24			A0A0B4K7L0
Atu	Q94546	0.00746	-24.8					Cdc6	Q9VSM9	7.38e-16	-24			Q9W2K8
CG4038	Q7KVQ0	0.00944	-24.8					CG31510-RA	Q9VBX4	7.38e-16	-24			A1Z8S6
eIF-3p40	Q9U9Q4	3.36e-16	-24.7					Taf12	A0A0B4KFN0	7.38e-16	-24			Q9VPY4
CG5642	Q9VTU4	3.36e-16	-24.7					rad50	A0A0B4K7L0	7.38e-16	-24			B7Z0N0
l(2)05714	Q9VMX2	3.36e-16	-24.7					Hmg-2	Q9W2K8	7.38e-16	-24			X2JFG0
14-3-3zeta	A0A0B4KEH0	3.36e-16	-24.7					pds5	A1Z8S6	7.38e-16	-24			Q9VI54
Q9VNG2	Q9VNG2	3.36e-16	-24.7					CG4887-RA	Q9VPY4	7.38e-16	-23.9			Q7KSE0
Sym	Q8MSU4	3.36e-16	-24.7					B7Z0N0	B7Z0N0	7.38e-16	-23.9			O61361
GlyP	A4UZZ4	3.36e-16	-24.6					r	X2JFG0	7.38e-16	-23.9			Q9Y1B2
Pxt	Q9VEG6	3.36e-16	-24.6					Q9VI54	Q9VI54	7.38e-16	-23.8			Q4V6X9
Mad1	Q7KND8	3.36e-16	-24.6					Q7KSE0	Q7KSE0	7.38e-16	-23.7			C7LAG1
eIF-2beta	P41375	3.36e-16	-24.6					crol	O61361	7.38e-16	-23.7			A0A0B4JDC3
Cul4	Q5BI50	3.36e-16	-24.6					Orc6	Q9Y1B2	7.38e-16	-23.7			Q9VKK1
Q960E4	Q960E4	3.36e-16	-24.6					fax	Q59E30	7.38e-16	-23.7			Q9W2I4
Rbp2	X2JE34	3.36e-16	-24.6					Q4V6X9	Q4V6X9	7.38e-16	-23.6			Q95RX5
Nat1	Q9VWI2	3.36e-16	-24.5					CoRest	C7LAG1	7.38e-16	-23.6			Q9VPH2
U4-U6-60K	Q9VVI0	3.36e-16	-24.5					CG6621	A0A0B4JDC3	7.38e-16	-23.5			M9PFU7
MEP-1	Q0E8J0	3.36e-16	-24.5					Ge-1	Q9VKK1	7.38e-16	-23.5			Q9VZV5
Taf1	E1JJ72	3.36e-16	-24.5					Sgf29	Q9W2I4	7.38e-16	-23.5			Q9VP12
rin	Q9VFT4	3.36e-16	-24.5					Q95RX5	Q95RX5	7.38e-16	-23.4			X2JG40
tsr	P45594	3.36e-16	-24.5					DNApol-alpha60	Q9VPH2	7.38e-16	-23.4			Q9V9X0
Trf2	Q8T052	3.36e-16	-24.4					MED10	M9PFU7	7.38e-16	-23.4			Q9V4M2
CG17556-RA	Q9VEQ2	3.36e-16	-24.4					CG32486	Q9VZV5	7.38e-16	-23.4			M9PFB5
glu	Q9V3A7	3.36e-16	-24.4					SMC5	Q9VP12	7.38e-16	-23.4			P52029
Klp61F	P46863	0.00918	-24.4					Grip84	X2JG40	7.38e-16	-23.4			M9NG50
mrj	Q7JUZ6	0.00924	-24.4					nyo	Q9V9X0	7.38e-16	-23.4			Q9W1I6
MED4	Q9VS38	0.00984	-24.4					wech	Q9V4M2	7.38e-16	-23.3			Q9N6D7
bip2	Q9V4D4	3.36e-16	-24.3					alien	M9PFB5	7.38e-16	-23.3			Q9VNF3
Q8SWW4	Q8SWW4	3.36e-16	-24.3					Pgi	P52029	7.38e-16	-23.2			Q9VTW1
Br140	Q7JVP4	3.36e-16	-24.3					Moe	M9NG50	7.38e-16	-23.2			M9PCX8
Nup62	Q7JXF5	3.36e-16	-24.3					ytr	Q9W1I6	7.38e-16	-23.2			Q9VIE8
La	P40796	0.00678	-24.3					hrg	Q9N6D7	7.38e-16	-23.1			X2JDI1
Brms1	Q9VYI2	0.00883	-24.3					Q9VNF3	Q9VNF3	7.38e-16	-23			Q9VKJ1
mRpL17	Q9W0S6	0.00895	-24.3					Q9VTW1	Q9VTW1	7.38e-16	-22.9			M9PG50
Vha68-2	A4V0N4	3.36e-16	-24.2					Btk29A	M9PCX8	7.38e-16	-22.9			Q9VWZ1
eIF3-S6	O77410	3.36e-16	-24.2					Acon	Q9VIE8	7.38e-16	-22.8			Q9VTT4
CG15356-RA	Q9VQ58	3.36e-16	-24.2					mts	X2JDI1	7.38e-16	-22.8			P83949
Q9VL26	Q9VL26	0.00951	-24.2					CG4751	Q9VKJ1	7.38e-16	-22.8			L0MLQ9
Gcn5	Q9VTZ1	3.36e-16	-24.1					Cdk12	M9PG50	7.38e-16	-22.8			Q9VAY9
Cfp1	M9MS35	3.36e-16	-24.1					dik	Q9VWZ1	7.38e-16	-22.8			Q9VL20
Kdm4A	A0A0B4K7U3	3.36e-16	-24.1					Q9VTT4	Q9VTT4	7.38e-16	-22.7			A0A0B4LFQ2
scu	O18404	3.36e-16	-24.1					Ubx	P83949	7.38e-16	-22.7			Q9V8V8
Psc-RA	D0Z760	3.36e-16	-24.1					4E-T	L0MLQ9	7.38e-16	-22.6			M9PEY6
emb	A0A0S0WNN6	3.36e-16	-24.1					mRpS22	Q9VAY9	7.38e-16	-22.5			Q8SZ38
beag	Q9VHH8	3.36e-16	-24.1					Q9VL20	Q9VL20	7.38e-16	-22.5			B7YZZ9
Q9W140	Q9W140	0.0067	-24.1					Incenp	A0A0B4LFQ2	7.38e-16	-22.5
CG18004-RB	A1Z8D4	0.00849	-24.1					par-1	Q9V8V8	7.38e-16	-22.3
Q9VLA6	Q9VLA6	3.36e-16	-24					Rat1	M9PEY6	7.38e-16	-22
Clp	Q9VPT8	3.36e-16	-24					Q8SZ38	Q8SZ38	7.38e-16	-21.7
tum	A1Z9I5	3.36e-16	-24					CG11563-RA	Q9V9U9	7.38e-16	23.8
Cdc6	Q9VSM9	3.36e-16	-24					Q9W124	Q9W124	7.38e-16	24.6
CG31510-RA	Q9VBX4	3.36e-16	-24					Ubqn	Q9VWD9	7.38e-16	24.7
Taf12	A0A0B4KFN0	3.36e-16	-24					snf	P43332	7.38e-16	24.8
rad50	A0A0B4K7L0	3.36e-16	-24					cyp33	Q9V3G3	7.38e-16	25
Hmg-2	Q9W2K8	3.36e-16	-24					Smu1	Q9VE18	7.38e-16	25.1
pds5	A1Z8S6	3.36e-16	-24					WRNexo	E1JIP3	7.38e-16	25.2
trmt10c	Q7JUX9	0.00804	-24					Q9W3K3	Q9W3K3	7.38e-16	25.3
CG4887-RA	Q9VPY4	3.36e-16	-23.9					l(2)37Cb	Q9VIZ3	7.38e-16	25.4
Q9W397	Q9W397	3.36e-16	-23.9					CG1542	Q9V9Z9	7.38e-16	25.7
B7Z0N0	B7Z0N0	3.36e-16	-23.9					Q7JQT9	Q7JQT9	7.38e-16	25.7
r	X2JFG0	3.36e-16	-23.9					Q9VFV8	Q9VFV8	7.38e-16	25.9
sqh	F6J1D0	0.00911	-23.9					NHP2	M9PCI2	7.38e-16	26
Q9VI54	Q9VI54	3.36e-16	-23.8					Sas10	Q9I7W5	7.38e-16	26
MED15	Q9Y149	0.00998	-23.8					baf	M9PCH8	7.38e-16	26.7
Q7KSE0	Q7KSE0	3.36e-16	-23.7					Mat89Ba	Q8IH00	7.38e-16	26.9
crol	O61361	3.36e-16	-23.7					Rrp1	B7YZZ9	7.38e-16	28.3
Orc6	Q9Y1B2	3.36e-16	-23.7
Q4V6X9	Q4V6X9	3.36e-16	-23.6
CoRest	C7LAG1	3.36e-16	-23.6
CG8223	A0A126BEE6	0.00982	-23.6
CG6621	A0A0B4JDC3	3.36e-16	-23.5
Ge-1	Q9VKK1	3.36e-16	-23.5
Sgf29	Q9W2I4	3.36e-16	-23.5
Q95RX5	Q95RX5	3.36e-16	-23.4
DNApol-alpha60	Q9VPH2	3.36e-16	-23.4
MED10	M9PFU7	3.36e-16	-23.4
CG32486	Q9VZV5	3.36e-16	-23.4
SMC5	Q9VP12	3.36e-16	-23.4
Grip84	X2JG40	3.36e-16	-23.4
nyo	Q9V9X0	3.36e-16	-23.4
wech	Q9V4M2	3.36e-16	-23.3
alien	M9PFB5	3.36e-16	-23.3
Q9VW10	Q9VW10	3.36e-16	-23.3
snRNP-U1-70K	M9PC89	3.36e-16	-23.3
Pgi	P52029	3.36e-16	-23.2
Moe	M9NG50	3.36e-16	-23.2
ytr	Q9W1I6	3.36e-16	-23.2
hrg	Q9N6D7	3.36e-16	-23.1
Q9VNF3	Q9VNF3	3.36e-16	-23
Q9VTW1	Q9VTW1	3.36e-16	-22.9
Btk29A	M9PCX8	3.36e-16	-22.9
Acon	Q9VIE8	3.36e-16	-22.8
mts	X2JDI1	3.36e-16	-22.8
CG4751	Q9VKJ1	3.36e-16	-22.8
Cdk12	M9PG50	3.36e-16	-22.8
dik	Q9VWZ1	3.36e-16	-22.8
Q9VTT4	Q9VTT4	3.36e-16	-22.7
Ubx	P83949	3.36e-16	-22.7
4E-T	L0MLQ9	3.36e-16	-22.6
mRpS22	Q9VAY9	3.36e-16	-22.5
Q9VL20	Q9VL20	3.36e-16	-22.5
Incenp	A0A0B4LFQ2	3.36e-16	-22.5
par-1	Q9V8V8	3.36e-16	-22.3
Rat1	M9PEY6	3.36e-16	-22
Q8SZ38	Q8SZ38	3.36e-16	-21.7
Q9VRE0	Q9VRE0	3.36e-16	25.5
GAA1	Q9W464	3.36e-16	25.8
Sec61alpha	Q8STG9	3.36e-16	26
CG6230-RA	Q9VKJ6	3.36e-16	26.1
UQCR-C1	Q9VFF0	3.36e-16	26.5
COX4	Q9VIQ8	3.36e-16	26.9
Cnx99A	Q9VAL7	3.36e-16	26.9
whd	Q7JQH9	3.36e-16	27.1
CoVa	A0A0B4KFT0	3.36e-16	27.5
Rrp1	B7YZZ9	3.36e-16	27.5
Q9VHY6	Q9VHY6	3.36e-16	27.7
CG4972-RA	Q9VKZ7	3.36e-16	28
Nrt	M9MS15	3.36e-16	28.4
A1Z843	A1Z843	3.36e-16	28.5
Hmu	Q9VB46	3.36e-16	29.6

## Sheet: CRF_ExtFraction
	Extraction fraction overlaps with core renaturation factors (sheet 2 col O)										Interactivenn output of 5-way venn diagram using individual extraction fraction overlaps with CRF
											Lanes categorized as easily solubilized highlighted in green, diffcult to solubilize in blue and proteins common across fractions in red
	75	82	75	76	117						[2M Ո CRF] and [3M Ո CRF] and [4M Ո CRF] and [8M Ո CRF]	[3M Ո CRF] and [4M Ո CRF] and [8M Ո CRF]	[3M Ո CRF] and [4M Ո CRF]	[1M Ո CRF] and [2M Ո CRF] and [3M Ո CRF] and [4M Ո CRF]	[1M Ո CRF] and [2M Ո CRF] and [3M Ո CRF] and [4M Ո CRF] and [8M Ո CRF]	[1M Ո CRF] and [2M Ո CRF]	[1M Ո CRF] and [2M Ո CRF] and [3M Ո CRF]	[1M Ո CRF] and [2M Ո CRF] and [8M Ո CRF]	[2M Ո CRF] and [8M Ո CRF]	[4M Ո CRF] and [8M Ո CRF]	[1M Ո CRF]	[2M Ո CRF]	[8M Ո CRF]	[2M Ո CRF] and [3M Ո CRF]
	1M Ո CRF	2M Ո CRF	3M Ո CRF	4M Ո CRF	8M Ո CRF						A0A0B4JD39		M9PJN8	Q9V405	A0A0B4K6N1	Q8MLW2	Q9VA83	M9NEV0	A0A0B4LF93	Q9GYU8	Q9GYU8	Q9V9X0	Q7YZA2
	A0A0B4K6N1	A0A0B4K6N1	A0A0B4K6N1	A0A0B4K6N1	A0A0B4K6N1						A4V391			Q9VAN7	E1JHR5	Q9VFT4	Q9W1I6			P23128	P23128		Q9V463
	E1JHR5	E1JHR5	E1JHR5	E1JHR5	E1JHR5						Q9VHM3			P48588	P41093	O18404				Q9VTT3	Q9VTT3		P20193
	P41093	P41093	P41093	P41093	P41093						Q9VAY2			Q960E4	Q9VWH4	Q9W2I4				Q9W397			A0A0B4KF46
	Q9VWH4	Q9VWH4	Q9VWH4	Q9VWH4	Q9VWH4						P36241			X2JE34	Q94901	A0A0B4LFQ2				Q9VW10			Q9VM75
	Q94901	Q94901	Q94901	Q94901	Q94901						Q86B87			Q7JXF5	X2JCX8								Q7KUA4
	X2JCX8	X2JCX8	X2JCX8	X2JCX8	X2JCX8						E1JIT0				C6SUW3								Q9VGA4
	C6SUW3	C6SUW3	C6SUW3	C6SUW3	C6SUW3						B7Z0N0				Q9VHG5								Q9XYM5
	Q9VHG5	Q9VHG5	Q9VHG5	Q9VHG5	Q9VHG5										Q9V9M7								X2J9F3
	Q9V9M7	Q9V9M7	Q9V9M7	Q9V9M7	Q9V9M7										P13060								Q9VWB8
	P13060	P13060	P13060	P13060	P13060										Q9VN21								Q9W410
	Q9VN21	Q9VN21	Q9VN21	Q9VN21	Q9VN21										Q9VYG2								M9PFS7
	Q9VYG2	Q9VYG2	Q9VYG2	Q9VYG2	Q9VYG2										P41094								Q9V431
	P41094	P41094	P41094	P41094	P41094										M9PIA6								Q9VJH2
	M9PIA6	A0A0B4JD39	A0A0B4JD39	A0A0B4JD39	A0A0B4JD39										A0A0B4LG52								Q9VEC1
	A0A0B4LG52	M9PIA6	M9PIA6	M9PIA6	M9PIA6										Q7JNE1								A0A0B4KHB1
	Q7JNE1	A4V391	A4V391	A4V391	A4V391										Q9W392								Q7PLS8
	Q9W392	A0A0B4LG52	A0A0B4LG52	A0A0B4LG52	Q7YZA2										X2J950								Q7KK96
	X2J950	Q7JNE1	Q7JNE1	Q7JNE1	A0A0B4LG52										P48159								P07664
	P48159	Q9W392	Q9W392	Q9W392	Q7JNE1										A1Z6M0								P54358
	A1Z6M0	Q9VHM3	Q9VHM3	Q9VHM3	Q9W392										P17704								E1JIM1
	P17704	X2J950	X2J950	X2J950	Q9VHM3										Q9VBP5								P48591
	Q9VBP5	P48159	P48159	P48159	X2J950										X2JEU3								Q9VN44
	X2JEU3	A1Z6M0	A1Z6M0	A1Z6M0	P48159										P55828								Q5LJZ2
	P55828	P17704	P17704	P17704	A1Z6M0										Q9VGL0								A0A0B4KF23
	Q9VGL0	Q9VBP5	Q9VBP5	Q9VBP5	Q9V463										A0A0B4LFD9								X2JGB3
	A0A0B4LFD9	X2JEU3	X2JEU3	X2JEU3	P17704										Q9VH84								Q9W1A9
	Q9VH84	P55828	P55828	P55828	Q9VBP5										Q9VLX2								Q9U3V9
	Q9VLX2	Q9VAY2	Q9VAY2	Q9VAY2	X2JEU3										X2JC80								Q9VTU4
	X2JC80	Q9VGL0	Q9VGL0	Q9VGL0	P20193										E1JGK7								Q9VNG2
	E1JGK7	A0A0B4LFD9	A0A0B4LFD9	A0A0B4LFD9	A0A0B4KF46										E1JGN7								Q8MSU4
	E1JGN7	Q9VH84	Q9VH84	Q9VH84	P55828										M9PC85								Q7KND8
	M9PC85	Q9VLX2	Q9VLX2	Q9VLX2	Q9VAY2										C9QP42								Q5BI50
	Q9V405	X2JC80	X2JC80	X2JC80	Q9VGL0										Q9VN55								Q9V3A7
	C9QP42	E1JGK7	E1JGK7	E1JGK7	A0A0B4LFD9										M9PCE0								Q7JVP4
	Q9VN55	E1JGN7	E1JGN7	E1JGN7	Q9VH84										Q9W1G7								O77410
	M9PCE0	M9PC85	M9PC85	M9PC85	Q9VLX2										Q9V406								Q9VTZ1
	Q9W1G7	Q9V405	Q9V405	Q9V405	X2JC80										Q9VBU9								A0A0B4K7U3
	Q9V406	C9QP42	C9QP42	C9QP42	E1JGK7										Q0E9B6								A0A0B4K7L0
	Q9VBU9	Q9VN55	Q9VN55	Q9VN55	E1JGN7										A0A0B4JCW4								X2JFG0
	Q0E9B6	M9PCE0	M9PCE0	M9PCE0	M9PC85										Q9V4C8								Q9VI54
	A0A0B4JCW4	Q9W1G7	Q9W1G7	Q9W1G7	C9QP42										Q9VWS2								Q7KSE0
	Q24572	Q9V406	Q9V406	Q9V406	Q9VN55										Q9V3H9								Q4V6X9
	Q9V4C8	Q9VBU9	Q9VBU9	Q9VBU9	Q9VM75										A0A0B4LGZ5								Q9VKK1
	Q9VWS2	Q0E9B6	Q0E9B6	Q0E9B6	M9PCE0										E2QD65								X2JG40
	M9NEV0	A0A0B4JCW4	A0A0B4JCW4	A0A0B4JCW4	Q9W1G7										A8JV18								M9PCX8
	Q9V3H9	P36241	P36241	P36241	Q9V406										Q7K3D8
	A0A0B4LGZ5	Q9V4C8	Q9V4C8	Q9V4C8	Q9VBU9										Q9VK58
	E2QD65	Q9VWS2	Q9VWS2	Q9VWS2	Q0E9B6										Q9V597
	A8JV18	M9NEV0	Q9V3H9	Q9V3H9	A0A0B4JCW4										Q9Y091
	Q7K3D8	Q9V3H9	A0A0B4LGZ5	A0A0B4LGZ5	P36241										Q960V1
	Q9VK58	A0A0B4LGZ5	E2QD65	E2QD65	Q7KUA4										X2JF59
	Q9V597	E2QD65	Q86B87	Q86B87	Q9VGA4										Q9VYY7
	Q9Y091	Q86B87	A8JV18	A8JV18	Q9V4C8										Q24174
	Q9VAN7	A8JV18	Q7K3D8	Q7K3D8	Q9VWS2										Q9W039
	Q960V1	Q7K3D8	Q9VK58	Q9VK58	M9NEV0										Q9VD66
	X2JF59	Q9VK58	Q9V597	Q9GYU8	Q9V3H9										A0A0B4KEH0
	Q9VYY7	A0A0B4LF93	M9PJN8	Q9V597	A0A0B4LGZ5										P45594
	P48588	Q9V597	Q9Y091	M9PJN8	E2QD65
	Q24174	Q9Y091	Q9VAN7	Q9Y091	Q9XYM5
	Q8MLW2	Q9VAN7	Q960V1	Q9VAN7	Q86B87
	Q9W039	Q960V1	X2JF59	Q960V1	A8JV18
	Q9VA83	X2JF59	Q9VYY7	X2JF59	Q7K3D8
	Q9VD66	Q9VYY7	P48588	Q9VYY7	Q9VK58
	A0A0B4KEH0	P48588	Q24174	P48588	A0A0B4LF93
	Q960E4	Q24174	Q9W039	Q24174	X2J9F3
	X2JE34	Q8MLW2	Q9VA83	P23128	Q9VWB8
	Q9VFT4	Q9W039	E1JIT0	Q9VTT3	Q9W410
	P45594	Q9VA83	Q9VD66	Q9W039	Q9GYU8
	Q7JXF5	E1JIT0	A0A0B4KEH0	E1JIT0	Q9V597
	O18404	Q9VD66	Q960E4	Q9VD66	M9PFS7
	A0A0B4KFN0	A0A0B4KEH0	X2JE34	A0A0B4KEH0	Q9V431
	Q9W2K8	Q960E4	P45594	Q960E4	Q9Y091
	Q9W2I4	X2JE34	Q7JXF5	X2JE34	Q960V1
	Q9W1I6	Q9VFT4	B7Z0N0	P45594	Q9VJH2
	A0A0B4LFQ2	P45594	Q9W1I6	Q7JXF5	Q9VEC1
		Q7JXF5		B7Z0N0	A0A0B4KHB1
		O18404			Q7PLS8
		B7Z0N0			X2JF59
		Q9W2I4			Q9VYY7
		Q9V9X0			Q7KK96
		Q9W1I6			Q24174
		A0A0B4LFQ2			P07664
					P23128
					Q9VTT3
					P54358
					E1JIM1
					Q9W039
					E1JIT0
					P48591
					Q9VD66
					Q9VN44
					Q5LJZ2
					A0A0B4KF23
					X2JGB3
					Q9W1A9
					Q9U3V9
					Q9VTU4
					A0A0B4KEH0
					Q9VNG2
					Q8MSU4
					Q7KND8
					Q5BI50
					P45594
					Q9V3A7
					Q7JVP4
					O77410
					Q9VTZ1
					A0A0B4K7U3
					A0A0B4K7L0
					B7Z0N0
					X2JFG0
					Q9VI54
					Q7KSE0
					Q4V6X9
					Q9VKK1
					X2JG40
					M9PCX8
